# Supplementary material for: Identification of a Novel Gig2 Gene Family Specific to Non-Amniote Vertebrates
Source: PLoS One. 2013 Apr 4;8(4):e60588. doi: 10.1371/journal.pone.0060588 (PMC3617106; doi:10.1371/journal.pone.0060588)
Supplement: Table S1 — The detailed information for all the identified Gig2 family genes, including in silico information, cDNA sequences, ORF sequences, putative protein sequences, and the locations corresponding to putative PARP-like domains. (XLS) [file pone.0060588.s002.xls]

## Sheet: allseq
Abbrievation	type	orgnism	cloning method	accessions	accession no	cDNA	Len_cDNA	Coding Region	Len_ORF	aa	Len_AA	PARP-like domain numbers and locations by CD search
AfiGig2A	est	Anoplopoma fimbria	in silico	26 reads: GO638148.1, GO625693.1, GO629677.1, GO638963.1, GO629676.1, GO637983.1, GO631935.1, GO638149.1, GO622458.1, GO636911.1, GO638962.1, GO636912.1, GO622459.1, GO625692.1, GO630112.1, GO631934.1, GO629586.12, GO629586.11, GO629587.12(reversed), GO629587.11(reversed), GO643632.1, GO643631.1, GO630113.1, GO637982.1, GO623618.1, GO634964.1	awaiting	GGGGGGACTCCTGGAGGAACGTAGAGAGAGAGAGATATTCTGACACCAACATGCAGTACGAATGGGCTGAAGATGACTTCGAGCTGCCCGATGGGGTATTTCCACTGGGCCTCTCTGAGCCAATTAATAACCGAAGATACTCCATGTATCACGGAACCACCAAGGAAACAGCTAAATTAATCCTGAAAAATGGTTTTCGCCAGTCTCCAGATGGGATGCTCGGCCGTGGCGTCCACCTCAGCAGAGACGTGAAGAAAGCTAGCCGCTATCCCATTGATCACGATGACTGTGACAAGGCCGTCATTAAGGTTGTGGTCAACGTGGGCAAAGTGATCGCCATCAATTATCAAGGCCACCCACGTCAGAAGACCTGGCATGACCCCAGATACGGCCCCGTGT…	678	ATGCAGTACGAATGGGCTGAAGATGACTTCGAGCTGCCCGATGGGGTATTTCCACTGGGCCTCTCTGAGCCAATTAATAACCGAAGATACTCCATGTATCACGGAACCACCAAGGAAACAGCTAAATTAATCCTGAAAAATGGTTTTCGCCAGTCTCCAGATGGGATGCTCGGCCGTGGCGTCCACCTCAGCAGAGACGTGAAGAAAGCTAGCCGCTATCCCATTGATCACGATGACTGTGACAAGGCCGTCATTAAGGTTGTGGTCAACGTGGGCAAAGTGATCGCCATCAATTATCAAGGCCACCCACGTCAGAAGACCTGGCATGACCCCAGATACGGCCCCGTGTTTGACACCGCCTGGGTGCCTCCCAGCTGTGGAATGGTGAAGAGCGGTTTG…	501	MQYEWAEDDFELPDGVFPLGLSEPINNRRYSMYHGTTKETAKLILKNGFRQSPDGMLGRGVHLSRDVKKASRYPIDHDDCDKAVIKVVVNVGKVIAINYQGHPRQKTWHDPRYGPVFDTAWVPPSCGMVKSGLEEDCAWDPNQIKVLKTINPRRVQPIGGGARGYY	166	1, between aa 27-73
AfiGig2B	est	Anoplopoma fimbria	in silico	2 reads: GO622569.1, GO622568.1(reversed)	awaiting	AACAAGAACCATTTATTTTCCAGGATTCAATGACACAGTAACAAAACGCAAATGTCATTTACCTTTGATCCAAATATATAAAAATACATCTGAACATACAAAATGAATTGGTAACATTTTGTAGAGCTCAATAGTAGCCCCACGCACCATGTCCTCCATAGGGTGGAGCTGGACTTAGATTGGTGGTTTGAAGGATCTCGATTCGATTGGGATCCCAGACACAATCCACCTCCAAACTGCTCTTCACCATTCCACAGTTGGCAGGCACGCAGGCGGTGTCAAACACGGGGCCGTATCTGGGGTCATGCCAGGTCTTCTGACGTGGGTGGCCTTGATAACTGATGGTGATCACTTTGCCCACGTTGACCTCAACCTTAATGACGGCCTTGTCACAGTCCC…	680	ATGCAGTGCGAGCGGGCTGAAGATGACTTTGCGTTGCCCAGTGGAGTATTTCTGCTGGGTCTCTCTGCACCAATTGATAATGGAAGGTACATCATGTACCACGGCACCACCAAGCAGAATGCTCATTCCATCCTGACCTACGGTTTTCACCAGTCTTCAGATGGGATGCTCGGCTGCGGCGTCTACCTTAGCAGAGACGAGAAGAAAGCTAGCCGCTATCCCATTGGTTTCCGGGACTGTGACAAGGCCGTCATTAAGGTTGAGGTCAACGTGGGCAAAGTGATCACCATCAGTTATCAAGGCCACCCACGTCAGAAGACCTGGCATGACCCCAGATACGGCCCCGTGTTTGACACCGCCTGCGTGCCTGCCAACTGTGGAATGGTGAAGAGCAGTTTG…	504	MQCERAEDDFALPSGVFLLGLSAPIDNGRYIMYHGTTKQNAHSILTYGFHQSSDGMLGCGVYLSRDEKKASRYPIGFRDCDKAVIKVEVNVGKVITISYQGHPRQKTWHDPRYGPVFDTACVPANCGMVKSSLEVDCVWDPNRIEILQTTNLSPAPPYGGHGAWGYY	167	1, between aa 32-123
AmeGig2A	est	Ambystoma mexicanum	in silico	CN036799.1	awaiting	TGGGACCCGGGGTCTATGTCAGCCGGTCCATCGAGAAAGCGAGAAGATATCCCATTGGCATGGAGGGTCGAAATGTGGTCCTGAAGCTCCGAGTCAATGTCGGCAGAGTCAAGAAGATAGACAGGCAGGGGCACCCACTTCAGAAATCTTGGCACAGCAAATACGACACTGCGTGGGTGCCCCCTGGATGTGGGATGGTAAAGAGCGGCTTAGAGGAAGACTGCGTTTCAAATCCCACGAGAATCACAGTGATTGACGTGGCTTTGGCACCGGGCGCAGATCTGGATAGACTGAAGCAGTTGGCAAAAAG	310	GGACCCGGGGTCTATGTCAGCCGGTCCATCGAGAAAGCGAGAAGATATCCCATTGGCATGGAGGGTCGAAATGTGGTCCTGAAGCTCCGAGTCAATGTCGGCAGAGTCAAGAAGATAGACAGGCAGGGGCACCCACTTCAGAAATCTTGGCACAGCAAATACGACACTGCGTGGGTGCCCCCTGGATGTGGGATGGTAAAGAGCGGCTTAGAGGAAGACTGCGTTTCAAATCCCACGAGAATCACAGTGATTGACGTGGCTTTGGCACCGGGCGCAGATCTGGATAGACTGAAGCAGTTGGCAAAA	306	GPGVYVSRSIEKARRYPIGMEGRNVVLKLRVNVGRVKKIDRQGHPLQKSWHSKYDTAWVPPGCGMVKSGLEEDCVSNPTRITVIDVALAPGADLDRLKQLAK	102	0
AmeGig2B	est	Ambystoma mexicanum	in silico	2 reads: CN046528.1, CO793462.1	awaiting	AGACTGCATCAGCCTCATTTCGAGTGAGCAAAATGAGCTACTATGCAGAGGTAGACTTCTTTGCGGAGGAGAAATCAAGGATGTACTGCGAAACGCCGCTGAATGTCTATTCAGACCCGAAAGACGATAAGCTCTATGTGATGTACCATGGGACCACTGCCGAAGCTGCAGAAGAAATTATCCGATCAGGGTTCAAGCCAACGAGGGATGGCAAGCTGGGATCAGGGGTCTACGTCAGCAGAACAAGCGCAATAAGTCAGAAATTTCCCAAGCACATGAAAGGTGGAAATACAGTTCTAAAGCTACTAGTCAATGTCGGTAAATGCATAAAGATTGATGCAAAGGGGCATCCCCTCCAGAAATCTTGGAACTGTCATGGTAAATATGATTGTGCCTGGA…	527	ATGAGCTACTATGCAGAGGTAGACTTCTTTGCGGAGGAGAAATCAAGGATGTACTGCGAAACGCCGCTGAATGTCTATTCAGACCCGAAAGACGATAAGCTCTATGTGATGTACCATGGGACCACTGCCGAAGCTGCAGAAGAAATTATCCGATCAGGGTTCAAGCCAACGAGGGATGGCAAGCTGGGATCAGGGGTCTACGTCAGCAGAACAAGCGCAATAAGTCAGAAATTTCCCAAGCACATGAAAGGTGGAAATACAGTTCTAAAGCTACTAGTCAATGTCGGTAAATGCATAAAGATTGATGCAAAGGGGCATCCCCTCCAGAAATCTTGGAACTGTCATGGTAAATATGATTGTGCCTGGATCCCATTCGGTAACCCATGGATTGGGTCCTTC…	492	MSYYAEVDFFAEEKSRMYCETPLNVYSDPKDDKLYVMYHGTTAEAAEEIIRSGFKPTRDGKLGSGVYVSRTSAISQKFPKHMKGGNTVLKLLVNVGKCIKIDAKGHPLQKSWNCHGKYDCAWIPFGNPWIGSFNDRNCIADPRRIKVIGVAVGTSAKLEALIKQ	164	1, between aa 37-80
AmeGig2C	est	Ambystoma mexicanum	in silico	2 reads: CN046532.1, CO793397.1	awaiting	GAGACTACTGCGCCTGAAATCCCCAGGTTCATCGAGCAGACCCTAAGGCACAGTGAGCAAAATGAGCTACTATGCAGAGGTAGACTTCTTTGCGGAGGAGAAATCAAGGATGTACTGCGAAACGCCGCTGACGGTCTATTCAGACCCGAAAGACGATAAGCTCTATGTGATGTACCATGGGACCACTGCCGAAGCTGCAGAAGAAATTATCCGATCAGGGTTCAAGCCAACGAGGGATGGCAAGCTGGGATCAGGGGTCTACGTCAGCAGAACAAGCGCAATAAGTCAGAAATTTCCCAAGCACATGAAAGGTGGAAATACAGTTCTAAAGCTACTAGTCAATGTCGGTAAATGCATAAAGATTGATGCAAAGGGGCACCCCCTCCAGAAATCTTGGAA…	559	ATGAGCTACTATGCAGAGGTAGACTTCTTTGCGGAGGAGAAATCAAGGATGTACTGCGAAACGCCGCTGACGGTCTATTCAGACCCGAAAGACGATAAGCTCTATGTGATGTACCATGGGACCACTGCCGAAGCTGCAGAAGAAATTATCCGATCAGGGTTCAAGCCAACGAGGGATGGCAAGCTGGGATCAGGGGTCTACGTCAGCAGAACAAGCGCAATAAGTCAGAAATTTCCCAAGCACATGAAAGGTGGAAATACAGTTCTAAAGCTACTAGTCAATGTCGGTAAATGCATAAAGATTGATGCAAAGGGGCACCCCCTCCAGAAATCTTGGAACTGTCATGGTAAATATGATTGTGCCTGGATCCCATTCGGTAACCCATGGATTGGGTCCTTC…	498	MSYYAEVDFFAEEKSRMYCETPLTVYSDPKDDKLYVMYHGTTAEAAEEIIRSGFKPTRDGKLGSGVYVSRTSAISQKFPKHMKGGNTVLKLLVNVGKCIKIDAKGHPLQKSWNCHGKYDCAWIPFGNPWIGSFNDRNCIADPRRIKVIGVAVGTSAKLEALIKQYK	166	1, between aa 37-80
AmeGig2D	est	Ambystoma mexicanum	in silico	5 reads: CN033988.1, CN034215.1, CN037554.1, CN042438.1, CO789882.1	awaiting	GCACGAGGCTTCTCTGGCTCCTCGAGCAGCTCACTGTGGACCAGCATTCAGCGCTAAAAGCAGCAGCCGAGCCGGAGTGCAGACCCTGTCCAGCGGGGACCAAAATGAGTGCTTCATTGGGTGGAGTGGTAGACCTGTGGACAGAAGAGAACTCAGAAGGCTATGTGGACATCACTCTGCAAAGTGCTGTGATTCCCTCCAATGGCAAGCTCTACGTTATGTTCCACGGGACCACGGTGGAGGCGGCAGAGTCAATCATCAGAAATGGATTCCAACGGTCCAGCGGCGGCACACTAGGGCCAGGGGTCTACGTAAGCAGACAGTTGGAGAAAGCTAAAAGTTACCCTCCTCGCATGAGGGGTCAGAATGTGGTCCTGCGGGTACGAGTCAATGTAGGCA…	785	ATGAGTGCTTCATTGGGTGGAGTGGTAGACCTGTGGACAGAAGAGAACTCAGAAGGCTATGTGGACATCACTCTGCAAAGTGCTGTGATTCCCTCCAATGGCAAGCTCTACGTTATGTTCCACGGGACCACGGTGGAGGCGGCAGAGTCAATCATCAGAAATGGATTCCAACGGTCCAGCGGCGGCACACTAGGGCCAGGGGTCTACGTAAGCAGACAGTTGGAGAAAGCTAAAAGTTACCCTCCTCGCATGAGGGGTCAGAATGTGGTCCTGCGGGTACGAGTCAATGTAGGCAGAGTTATAAAGATTGACAGAAAGGGGCACCCACTTCAGGCAACTTGGCACAGCCATTACGACACTGCCTGGATACCCCCCATGGCTGGGGTGGGTCTGGGGCAA…	534	MSASLGGVVDLWTEENSEGYVDITLQSAVIPSNGKLYVMFHGTTVEAAESIIRNGFQRSSGGTLGPGVYVSRQLEKAKSYPPRMRGQNVVLRVRVNVGRVIKIDRKGHPLQATWHSHYDTAWIPPMAGVGLGQLEEDCIANPTRLKVIDVDYAPSHETLNTLKQLVNNSLVKKKRSS	177	1, between aa 39-80
AmeGig2E	est	Ambystoma mexicanum	in silico	2 reads: CN040426.12, CN040426.11	awaiting	GCACGAGGCTCTGGCTCCTCGAGCAGCTCACTGTGGACCAGCATTCAGCGCTAAAAGCAGCAGCCGAGCCGGAGTGCAGACCCTGTCCAGCGGGGACCAAAATGAGTGCTTCATTGGGTGGAGTGGTAGACCTGTGGACAGAAGAGAACTCAGAAGGCTATGTGGACATCACTCTGCAAAGTGCTGTGATTCCCTCCAATGGCAAGCTCTACGTTATGTTCCACGGGACCACGGTGGAGGCGGCAGAGTCAATCATCAGAAATGGATTCCAACGGTCCAGCGGCGGCACACTAGGGCCAGGGGTCTACGTAAGCAGACAGTTGGAGAAAGCTAAAAGTTACCCTCCTCGCATGAGGGGTCAGAATGTGGTCCTGCGGGTACGAAGTCATGTAGGCAGAG…	700	ATGAGTGCTTCATTGGGTGGAGTGGTAGACCTGTGGACAGAAGAGAACTCAGAAGGCTATGTGGACATCACTCTGCAAAGTGCTGTGATTCCCTCCAATGGCAAGCTCTACGTTATGTTCCACGGGACCACGGTGGAGGCGGCAGAGTCAATCATCAGAAATGGATTCCAACGGTCCAGCGGCGGCACACTAGGGCCAGGGGTCTACGTAAGCAGACAGTTGGAGAAAGCTAAAAGTTACCCTCCTCGCATGAGGGGTCAGAATGTGGTCCTGCGGGTACGAAGTCATGTAGGCAGAGTTATAAAGATTGACAGAAAGGGGCACCCACTTCGGGCACTTGGCACAGCCATTACGACACTGCCTGGATACCCCCAATGGCTGGGGTGGGTCTGGGGGCAA…	537	MSASLGGVVDLWTEENSEGYVDITLQSAVIPSNGKLYVMFHGTTVEAAESIIRNGFQRSSGGTLGPGVYVSRQLEKAKSYPPRMRGQNVVLRVRSHVGRVIKIDRKGHPLRALGTAITTLPGYPQWLGWVWGQLKEDGIAIPPRLSSWMWINPPSPQILNTLNHLLIILYPKKKVNLI	178	1, between aa 39-109
AtiGig2A	est	Ambystoma tigrinum tigrinum	in silico	CN057895.1	awaiting	GCCTTGCAGCACTTGCTTCGGAGACGACTGCGCCTGAAATCCCCAGGATCATCGAGCAGACCCTAAGGCACAGTGAGCAGAATGAGCTACTATGCAGAGGTAGACTTCTTTGCGGAGGAGAAATCAAGGATGTACTGCGATACGCCGCTGCCGGTCTATTCAGACCCGAAAGACGATAAGCTCTATGTGATGTACCATGGGACCACTGCCGAAGCTGCAGAAGAAATTATCCGATCAGGGTTCAAGCCAACGAGGGATGGCAAGCTGGGATCAGGGGTCTACGTCAGCAGAACAAGCGCAATAAGTCAGAAATTTCCCAAGCACATGAAAGGTGGAAATACAGTTCTAAAGCTACTAGTCAATGTCGGTAAATGCATAAAGATTGATGCAAAGGGGCAC…	589	ATGAGCTACTATGCAGAGGTAGACTTCTTTGCGGAGGAGAAATCAAGGATGTACTGCGATACGCCGCTGCCGGTCTATTCAGACCCGAAAGACGATAAGCTCTATGTGATGTACCATGGGACCACTGCCGAAGCTGCAGAAGAAATTATCCGATCAGGGTTCAAGCCAACGAGGGATGGCAAGCTGGGATCAGGGGTCTACGTCAGCAGAACAAGCGCAATAAGTCAGAAATTTCCCAAGCACATGAAAGGTGGAAATACAGTTCTAAAGCTACTAGTCAATGTCGGTAAATGCATAAAGATTGATGCAAAGGGGCACCCCCTCCAGAAATCTTGGAACTGTTATGGTAAATATGATTGTGCCTGGATCCCATTCGGTAACCCATGGATTGGGTCCTTC…	489	MSYYAEVDFFAEEKSRMYCDTPLPVYSDPKDDKLYVMYHGTTAEAAEEIIRSGFKPTRDGKLGSGVYVSRTSAISQKFPKHMKGGNTVLKLLVNVGKCIKIDAKGHPLQKSWNCYGKYDCAWIPFGNPWIGSFNDRNCIADPRRIKVIGVAVCTSSKLEAFI	162	1, between aa 37-80
AtiGig2B	est	Ambystoma tigrinum tigrinum	in silico	5 reads: CN058288.1, CN052534.1, CN054230.1, CN054451.1, CN054798.1	awaiting	GGATTCCCGGGACGAGTGGGCTGATGTGCAGAGACACAACCTGCACACCGGCCCCGAGTTTATCAAGTACCCTCACGAAAGAATTCTTAACCAGGATTATCGTAAAACACCCAAGAAGCCTTCCTCCTTTGATTGGCGAGCGGCTGGCAAGGGCACCATTTTGGGTCATACAGACAAGATTGCACCATGAGTTTCGGCCTATCATATGAGGCAGACCTCTGGGCCGAGGAAGACTTCCTCTACTTTGGTGATGTCTCGCTGGAGAACTACGATGAGCCTATTGAGGGGAAACTCTACGTGATGTACCACGGGACCACGGTCCGAGGCGCGGAAGGAATAATCAGAAATGGATTTGCACGCTCTCCTGATGGAATGCTCGGACCCGGGGTCTATGTCAGC…	910	ATGAGTTTCGGCCTATCATATGAGGCAGACCTCTGGGCCGAGGAAGACTTCCTCTACTTTGGTGATGTCTCGCTGGAGAACTACGATGAGCCTATTGAGGGGAAACTCTACGTGATGTACCACGGGACCACGGTCCGAGGCGCGGAAGGAATAATCAGAAATGGATTTGCACGCTCTCCTGATGGAATGCTCGGACCCGGGGTCTATGTCAGCCGGTCCATCGAGAAAGCGAGAAGATATCCCATTGGCATGGAGGGTCGAAATGTGGTCCTGAAGCTCCGAGTCAATGTCGGCAGAGTCAAGAAGATAGACAGGCAGGGGCACCCACTTCAGAAATCTTGGCACAGCAGTTACGACACTGCGTGGGTGCCCCCTGGATGTGGGATGGTAAAGAGCGGC…	525	MSFGLSYEADLWAEEDFLYFGDVSLENYDEPIEGKLYVMYHGTTVRGAEGIIRNGFARSPDGMLGPGVYVSRSIEKARRYPIGMEGRNVVLKLRVNVGRVKKIDRQGHPLQKSWHSSYDTAWVPPGCGMVKSGLEEDCVSNPTRIKVIDVALAPDQDLERLKQLAKSKLKKKAK	174	1, between aa 39-109
AtiGig2C	est	Ambystoma tigrinum tigrinum	in silico	6 reads: CN062653.1, CN060708.1, CN066683.1, CN055534.1, CN061589.1, CN061262.1	awaiting	ACAGTTTCGGCCGGAATCCCGGGATCCGGCCCCGAGTTTATCAAGTACCCTCACGAAAGAATTCTTAACCAGGATTATCGTAAAACACCCAAGAAGCCTTCCTCCTTTGATTGGCGAGCGGCTGGCAAGGGCACCATTTTGGGTCATACAGACAAGATTGCACCATGAGTTTCGGCCTATCATATGAGGCAGACCTCTGGGCCGAGGAAGACTTCCTCTACTTTGGTGATGTCTCGCTGGATAACTACGATGAGCCTATTGAGGGGAAACTCTACGTGATGTACCACGGGACCACGGTCCGAGGCGCGGAAGGAATAATCAGAAATGGATTTGCACGCTCTCCTGATGGAATGCTCGGACCCGGGGTCTATGTCAGCCGGTCCATCGAGAAAGCGAGAA…	975	ATGAGTTTCGGCCTATCATATGAGGCAGACCTCTGGGCCGAGGAAGACTTCCTCTACTTTGGTGATGTCTCGCTGGATAACTACGATGAGCCTATTGAGGGGAAACTCTACGTGATGTACCACGGGACCACGGTCCGAGGCGCGGAAGGAATAATCAGAAATGGATTTGCACGCTCTCCTGATGGAATGCTCGGACCCGGGGTCTATGTCAGCCGGTCCATCGAGAAAGCGAGAAGATATCCCATTGGCATGGAGGGTCGAAATGTGGTCCTGAAGCTCCGAGTCAATGTCGGCAGAGTCAAGAAGATAGACAGGCAGGGGCACCCACTTCAGAAATCTTGGCACAGCAGTTACGACACTGCGTGGGTGCCCCCTGGATGTGGGATGGTAAAGAGCGGC…	525	MSFGLSYEADLWAEEDFLYFGDVSLDNYDEPIEGKLYVMYHGTTVRGAEGIIRNGFARSPDGMLGPGVYVSRSIEKARRYPIGMEGRNVVLKLRVNVGRVKKIDRQGHPLQKSWHSSYDTAWVPPGCGMVKSGLEEDCVSNPTRIKVIDVALAPGQDLERLKQLAKSKLKKKAK	174	1, between aa 39-109
AtiGig2D	est	Ambystoma tigrinum tigrinum	in silico	2 reads: CN067850.1, CN065283.1	awaiting	TTCCCGGGATCATCTTTCTCTTGCTCCTCCTCTAGCAGCTCACTGTGGACCAATATTCAGCGCTATAAGCAGCAGCCGAGCCGGAGTGCAGACCCTGTCCAGCGGTGACCAAAATGAGTGCTTCATTGGGTGGAGTGGTAGACCTGTGGGCAGAAGAGAACTCAGAAGGCTATGTGGACATCACTCTGCAAAGCGCCGTGATACCCTCTGATGGCAAGCTCTACATAATGTTCCACGGGACCACGGTGGAGGCGGCAGAGTCAATCATCAGAAATGGATTCCAACGGTCCAGCGGCGGCACACTAGGGCCAGGGGTCTACGTAAGCAGACAGTTGGAGAAAGCTAAAAGTTACCCTGCTCACATGAGGGGTCAGAATGTGGTCCTGAGGGTACGAGTCA…	1078	ATGAGTGCTTCATTGGGTGGAGTGGTAGACCTGTGGGCAGAAGAGAACTCAGAAGGCTATGTGGACATCACTCTGCAAAGCGCCGTGATACCCTCTGATGGCAAGCTCTACATAATGTTCCACGGGACCACGGTGGAGGCGGCAGAGTCAATCATCAGAAATGGATTCCAACGGTCCAGCGGCGGCACACTAGGGCCAGGGGTCTACGTAAGCAGACAGTTGGAGAAAGCTAAAAGTTACCCTGCTCACATGAGGGGTCAGAATGTGGTCCTGAGGGTACGAGTCAATGTAGGCAGAGTTATAAAGATTGACAGAAAGGGGCACCCACTTCAGACAACTTGGCACAGCCATTACGACACTGCCTGGATACCCCGCATGGTTGGGGTGGGTCTGGGGCAA…	534	MSASLGGVVDLWAEENSEGYVDITLQSAVIPSDGKLYIMFHGTTVEAAESIIRNGFQRSSGGTLGPGVYVSRQLEKAKSYPAHMRGQNVVLRVRVNVGRVIKIDRKGHPLQTTWHSHYDTAWIPRMVGVGLGQLEEDCIANPTRLKVIDVDYAPSQEILNTLKQLVHNSLVKKKKSS	177	1, between aa 39-80
AtiGig2E	est	Ambystoma tigrinum tigrinum	in silico	CN064052.1	awaiting	CACGAAAGAATTCTTAACCAGGATTATCGTAAAACACCCAAGAAGCCTTCCTCCTTTGATTGGCGAGCGGCTTGCAAGGGCACCATTTTGGGTCATACAGACAAGATTGCACCATGAGTTTCGGCCTATCATATGAGGCAGACCTCTGGGCCGAGGAAGACTTCCTCTACTTTGGTGATGTCTCGCTGGATAACTACGATGAGCCTATTGAGGGGAAACTCTACGTGATGTACCACGGGACCACGGTCCGAGGCGCGGAAGGAATAATCAGAAATGGATTTGCACGCTCTCCTGATGGAATGCTCGGACCCGGGGTCTATGTCAGCCGGTCCATCGAGAAAGCGAGAAGATATCCCATTGGCATGGAGGGTCGAAATGTGGTCCTGAAGCTCCGAGTCA…	917	ATGAGTTTCGGCCTATCATATGAGGCAGACCTCTGGGCCGAGGAAGACTTCCTCTACTTTGGTGATGTCTCGCTGGATAACTACGATGAGCCTATTGAGGGGAAACTCTACGTGATGTACCACGGGACCACGGTCCGAGGCGCGGAAGGAATAATCAGAAATGGATTTGCACGCTCTCCTGATGGAATGCTCGGACCCGGGGTCTATGTCAGCCGGTCCATCGAGAAAGCGAGAAGATATCCCATTGGCATGGAGGGTCGAAATGTGGTCCTGAAGCTCCGAGTCAATGTCGGCAGAGTCAAGAAGATAGACAGGCAGGGGCACCCACTTCAGAAATCTTGGCACAGCAGTTACGACACTGCGTGGGTGCCCCCTGGATGTGGGATGGTAAAGAGCGGC…	552	MSFGLSYEADLWAEEDFLYFGDVSLDNYDEPIEGKLYVMYHGTTVRGAEGIIRNGFARSPDGMLGPGVYVSRSIEKARRYPIGMEGRNVVLKLRVNVGRVKKIDRQGHPLQKSWHSSYDTAWVPPGCGMVKSGLWEDCVSNPTRIKVIDVALAPGQDLERLKQLAKIKLKKKLNSRGCLLSCK	183	1, between aa 39-141
AtrGig2	est	Acipenser transmontanus	in silico	3 reads: DR975216.1, DR975326.1, DR975141.1	awaiting	GGCCGGGGACGTATTGTTCTGAACTTCAGAAGATCATTCCACTGCCAGGTTTGAAAGCATCGCTCTCCTAAGCTGCAGGATGAACATGTGGGCTGAAGAAGATTCCCCCTTTTTTGTTGAAGCTTGCCTTCAGAGTTACGCAGAACCTGTAGAGGGGAAGCTCTACACCATGTACCATGGAACCACAAAGGAGGCTGCTGAGTCCATCAAGAGATGCGGATTCAGCCAGTCAGCTGATGGCATGCTGGGGCGGGGGGTCTATGTCAGCCGAGACTTTAACAAGGCCAGCCGGTACCCACTCAACCATCCAGATAAAGAAAGGAGGGTCCTGAAACTGAGGGTCAACGTCGGCAAGGTTAAGAAGATAGACAGGCAGAGGCACCCCATGCAGAAGACCTG…	689	ATGAACATGTGGGCTGAAGAAGATTCCCCCTTTTTTGTTGAAGCTTGCCTTCAGAGTTACGCAGAACCTGTAGAGGGGAAGCTCTACACCATGTACCATGGAACCACAAAGGAGGCTGCTGAGTCCATCAAGAGATGCGGATTCAGCCAGTCAGCTGATGGCATGCTGGGGCGGGGGGTCTATGTCAGCCGAGACTTTAACAAGGCCAGCCGGTACCCACTCAACCATCCAGATAAAGAAAGGAGGGTCCTGAAACTGAGGGTCAACGTCGGCAAGGTTAAGAAGATAGACAGGCAGAGGCACCCCATGCAGAAGACCTGGCACGACCACGGCTACGACTCTGCCTGGGTCCCTCCCAACTGTGGGATGGTACCGAGCGGGCTGGAGGAAGACTGCATC…	498	MNMWAEEDSPFFVEACLQSYAEPVEGKLYTMYHGTTKEAAESIKRCGFSQSADGMLGRGVYVSRDFNKASRYPLNHPDKERRVLKLRVNVGKVKKIDRQRHPMQKTWHDHGYDSAWVPPNCGMVPSGLEEDCIWDRNRIKVMEVMKPKNESSPQTPKFGYGAYGY	165	1, between aa 31-92
CauGig2A	cDNA	Carassius auratus	experimental	HQ269365	HQ269365	GATTCAGCATTAGAAGCGATATCACAGGTTTAAACATGTGGACAGAGAGTGACGTGTATCCAGGTGTGCCATGTCTCCAAAGTAATACAGAGCCTGTGAATGGTACAGTATACCGAATGTATCACGGGACTACTGAAAGAGCAGCAGAACAGATCAAAGTTTCTGGCTTTCAGCCATCTCAAGATGGAATGCTGGGACGTGGCGTCTACCTCAGCCGAGATCTTAACAAGGCCAGCCGATACCCACTTGACAAGCCGCATGAGAGAGTTGTTATTAGAGTGAAGGTCAATGTTGGGAAAGTGAAGAAGATTGACAAACAATATCATCCACTGCAGAAAACCTGGCATGATCATGGGTATGACACTGCCTGGTGTCCTCCAAACTGTGGGATGGTGCCAA…	1182	ATGTGGACAGAGAGTGACGTGTATCCAGGTGTGCCATGTCTCCAAAGTAATACAGAGCCTGTGAATGGTACAGTATACCGAATGTATCACGGGACTACTGAAAGAGCAGCAGAACAGATCAAAGTTTCTGGCTTTCAGCCATCTCAAGATGGAATGCTGGGACGTGGCGTCTACCTCAGCCGAGATCTTAACAAGGCCAGCCGATACCCACTTGACAAGCCGCATGAGAGAGTTGTTATTAGAGTGAAGGTCAATGTTGGGAAAGTGAAGAAGATTGACAAACAATATCATCCACTGCAGAAAACCTGGCATGATCATGGGTATGACACTGCCTGGTGTCCTCCAAACTGTGGGATGGTGCCAAGTGATCTTGAAGAAGATTGTGTGTGGGATCCAAAG…	831	MWTESDVYPGVPCLQSNTEPVNGTVYRMYHGTTERAAEQIKVSGFQPSQDGMLGRGVYLSRDLNKASRYPLDKPHERVVIRVKVNVGKVKKIDKQYHPLQKTWHDHGYDTAWCPPNCGMVPSDLEEDCVWDPKRITIIDVIPPSLQNALPAVPVEGKNYTMFYGTSKEDAEKIKAHGFCQSNGILGRGVYLSRDIEKAFNVPVHVPVHQRSVLRVKVNVGKVKKIDYKGHPLQKTWHHEYDTAWCPLVYGLVRRGLEQDCVWDPKRITVIDVIRRN	276	2,between aa 27-74, aa161-234
CauGig2D	cDNA	Carassius auratus	experimental	HQ269366	HQ269366	GACAGTCTAAATTTGTCATCCAAGAGATTTAAACATGTGGGCAGAGAATGACTTGTGTCCAGGTGTGCCATGTCTCGAAAGCTACACGGAGCCCGTGAATGGTAAAATATACCTAATGTATCATGGGACCTCTCGACATGCTGCACAGCAGATCATGAGCCGGGGCTTTCGGCCATCTCAAGGTGGAATGCTGGGACGTGGGGTCTACCTCAGCCGAGATCTTAACAAGGCCAGCAGATACCCGCTTCATTTGCCTGAACATGAAAGGGCTGTTATTAGAGTGATGGTCAATGTCGGGAGAGTGAAGAAGATTGACCATCAAGGTCATCCACTGCAGAAAACTTGGCATGATCAGGGGTATGACACTGCCTGGTGCCCTCCAAACTGTGGGATGGTGAG…	558	ATGTGGGCAGAGAATGACTTGTGTCCAGGTGTGCCATGTCTCGAAAGCTACACGGAGCCCGTGAATGGTAAAATATACCTAATGTATCATGGGACCTCTCGACATGCTGCACAGCAGATCATGAGCCGGGGCTTTCGGCCATCTCAAGGTGGAATGCTGGGACGTGGGGTCTACCTCAGCCGAGATCTTAACAAGGCCAGCAGATACCCGCTTCATTTGCCTGAACATGAAAGGGCTGTTATTAGAGTGATGGTCAATGTCGGGAGAGTGAAGAAGATTGACCATCAAGGTCATCCACTGCAGAAAACTTGGCATGATCAGGGGTATGACACTGCCTGGTGCCCTCCAAACTGTGGGATGGTGAGAAGTGGTCTTGAAGAAGACTGTGTTTGGGATCCA…	459	MWAENDLCPGVPCLESYTEPVNGKIYLMYHGTSRHAAQQIMSRGFRPSQGGMLGRGVYLSRDLNKASRYPLHLPEHERAVIRVMVNVGRVKKIDHQGHPLQKTWHDQGYDTAWCPPNCGMVRSGLEEDCVWDPRRIQTVDVIYPKVQCGYYC	152	1, between aa 27-69
CauGig2Ia	cDNA and est	Carassius auratus	experimental	DY231852.1	DY231852.1	GATTGTTAGAAGCAACATCAGAGGTTCAAACATGTGGGCTGAAGACGACTTGGGTCCAGGTGCTCCACCATGTCTTGAGAGTTACTTAGAACCAGCTGAGGGTAAAGTCTACAGAATGTACCATGGCACATCAAGGGAGGCTGCTCAACAAATCAAAGTCTGTGGCTTCAAACAGTCTTCTAATGGGATGCTTGGGCCTGGTGTCTACCTCAGCCGAGATCTAGAGAAAGCCTCCAGATACCCTCTGGAATTACCTGAGAGCCAGAGAGTGGTTCTGAGAGTGAGGGTCGATGTTGGGAAAGTGATAAAGATTGACTATCAAGGTCACCCACGGCAGAAAACCTGGCATTATCATGGGTATGACACTGCCTGGTGTCCGCCAAAATGTGGAATGGTGCC…	693	ATGTGGGCTGAAGACGACTTGGGTCCAGGTGCTCCACCATGTCTTGAGAGTTACTTAGAACCAGCTGAGGGTAAAGTCTACAGAATGTACCATGGCACATCAAGGGAGGCTGCTCAACAAATCAAAGTCTGTGGCTTCAAACAGTCTTCTAATGGGATGCTTGGGCCTGGTGTCTACCTCAGCCGAGATCTAGAGAAAGCCTCCAGATACCCTCTGGAATTACCTGAGAGCCAGAGAGTGGTTCTGAGAGTGAGGGTCGATGTTGGGAAAGTGATAAAGATTGACTATCAAGGTCACCCACGGCAGAAAACCTGGCATTATCATGGGTATGACACTGCCTGGTGTCCGCCAAAATGTGGAATGGTGCCAAGCGGTCTTGAGGAAGACTGTGTTTGGGAT…	477	MWAEDDLGPGAPPCLESYLEPAEGKVYRMYHGTSREAAQQIKVCGFKQSSNGMLGPGVYLSRDLEKASRYPLELPESQRVVLRVRVDVGKVIKIDYQGHPRQKTWHYHGYDTAWCPPKCGMVPSGLEEDCVWDPKRITVIDEIFPKMQISYGAFRVCS	158	1, between aa 28-70
CauGig2Ib	cDNA	Carassius auratus	experimental	HQ269367	HQ269367	ATTGTTAGAAGCAACATCAGAGGTTCAAACATGTGGGCTGAAGACGACTTGGGTCCAGGTGCTCCACCATGTCTTGAGAGTTACATAGAACCAGCTGAGGGTAAAGTCTACAGAATGTACCATGGCACATCAAGGGAGGCTGCTCAACAAATCAAAGCCTATGGCTTCAAACCGTCTACTAAAGGAAAACTAATGCTTGGGCCTGGTGTCTACCTCAGCCGAGATCTAGAGAAAGCCTCCAGATACCCTCTGGATTTACCTGAGAGGCAGAGAGTGGTTCTGAGAGTGAGGGTCAATGTTGGGAAAGTGATAAAGATTGACTATCAAGGTCACCCACAGCAGAAAACCTGGCATTATCATGGGTATGACACTGCCTGGTGCCCTCCACACTGTGGAATG…	706	ATGTGGGCTGAAGACGACTTGGGTCCAGGTGCTCCACCATGTCTTGAGAGTTACATAGAACCAGCTGAGGGTAAAGTCTACAGAATGTACCATGGCACATCAAGGGAGGCTGCTCAACAAATCAAAGCCTATGGCTTCAAACCGTCTACTAAAGGAAAACTAATGCTTGGGCCTGGTGTCTACCTCAGCCGAGATCTAGAGAAAGCCTCCAGATACCCTCTGGATTTACCTGAGAGGCAGAGAGTGGTTCTGAGAGTGAGGGTCAATGTTGGGAAAGTGATAAAGATTGACTATCAAGGTCACCCACAGCAGAAAACCTGGCATTATCATGGGTATGACACTGCCTGGTGCCCTCCACACTGTGGAATGGTGCCAAGTGGTCTTGAGGAAGACTGTGTT…	483	MWAEDDLGPGAPPCLESYIEPAEGKVYRMYHGTSREAAQQIKAYGFKPSTKGKLMLGPGVYLSRDLEKASRYPLDLPERQRVVLRVRVNVGKVIKIDYQGHPQQKTWHYHGYDTAWCPPHCGMVPSGLEEDCVWDPKRITVIDEIRPKTQGAYGVCDKYY	160	1, between aa 28-72
CauGig2O	cDNA	Carassius auratus	experimental	HQ269368	HQ269368	GAAAGTAAAAAGTTATCGGGTAGGCAACCATAGATGATCTTGAAGAAGAATGGAGACGGAGGTGTCTTTCTGTGGCTGGAAAGCTGTTAAAGACCGCAGCAGGTCTCTGTCCGAGAACCAGGAACCGAAGTCAGGCCGTGTATACACAATGTTTCACGGCGCACATTTGACAAACGCGATGGCTATCATTAATAACGGATTTAAACCCTCTAAAGATGGAATGCTGGGCCCCGGGGTTTATGTCAGTCGTAACATTGATAAAGCCAAGTGTTACCCGCTCAATACTGACAAAAAAGACAAAGTCGTTTTCAAACTGCGGGTGTGTGTTGGAAAAGTTAAGAAAATAGACTGTGACAATCATCCTCTCCAGACATCATGGCACAGCAATGGGTACGACTG…	848	ATGGAGACGGAGGTGTCTTTCTGTGGCTGGAAAGCTGTTAAAGACCGCAGCAGGTCTCTGTCCGAGAACCAGGAACCGAAGTCAGGCCGTGTATACACAATGTTTCACGGCGCACATTTGACAAACGCGATGGCTATCATTAATAACGGATTTAAACCCTCTAAAGATGGAATGCTGGGCCCCGGGGTTTATGTCAGTCGTAACATTGATAAAGCCAAGTGTTACCCGCTCAATACTGACAAAAAAGACAAAGTCGTTTTCAAACTGCGGGTGTGTGTTGGAAAAGTTAAGAAAATAGACTGTGACAATCATCCTCTCCAGACATCATGGCACAGCAATGGGTACGACTGCGCGTGGGTTCCGCCAAACAGCAAGATCTCCACCATCAAGTCTGGTCGC…	651	METEVSFCGWKAVKDRSRSLSENQEPKSGRVYTMFHGAHLTNAMAIINNGFKPSKDGMLGPGVYVSRNIDKAKCYPLNTDKKDKVVFKLRVCVGKVKKIDCDNHPLQTSWHSNGYDCAWVPPNSKISTIKSGREEDCVWDPSHIKVIDVACCVDGDKRKELRRLIRSKLKNEGCDLCHRDNADEDHDVQLCWECKKQICPFQGKHVCKSRKIKERL	216	1, between aa 35-133
CcaGig2A	est	Cyprinus carpio	in silico	2 reads: EX885670.12, EX885670.11	awaiting	ATGAGTGGTGAAAACATGTGGGTTGAAGATGACTTGGTTGGAGGTGCTCCACCACGCCTCCAGAGTGACATAGATCCAGCAGACTATACTATCTATACAATGTATCATGGCACATCCAGGGAGGCTGCTGAAAAAATTAAACGTGAGGGTTTTCGTCCGTCTACTCATGGCATGCTTGGACATGGTGTGTACCTCAGCCGAGATCTACAAAAGGCCTCCAGATACCCTTTACAACCCAGGAGGGAGGGAGGGGAAGGGGAGGCTCGAGCAGTCCCCTCCTGTACCATTATTCCCAACCCACTATTTCTCCACTACCTATCCCGTCGTGTGCCCATGCCACTTTATCCACCTGAGAACCAGCGAGTGGTTCTGAGAGTGAAGGTCAATGTTGGGAAAGTC…	573	ATGAGTGGTGAAAACATGTGGGTTGAAGATGACTTGGTTGGAGGTGCTCCACCACGCCTCCAGAGTGACATAGATCCAGCAGACTATACTATCTATACAATGTATCATGGCACATCCAGGGAGGCTGCTGAAAAAATTAAACGTGAGGGTTTTCGTCCGTCTACTCATGGCATGCTTGGACATGGTGTGTACCTCAGCCGAGATCTACAAAAGGCCTCCAGATACCCTTTACAACCCAGGAGGGAGGGAGGGGAAGGGGAGGCTCGAGCAGTCCCCTCCTGTACCATTATTCCCAACCCACTATTTCTCCACTACCTATCCCGTCGTGTGCCCATGCCACTTTATCCACCTGAGAACCAGCGAGTGGTTCTGAGAGTGAAGGTCAATGTTGGGAAAGTC…	573	MSGENMWVEDDLVGGAPPRLQSDIDPADYTIYTMYHGTSREAAEKIKREGFRPSTHGMLGHGVYLSRDLQKASRYPLQPRREGGEGEARAVPSCTIIPNPLFLHYLSRRVPMPLYPPENQRVVLRVKVNVGKVIRIDHQGHQHQKTWHDNGYDTAWCPPNCGMVPSGLEEFCVWDPKRITVIDEIPPMRE	190	1, between aa 34-75
CcaGig2B	est	Cyprinus carpio	in silico	2 reads: EX885922.1, EC393117.1	awaiting	GGGAAGCATAGTCTATGAGGGGATCAACATTAGAAGCAACATGAGTGGTCAAAACATGTGGGTTGAAGATGACTTGGTTGGAGGTGCTCCACCACGCCTCCAGAGTGACATAGATCCAGCAGACTATACTATCTATACAATGTATCATGGCACATCCAAGGAGGCTGCTGAAAAAATTAAACGTGAGGGTTTTCGTCCGTCTACTCATGGCATGCTTGGACATGGTGTGTACCTCAGCCGAGATCTACAAAAGGCCTCCAGATACCCTTTACAACGCAGGAGGGAGGGAGGGGAAGGGGAGGCTCGAGCAGTCCCCTCCTGTACCATTATTCCCAAACCACTACTTCTCCACTACCTATGCAGTCATGTGCCCATGCCACTTCATCTACCTGAGAACCG…	741	ATGAGTGGTCAAAACATGTGGGTTGAAGATGACTTGGTTGGAGGTGCTCCACCACGCCTCCAGAGTGACATAGATCCAGCAGACTATACTATCTATACAATGTATCATGGCACATCCAAGGAGGCTGCTGAAAAAATTAAACGTGAGGGTTTTCGTCCGTCTACTCATGGCATGCTTGGACATGGTGTGTACCTCAGCCGAGATCTACAAAAGGCCTCCAGATACCCTTTACAACGCAGGAGGGAGGGAGGGGAAGGGGAGGCTCGAGCAGTCCCCTCCTGTACCATTATTCCCAAACCACTACTTCTCCACTACCTATGCAGTCATGTGCCCATGCCACTTCATCTACCTGAGAACCGGCGAGTGGTTCTGAGAGTGAAGGTCAATGTTGGGAAAGTC…	684	MSGQNMWVEDDLVGGAPPRLQSDIDPADYTIYTMYHGTSKEAAEKIKREGFRPSTHGMLGHGVYLSRDLQKASRYPLQRRREGGEGEARAVPSCTIIPKPLLLHYLCSHVPMPLHLPENRRVVLRVKVNVGKVIRIDHQGHQHQKTWHDNGYDTAWCPPNCGMVPSGLEEFCVWDPKRITVIDEIPPMPVREILLMKSEMYNCTYALKCKSYTALCILSQKLGMKKN	227	1, between aa 34-75
CcaGig2C	est	Cyprinus carpio	in silico	6 reads: EX881026.12, EX881026.11, EX885486.12, EX885486.11, EX826277.12, EX826277.11	awaiting	CCCTGCGAGGTCGGCCTAGACGCGACAGGTTTGTCTGTGCCCCCCACTGGCCGTCGTTAACAAGGGGAGTCTGAATTTGTCATCCAAGAGGCTTCAGCATACTGGTTAAAGATCCGTCCAAGATTACTGTTCTCTGCTCAGACTGAATTTGTCATCATAGAGGTTTAAACATGTGGGCAGAGAGTGACTTGTATCCAGGTGTGCCATGTCTCCAAAGCACTACAGAGCCTGTGAATGGTAATGTATACCGAATGTATCATGGCACCACTGAAAAAGCAGCAGAACAGATCAAAATCTATGGCTTTCAGCCATCTGCAAATGGCATGCTTGGACGTGGTGTCTACCTCAGCAGAGATCTTAACAAGGCCAGCAGATATCCTCTTGATAATCCGCGTGAGA…	940	ATGTGGGCAGAGAGTGACTTGTATCCAGGTGTGCCATGTCTCCAAAGCACTACAGAGCCTGTGAATGGTAATGTATACCGAATGTATCATGGCACCACTGAAAAAGCAGCAGAACAGATCAAAATCTATGGCTTTCAGCCATCTGCAAATGGCATGCTTGGACGTGGTGTCTACCTCAGCAGAGATCTTAACAAGGCCAGCAGATATCCTCTTGATAATCCGCGTGAGAGAGTTGTTATCAGAGTGAAGGTCAGAGTTGGGAGAGTGAAGAAGATTGACCATCAACATCATCCAATGCAGAAAACCTGGCATAATCACGGGTACGACACTGCCTGGTGTCCTCCAAACTGTGGCATGGTGCCAAGTGGTCTTGAAGAAGACTGTGTTTGGGATCCAAAT…	717	MWAESDLYPGVPCLQSTTEPVNGNVYRMYHGTTEKAAEQIKIYGFQPSANGMLGRGVYLSRDLNKASRYPLDNPRERVVIRVKVRVGRVKKIDHQHHPMQKTWHNHGYDTAWCPPNCGMVPSGLEEDCVWDPNRITIIDVIPPSLQSSENPVEGKDYTMFYGTTREDAEKIKACGFCQYDGLLGRGVYLSRDVEKASKCPVHVPKQQKSVLRVKVNDGKVIKIDLSGHQCKKTGKIWV	238	1,between aa 27-69
CclGig2	est	Coregonus clupeaformis	in silico	4 reads: EV369167.1, EV367323.1, EV369166.12(reversed), EV369166.11(reversed)	awaiting	CACTTTTAGAGGTTTACATGAGATTTATTATAGGAAGAAAATTATTTTGAACAATTATGATCATTGATACCCGCCTTATTTACATAAAGTGAATATCATTGATTAGATTTTTGAAATGGGATATGGTTATATTGATTGCATATACAGTACGTAGATTGCCAATAATCAGTAAACCTATTGCAAAATATAGCTTCYTCCTATGCAATATTGAATGTCTAGCTATAACAGCATGCTATATCCTCTTATCCAGATGAACATGAAGTGTAATGCTCCTTGAATGTAGAACACCTTCAAACCTCCACCTCCAGTGACGGGTTTAACTTTTTCAAGATGGCCACTTTCAGCAATGCCATGACTTTGATTCTCGTTGGGTCGTAGACACAGTTCTCCTGTTGGTTG…	1318	ATGGCTTTGAAGGGGTACACCAAGCAGAAGAACAAAACAAATTCACCATACTACTTAGAAAACATTCTTGAGACTAATGAGCATCCCGAGGATCACAGAGAATATGTGATGTTCCATGGCACCACAAAAGAGGCTACAGAGTTGATTAAGAAGAATGGTTTCACACCATCAACAGAAGAACTTGGGCTTGGTGTGTATGTAAGTCGAGATTTCGGAAAAGCAATGAAATACCCCCTTGGTGTTTCCAACTCTAAGAGAAGAGTACTAAAAGTCAGAGTGGATGTAGGGAAGGTGAAGATCATAGACCAGCAGGGTCACACCATGCAGAAGACCTGGCACACCGAGCATGGATATGACACCGCCTGGGTTCCACCAGGGGCCAGTATGATGCTGAGCAAT…	930	MALKGYTKQKNKTNSPYYLENILETNEHPEDHREYVMFHGTTKEATELIKKNGFTPSTEELGLGVYVSRDFGKAMKYPLGVSNSKRRVLKVRVDVGKVKIIDQQGHTMQKTWHTEHGYDTAWVPPGASMMLSNEQGNCVYDPKRIKVMQVMKVKENNISRHRHLQSGVTPEDSHVYVMYHGTSKQAAVEIQRNGFKPSTDGMLGAGVYVSRDIRKAIKYPIGADDSDRMVLKVKVDVGRVKIIDVQGHDMQYNWHTKHGYDTAWVPPGVDMVRSNQQENCVYDPTRIKVMALLKVAILKKLNPSLEVEV	309	1, between aa 179-239, in the latter region
CpyGig2A	est	Cynops pyrrhogaster	in silico	2 reads: FS291112.1, FS290934.1	awaiting	CGCCCGCTCTTACCGAGGACTTGAAGGACAGCCCCTCACATCATTCAGAAGGTTTAAGCCCGCAAGATGAATCTGTCTCACTGCTGTCCCGGTCCAGAAGAAGTTTTGGAAGTAAGGTGTACGTAATGTACCATGGAACGTCTGTGCCTGCTGCATTTTCCATCATGCAACATGGTTTCACGCCATCTAAAGATGGCATGCTCGGCCGCGGAGTCTACGTTAGCCGGGATATAAGAAAAGTAGAAGCATATCCACTGAATATACCTCCTCATGAGAGGGTCATTCTGAAGCTCAAAGTCCGTGTGGGCAAAGTGAAGAAGATCGACAGGCAAGGCCACCCCTTACAGAGAACGTGGCACCAACATGGGTACGACACAGCCTGGGTACCCCCCAACTGCG…	1021	AGAAGAAGTTTTGGAAGTAAGGTGTACGTAATGTACCATGGAACGTCTGTGCCTGCTGCATTTTCCATCATGCAACATGGTTTCACGCCATCTAAAGATGGCATGCTCGGCCGCGGAGTCTACGTTAGCCGGGATATAAGAAAAGTAGAAGCATATCCACTGAATATACCTCCTCATGAGAGGGTCATTCTGAAGCTCAAAGTCCGTGTGGGCAAAGTGAAGAAGATCGACAGGCAAGGCCACCCCTTACAGAGAACGTGGCACCAACATGGGTACGACACAGCCTGGGTACCCCCCAACTGCGGCATGGTACCAAGCGGTCTGGAGGAAAACTGCGTTTGGAATCCCAAGAGAATCAAAATCATCGACGTTGTTAAAGCTCCGGCTTATGCCATGGCA…	426	RRSFGSKVYVMYHGTSVPAAFSIMQHGFTPSKDGMLGRGVYVSRDIRKVEAYPLNIPPHERVILKLKVRVGKVKKIDRQGHPLQRTWHQHGYDTAWVPPNCGMVPSGLEENCVWNPKRIKIIDVVKAPAYAMASLKSKLPR	141	1, between aa 11-130
CpyGig2B	est	Cynops pyrrhogaster	in silico	2 reads: FS292550.1, FS290856.1(reversed)	awaiting	TTTTATTTTGTATTTGTGTTTTTTGTTCTGTGCAACAGGCAGTAGTGACACAATGCATTAACGTCTGGCAAGTACATATGAGGTTTATGCCATGTTTTCTTTTACCAGATTTCACTTTAAGTCTTTTATCTGACTATAACAAGTCAGCCGGTAAGCACGGTGAGACACTTTCATCTGGGAAGTTTAGACTTCAGAGATGCCATGGCATAAGCCGGAGCTTTAACAACGTCGATGATTTTGATTCTCTTGGGATCCCAGACGCAGCTTTCCTCCAGACCACTCGGTACCATGCCGCAGTTGGGGGGTACCCAGGCTGTGTCGTACCCATGTTTGTGCCACGTTTTCTGTAAGGGGTGGCCTTGCCTGTCGATCGCCTTCACTTTGCCGACACGAACTTTG…	983	ATGAAGTTGCTTGTGGTAGTGATTGCCACGTTCTTCGTGCTTTTCTCGCCTGCTCTTACCGAGGACTTGAAGGACGGTCCCTCACATCATTCAGAAGGTTTAAGCCCGCAAGATGAATCTGTCCCACTGCTGTCCCGGTCCAGAAGAAGTTTTGGAAGTAAGGTGTTCGTAATGTACCATGGAACGTCTGTGCCTGCTGCATTTTCCATCATGAAACATGGTTTCACACCATCTAAAGATGGCATGCTTGGCCGCGGAGTCTACGTTAGCCGGGATATAAGAAAAGTAGAAGCATATCCACTGAATATACCTCCTCATGAGAGGGTCATTCTGCAGCTCAAAGTTCGTGTCGGCAAAGTGAAGGCGATCGACAGGCAAGGCCACCCCTTACAGAAAACG…	567	MKLLVVVIATFFVLFSPALTEDLKDGPSHHSEGLSPQDESVPLLSRSRRSFGSKVFVMYHGTSVPAAFSIMKHGFTPSKDGMLGRGVYVSRDIRKVEAYPLNIPPHERVILQLKVRVGKVKAIDRQGHPLQKTWHKHGYDTAWVPPNCGMVPSGLEESCVWDPKRIKIIDVVKAPAYAMASLKSKLPR	188	1, between aa 58-177
CpyGig2C	est	Cynops pyrrhogaster	in silico	4 reads: FS304442.1, FS304095.1, FS304359.1, FS304439.1	awaiting	ACGCGTTTTAAAGCGGAGGTCTCTCCTTTTTCAGACACACTTCGGCATAATTATTTAATTGTATGCTTGACGAACTGCTTGAAAATACAACAAAAATCATAGCACTTTGGCGATCATACGTTACAGCTGTCGAATCAAAAAGGTGTTGAAATGAGCCTTACATTCAGTGGATGGAAAACATTCACCGATGAAAACAGGAAGCTGAAATCTGGGCAGGAACCTCAGAGGGGCCATGGTTACACCATGTATCACGGGACTATGAAAGGCAATGCTAAATCCATTGTTACCGCTGGCTTTAGACCATCCGCTGGTGGGACATTGGGGGCTGGCGTGTATTGTAGCCGGGATAAGCAGAAAGCAATGTGTTACCCTGCATTATGTAGTGATGCCGATAGAGTA…	863	ATGAGCCTTACATTCAGTGGATGGAAAACATTCACCGATGAAAACAGGAAGCTGAAATCTGGGCAGGAACCTCAGAGGGGCCATGGTTACACCATGTATCACGGGACTATGAAAGGCAATGCTAAATCCATTGTTACCGCTGGCTTTAGACCATCCGCTGGTGGGACATTGGGGGCTGGCGTGTATTGTAGCCGGGATAAGCAGAAAGCAATGTGTTACCCTGCATTATGTAGTGATGCCGATAGAGTAGTGTTCATACTGAAGGTTCGAGTTGGAAAGGTGAAAAAGATTGACGGTGCTGGAGTCTCGCTCCAGGCCACCTGGCATCAGAATGGATATGACACCGCATGGCTGCCGCCCACCAACGGACGCTATGAAGAGGACTGTGTTTGGGATCCC…	621	MSLTFSGWKTFTDENRKLKSGQEPQRGHGYTMYHGTMKGNAKSIVTAGFRPSAGGTLGAGVYCSRDKQKAMCYPALCSDADRVVFILKVRVGKVKKIDGAGVSLQATWHQNGYDTAWLPPTNGRYEEDCVWDPKRITIVGIAHCADAQLMAELKKEIKQPRQVQNSKGECKICRQETKKPHITVRCWACRATICPFEIKHNCHKRK	206	0
DlaGig2A	est	Dicentrarchus labrax	in silico	FM022499.1	FM022499.1	AGTTACGGAACGGGCAGAGAAGGAAACTCCTCACCGACGAGTTGCAGATCTTTGCATCCTCTATCAGTCACATTCCTAAATCAGGATGCCATTGCAGTTCTCTGGCTGGGAGGTGGTCGACGATGGTGCTTCCTTTCCTGGTGTGGAGCTGACGCCCTCCCGGAAACCCCAACAACGGGGCGTCTACACTATGTTCCATGGGACCAGTGTGACCAGCGCACGGCTCATCATTGCCAATGGTTTTAAGCAGTCAGCAGGTGGCAATCTTGGAGTAGGTGTGTATGTCAGTCGTGATAAGCAAAAGGCGGCTCGTTATCCATTGAACTGTCAGAATACAGATCGTGTGATCTTTCAGTTACGTGTGCGTCCCGGTCGTGTCAAGCGTATTGACCCGTTGAA…	738	CTGACGCCCTCCCGGAAACCCCAACAACGGGGCGTCTACACTATGTTCCATGGGACCAGTGTGACCAGCGCACGGCTCATCATTGCCAATGGTTTTAAGCAGTCAGCAGGTGGCAATCTTGGAGTAGGTGTGTATGTCAGTCGTGATAAGCAAAAGGCGGCTCGTTATCCATTGAACTGTCAGAATACAGATCGTGTGATCTTTCAGTTACGTGTGCGTCCCGGTCGTGTCAAGCGTATTGACCCGTTGAACCATCCTATGCAATTCACCTGGCACGCAAATGGCTATGACACTGCCTGGATGCCCCCCAATGTGCTGGGCCTGGAGGAGGACTGTGTGTTTGACCCCAAAAGAGTGGAAGTG	363	LTPSRKPQQRGVYTMFHGTSVTSARLIIANGFKQSAGGNLGVGVYVSRDKQKAARYPLNCQNTDRVIFQLRVRPGRVKRIDPLNHPMQFTWHANGYDTAWMPPNVLGLEEDCVFDPKRVEV	121	1, between aa 15-74
DlaGig2B	est	Dicentrarchus labrax	in silico	2 reads: AM985847.1, AM986037.1	awaiting	CCGACTCTACCCGACAAGTTGATCTTCAACAGTTAAAGCAGGATGTCACTGCCGTTCTATGGTTGGGAGGTGAGCTATGATGATGACTCTCCTCGTGTGGAGCTGGGGGCATCTCAGGAGCCCAAAGACCGTGGGATCTACACCACGTACCATGGCACCAGCATCGCCAATGCACGGCTCATCATTACCAATGGTTTTCGGCAGTCTTCGGGTGGCATGCTGGGAAAGGGCGTGTATGTCAGTCGTGACAGGAAGAAGGCAGAACGTTATCCATTAAAAAGTAACCCTTCAGACCGCGTGGCCCTGGAGTTACGTGTGCGTGTTGGCCGTGTCAAGCGCATTGACAAAGACAACCATCCTATGCAGTACACCTGGAACTCGCATGGCTACGACACAGCT…	505	GTGGAGCTGGGGGCATCTCAGGAGCCCAAAGACCGTGGGATCTACACCACGTACCATGGCACCAGCATCGCCAATGCACGGCTCATCATTACCAATGGTTTTCGGCAGTCTTCGGGTGGCATGCTGGGAAAGGGCGTGTATGTCAGTCGTGACAGGAAGAAGGCAGAACGTTATCCATTAAAAAGTAACCCTTCAGACCGCGTGGCCCTGGAGTTACGTGTGCGTGTTGGCCGTGTCAAGCGCATTGACAAAGACAACCATCCTATGCAGTACACCTGGAACTCGCATGGCTACGACACAGCTTGGGTGCCTCCAAATTGTGGTATGATCGCCGTGCCCAGCGGCCTAGAGGAGGATTGTGTGTTTGACCCCAAAAATATTAAAGTC	387	VELGASQEPKDRGIYTTYHGTSIANARLIITNGFRQSSGGMLGKGVYVSRDRKKAERYPLKSNPSDRVALELRVRVGRVKRIDKDNHPMQYTWNSHGYDTAWVPPNCGMIAVPSGLEEDCVFDPKNIKV	129	1,between aa 18-87
DlaGig2C	gss	Dicentrarchus labrax	in silico	FN464603.1	awaiting	TCTCAAATGTTTGATCAAGATGATTTTCTTGACTTTCATACATTTATATCACCACAGTTGCATTTTATTTACCTTTTAATTTGAGTTTCTTTGCATGGAATCCTTCTGAAGTCTTGACACTAATAAACCTCTCTCCTGCAGTGAGTATCAGTGGGTTGAAGATGACTTCAAACTACCTGCTGGAGTAGGTCGAATGGATCTCCCTGAAGTAGTTAGTGATAAAACGTATGTCATGTACCACGGCACCTGCTGGAAGAATGTTTTATCCATCCTGAAAAAAGGATTTCGCCCGTCTGAAGAAGGGATGCTCGGCCGTGGCGTCTACCTCAGCAGAGACCTGAAGAAAGCTAGCCGCTATCCGATGGATCATCATGAGTCTGACAGGGTCGTCATTAAGGT…	712	ATGGATCTCCCTGAAGTAGTTAGTGATAAAACGTATGTCATGTACCACGGCACCTGCTGGAAGAATGTTTTATCCATCCTGAAAAAAGGATTTCGCCCGTCTGAAGAAGGGATGCTCGGCCGTGGCGTCTACCTCAGCAGAGACCTGAAGAAAGCTAGCCGCTATCCGATGGATCATCATGAGTCTGACAGGGTCGTCATTAAGGTTAAGGTCGACGTTGGGAAAGTGATCGCCATCAAACTAAAAAAACACATTTTTAAGAAGACCTGGCATAACCACGACTACGACACCGCCTGGATGCTGCTAAAGAGTAGAACAGGGAAGAGCGGTTTGGAGAGGATTTGTGTCTGGGATCCCCGTCGAATCACGGTCAACGATACAATCACACCACGCCCAGTC…	405	MDLPEVVSDKTYVMYHGTCWKNVLSILKKGFRPSEEGMLGRGVYLSRDLKKASRYPMDHHESDRVVIKVKVDVGKVIAIKLKKHIFKKTWHNHDYDTAWMLLKSRTGKSGLERICVWDPRRITVNDTITPRPVS	134	1, between aa 15-55
DlaGig2D	gss	Dicentrarchus labrax	in silico	2 reads: FN464604.1, FN474421.1	awaiting	AGCTTCCTTAGGGAAGAACCTGGGAGAATAAACACACACACACACATACAAGAAACACGAATATCGTAGCCAAATGCAATAAATATACAATATTCTGTAAAATAAAGTTTGTGATACTCACAGGGATCCACCGGAGGCCTCGACCTGGCGTGAGTTGATGGTACCAAGGATCTGGATTCGACTGGGATCCCAGACACAATCCTCCTCCAATCCGCTCGGCACCATTCCACACTTTGGCGGCACCCAGGCGGTGTCGTAGCCGTCGTCATGCCAGGTCTTCTGAAGCGGGTGGCCTTGACGATTGATGGCGATCACTTTACCCACATCGACAATAACCTTAATGACGACCCTGTCAGACTCAGGGTGATCGAGGGGATAGCGGCTGGCTTTCTCCAGGTC…	650	ATGCAGTACCAGTGGCCTGAAGATGACTTGGATCTGCCCAGTGGGGTACTGCGCCTGGACCTCCCTGAGCCAGTTAGTGATGGGAGGTACATCATGTACCACGGCACCACAAAGGAGAACGCTCAATCCATCCTCGCCTCGGGATTTCGCCAGTCTGGTGAAGGTGGGATGCTCGGCCGCGGTGTCTACCTCAGCAGAGACCTGGAGAAAGCCAGCCGCTATCCCCTCGATCACCCTGAGTCTGACAGGGTCGTCATTAAGGTTATTGTCGATGTGGGTAAAGTGATCGCCATCAATCGTCAAGGCCACCCGCTTCAGAAGACCTGGCATGACGACGGCTACGACACCGCCTGGGTGCCGCCAAAGTGTGGAATGGTGCCGAGCGGATTGGAGGAGGAT…	480	MQYQWPEDDLDLPSGVLRLDLPEPVSDGRYIMYHGTTKENAQSILASGFRQSGEGGMLGRGVYLSRDLEKASRYPLDHPESDRVVIKVIVDVGKVIAINRQGHPLQKTWHDDGYDTAWVPPKCGMVPSGLEEDCVWDPSRIQILGTINSRQVEASGGSL	159	1, between aa 33-74
DlaGig2E	gss	Dicentrarchus labrax	in silico	2 reads: FN487888.1, FN519264.1	awaiting	GTCTTTTTTTAAAGATGATTCTGTGTTTGTCTAACTAAGCAGTTTAAGCGGCTCAAGATAAGATATACTAAGCATATTCATACTGTTATAAATATAACCAGACAGAAGCTTTAGATTTAATATGAACCGTTTATTTTCCCACTTACAATCACACAGTAAGTTTAGTTTGTATACAAATATATAAAAATACATTTGAGCATACAGAATAAACAGCTTGCAGAGCTCACTTGTAGCCGTATGCACCGCATCCACCGGAGGATTGGAGTGGACGTGGCTTGACTGTACCGAGAATCTGGATTCGATCCGGATCCCAGACACAATTCTCCTCCAATCCGCTCTTTACCATTCCACAGTTGGGCGGCACCCAGGCGGTGTCGTAGCCGTGGTCGTGCCAGGTCT…	777	ATGAGCAGGTACCAGTGGGCTGAAGATGACTTCGTCTTGCCTCCTGGGGTAGTTCGACTGGGCGCTTCTCAGCCAGTTAGTGGTCAAACCTATGTCATGTACCACGGCACCACCAGGCAGTGCGCTCAGTCCATCCTGCACACAGGATTTCGCCAGTCTGCAGGCGGGATGCTCGGCCGCGGCGTCTACCTCAGCAGAGACCTGGAGAAAGCCAGCCGCTACCCCATCGACTGCCTAGAGTCTGACAGAGTCGTCGTCAGGGTTAAAGTCAACGTGGGGAAAGTGAAAGCCATCGATTGTCAAGGCCACCAACTTCAGAAGACCTGGCACGACCACGGCTACGACACCGCCTGGGTGCCGCCCAACTGTGGAATGGTAAAGAGCGGATTGGAGGAGAAT…	495	MSRYQWAEDDFVLPPGVVRLGASQPVSGQTYVMYHGTTRQCAQSILHTGFRQSAGGMLGRGVYLSRDLEKASRYPIDCLESDRVVVRVKVNVGKVKAIDCQGHQLQKTWHDHGYDTAWVPPNCGMVKSGLEENCVWDPDRIQILGTVKPRPLQSSGGCGAYGYK	164	1, between aa24-74
DlaGig2F	est	Dicentrarchus labrax	in silico	FM023066.1	FM023066.1	CCCCTCTTCCTGACGAGTTGCAGATCTTTGCAACCTCTATCAGTCACACTCGTAAATCAGGATGTCAGTGCAGTTCTCTGGCTGGGAGGTGGTCGACGATGGTGCTTCCTTTCTTGGTGTGGAGCTGACGCCTTCCCAGAAACCCCAAAAACGGGGCGTCTACACTATGTACCATGGGACAAGTGTTGCTTGTGCACGGCTCATCCTTACCAGTGGTTTTAAACAGTCATCACGTGGCATGCTGGGACAGGGTGTGTATGTCAGTCGTGATAAGCAAAAGGCGGCTCATTATCCATTGAACAGTCAGGTTACAGACCGTGTGATCTTTCAGTTACGTGTGCGTCCCGGTCGTGTCAAGCGTATTGACAAAGATAACCATCCTATGCAGTTCACCTGGCA…	794	ATGTCAGTGCAGTTCTCTGGCTGGGAGGTGGTCGACGATGGTGCTTCCTTTCTTGGTGTGGAGCTGACGCCTTCCCAGAAACCCCAAAAACGGGGCGTCTACACTATGTACCATGGGACAAGTGTTGCTTGTGCACGGCTCATCCTTACCAGTGGTTTTAAACAGTCATCACGTGGCATGCTGGGACAGGGTGTGTATGTCAGTCGTGATAAGCAAAAGGCGGCTCATTATCCATTGAACAGTCAGGTTACAGACCGTGTGATCTTTCAGTTACGTGTGCGTCCCGGTCGTGTCAAGCGTATTGACAAAGATAACCATCCTATGCAGTTCACCTGGCATGCAAATGGCTATGACACTGCCTGGGTTCCCCCCAATTGTGGCCTCAAAGCCGTGCCCAGT…	699	MSVQFSGWEVVDDGASFLGVELTPSQKPQKRGVYTMYHGTSVACARLILTSGFKQSSRGMLGQGVYVSRDKQKAAHYPLNSQVTDRVIFQLRVRPGRVKRIDKDNHPMQFTWHANGYDTAWVPPNCGLKAVPSGMEEDCVFDPKRVEVVGIAKAPNATIQKEFEQLLAKLSKKSRGGGDGAAAVCSLCKRKTQKGSPHIKQQCWDCGKNICILMSKHFCTAKPVQGGGKKKV	232	1, between aa36-95
DmaGig2	gss	Dissostichus mawsoni	in silico	2 reads: FE208353.1, FE206238.1	awaiting	ATACTGACACCAACATGCAGTACAGCTGGCTTGAAGATGACTTTGATATGCCGCCTGGGGTTGGCCGACTTGGACTCTTTGCACCAGATGCTAATAAAGAATATGTCATGTACCATGGCACTACCAAGGCCATTGCTCAATCAATCAAGGCCACAGGTTTTCGCCAGTCCACAGACGGGATGCTCGGCCGCGGCGTCTACCTCAGCAGAGAACTGCTGAAAGCTAGCCGTTATCCCATTAAGCACCCAGAGTATGACAGGGCTGTCATTGAGGTTTTGGTCAACGTAGGGAAAGTGATCGCCATTAATCGCCAATACCATCCAAAGCAGAAGACCTGGCACGACGACGGCTACGACACCGCCTGGGTGCCCCDCCAACTGTGGGATGGTGAAGAGCGGT…	551	ATGCAGTACAGCTGGCTTGAAGATGACTTTGATATGCCGCCTGGGGTTGGCCGACTTGGACTCTTTGCACCAGATGCTAATAAAGAATATGTCATGTACCATGGCACTACCAAGGCCATTGCTCAATCAATCAAGGCCACAGGTTTTCGCCAGTCCACAGACGGGATGCTCGGCCGCGGCGTCTACCTCAGCAGAGAACTGCTGAAAGCTAGCCGTTATCCCATTAAGCACCCAGAGTATGACAGGGCTGTCATTGAGGTTTTGGTCAACGTAGGGAAAGTGATCGCCATTAATCGCCAATACCATCCAAAGCAGAAGACCTGGCACGACGACGGCTACGACACCGCCTGGGTGCCCCCCAACTGTGGGATGGTGAAGAGCGGTTTTGAGGAGGATTGT…	483	MQYSWLEDDFDMPPGVGRLGLFAPDANKEYVMYHGTTKAIAQSIKATGFRQSTDGMLGRGVYLSRELLKASRYPIKHPEYDRAVIEVLVNVGKVIAINRQYHPKQKTWHDDGYDTAWVPPNCGMVKSGFEEDCVWDPSRIKILKIIDTKPVQTYGARDYM	160	1, between aa32-115
DreGig2D(21)	genome and est	Danio rerio	experimental	LOC100005232,11 reads: EH493332.1, EH455258.1, EB922124.1, CF348137.1, DT056594.1, EH481008.12(reversed), EH481008.11(reversed), EH519664.1(reversed), CO811675.1, EV755001.1, DR715992.1	LOC100005232	CAGTCTGAGTCTGTCTTCCAAGAGATTTAAACATGTGGGCAGAGAATGATTTGCACCCAGCTGTGCCCTGTCTTGAAAGCTACTCGGAGCCTTTGGCTGGTAAAACATATTTAATGTATCACGGGACCACTCGAAATGCCTTGCAGCAGATTATCAAATATGGCTTTCAGCCATCTGCAGACGGGATGCTTGGACGTGGCGTTTATCTCAGCCGGGATCTTAACAAAGCCAGCAGATACCCTATTAACTGGCCTGTGCATGATAAGGTTGTTGTTAGAGTGCTTGTCGATGTTGGAAGAGTAAAAAAAATCGACCATCAACGTCATCCGATGCAGAAAATGTGGCACGATCATGGGTACGACACTGCCTGGTGCCCTCCAAACTGTGGCATGGTGTCCA…	1013	ATGTGGGCAGAGAATGATTTGCACCCAGCTGTGCCCTGTCTTGAAAGCTACTCGGAGCCTTTGGCTGGTAAAACATATTTAATGTATCACGGGACCACTCGAAATGCCTTGCAGCAGATTATCAAATATGGCTTTCAGCCATCTGCAGACGGGATGCTTGGACGTGGCGTTTATCTCAGCCGGGATCTTAACAAAGCCAGCAGATACCCTATTAACTGGCCTGTGCATGATAAGGTTGTTGTTAGAGTGCTTGTCGATGTTGGAAGAGTAAAAAAAATCGACCATCAACGTCATCCGATGCAGAAAATGTGGCACGATCATGGGTACGACACTGCCTGGTGCCCTCCAAACTGTGGCATGGTGTCCAGCGGCCTTGAGGAAGATTGTGTTTGGGATCCA…	462	MWAENDLHPAVPCLESYSEPLAGKTYLMYHGTTRNALQQIIKYGFQPSADGMLGRGVYLSRDLNKASRYPINWPVHDKVVVRVLVDVGRVKKIDHQRHPMQKMWHDHGYDTAWCPPNCGMVSSGLEEDCVWDPRRIQIIDVIYPKVQHAAAYY	153	1, between aa27-69
DreGig2E(21)	genome and est	Danio rerio	experimental	LOC100005283,3 reads: DV585180.12, DV585180.11, EB906672.1	LOC100005283	GACAAAAGCAAACAGCTTTAGAAGCAACATCAGAGGTGGAACCATGTGGACAGAGAGTGACTTGGATCCAGGTGTGCCGTGCCTTCAAAGCAGTACAGTGCCTGAGGATGGTAAAGTATACCGAATGTATCATGGAACCACTAAAACAGCAGCAGAAAAGATCAGAATCCAAGGCTTTCGGGCATCTGCAGACGGCATGCTTGGACCTGGCGTCTACCTCAGTCGAGATCTTAACAAGGCCAGCAGATACCCTCTTGATAATCCCAAAGAGAGAGTTGTTATTAGAGTAAAGGTAAATGTTGGAAGAGTGAAGAGGATTGACCGCCAACATCATCCACTGCAGAAAACCTGGCACGCTGAAGGGTACGACACTGCCTGGTGCCCTCCAGACTGTGGCAT…	1762	ATGTGGACAGAGAGTGACTTGGATCCAGGTGTGCCGTGCCTTCAAAGCAGTACAGTGCCTGAGGATGGTAAAGTATACCGAATGTATCATGGAACCACTAAAACAGCAGCAGAAAAGATCAGAATCCAAGGCTTTCGGGCATCTGCAGACGGCATGCTTGGACCTGGCGTCTACCTCAGTCGAGATCTTAACAAGGCCAGCAGATACCCTCTTGATAATCCCAAAGAGAGAGTTGTTATTAGAGTAAAGGTAAATGTTGGAAGAGTGAAGAGGATTGACCGCCAACATCATCCACTGCAGAAAACCTGGCACGCTGAAGGGTACGACACTGCCTGGTGCCCTCCAGACTGTGGCATGGTCACCAGCGGCCTTGAGGAAGATTGTGTTTGGGATCCAAAA…	1719	MWTESDLDPGVPCLQSSTVPEDGKVYRMYHGTTKTAAEKIRIQGFRASADGMLGPGVYLSRDLNKASRYPLDNPKERVVIRVKVNVGRVKRIDRQHHPLQKTWHAEGYDTAWCPPDCGMVTSGLEEDCVWDPKRITIIDIIPPSPQNISKINPEDPVEGKEYTMFHGTSIENAEKIKAHGFSQSKRGILGRGVYLSRDPEKAFNAPTHVTKLQRTVLRVKVNVGRVIKIDRQGHPLQKTWHCKGYDTAWYLPDCGLVNNGLEKDCVRDPRRITVIDIIPPSLRSIIPHDLEGLTMWKESDLDPDVPFLQSSTEPKNGKIYRMYHGTTKTAAEQIRIQGFRPSADGMLGRGVYLSRDLNKASRYPLDKPKERVVIRVKVNVGKVKKIDYQDHPLQKTWHA…	572	4, between aa 27-72, aa154-209, aa323-363, aa455-489
DreGig2F(21)	genome and gss	Danio rerio	experimental	LOC100005329, BX125310.1	LOC100536863	ATGTCTGGTGGAGATGGGTCAGCTTTTCTCCAAATCAACACAGATCTAAAATCAGGTCAGGTCTACACAATGTACCATGGCACATCCATGGAGGCTGCAAAGAAAATCAAAGTTAACGGTTTTCAGCAGTCTTCTCAAGGCATGCTTGGACGTGGCGTCTACCTCAGCCGAGATCTAGAGAAGGCCTCCAGATACCCACTGAATCTGCAAGCATTCCAGAAAGTGGTTCTGAAAGTGAAGGTCAATGTTGGGAAAGTAAAGAGGATTAACCTCCAAGGTCATCCTTTGCAGACACCCTGGCATGATCAAGGGTACGACACTGCCTGGTGCCCTCCAAACTGTGGCATGGTGCCAAGCGGCCTTGAAGAAGATTGTGTTTGGGATCCAAAACGTATCCAG…	474	ATGTCTGGTGGAGATGGGTCAGCTTTTCTCCAAATCAACACAGATCTAAAATCAGGTCAGGTCTACACAATGTACCATGGCACATCCATGGAGGCTGCAAAGAAAATCAAAGTTAACGGTTTTCAGCAGTCTTCTCAAGGCATGCTTGGACGTGGCGTCTACCTCAGCCGAGATCTAGAGAAGGCCTCCAGATACCCACTGAATCTGCAAGCATTCCAGAAAGTGGTTCTGAAAGTGAAGGTCAATGTTGGGAAAGTAAAGAGGATTAACCTCCAAGGTCATCCTTTGCAGACACCCTGGCATGATCAAGGGTACGACACTGCCTGGTGCCCTCCAAACTGTGGCATGGTGCCAAGCGGCCTTGAAGAAGATTGTGTTTGGGATCCAAAACGTATCCAG…	474	MSGGDGSAFLQINTDLKSGQVYTMYHGTSMEAAKKIKVNGFQQSSQGMLGRGVYLSRDLEKASRYPLNLQAFQKVVLKVKVNVGKVKRINLQGHPLQTPWHDQGYDTAWCPPNCGMVPSGLEEDCVWDPKRIQVIEIIYPFLESPSPFQTPAVTVRF	157	1, between aa24-65
DreGig2G(21)	genome and est	Danio rerio	experimental	LOC100005757,23 reads: CK866314.12, CK866314.11, CK870516.12, CK870516.11, CK867028.1, DN834819.12, DN834819.11, EB973431.1, AW233050.1, DN770791.12, DN770791.11, CK869799.12, CK869799.11, DN768435.12, DN768435.11, DN836812.12, DN836812.11, DN836067.12, DN836067.11, DN767717.12, DT060693.1, CT710595.2(reversed)	LOC100536817	AATAATGAATATTTGAAGTAATCAAAATACTGAAAAACAAATATAATATACCTAAACTTTTCTCAAGTATATTTAAGTAAAACTTAAAATATTTCAAGAAGTAAAAGAAGTTTACAAAATATACCTATAGATGCTTTTTGTGTAAAATACTGAAAGTTTATTGAGCACTTTCTGATTAAGTTTAAATTTTTTTAGACGTCTTTTCACAGCAATAAAAGCAACATCTGAGGCAAGTCACCTATTTTTTTAAAGCAACTTTTTGTCCATTATACGTTTTTAAAATACATCTTCATAACTTGATTTGTTTATCATTATATAACCCTCATTAATATTCATTAATATGCTAAGATTAATTGTGATTCAGGTGCAAACATGACAACTGAAACAGACTCGGGTCCG…	985	ATGACAACTGAAACAGACTCGGGTCCGGCTGTTCCACCATGTCTTGAGAGCTGTACGGCACCAGAAGAAGGAAAAGACTACATCATGTACCATGGCACTTCCATTAAAGCTGCCATGAACATTTTTTCAGAGGGTTTCCTTCAGTCCGAAGATGGCATGCTTGGACGTGGCGTCTACCTCAGCCGGGACCTGCAGAAGGCTTCCAGATACCCTCTGGATCTGCCTGAGAAAGAGAGAGTGGTTCTGAAAGTGAAGGTTAATGTTGGGAGAGTGAAGATTGTTGATCACCAAGATCATACCCTGAAGAAAACCTGGCATGATCATGGGTACGACACTGCCTGGTGCCCTCCAAACTGTGGCATGGTGTCCAGCGGTCTTGAAGAAGACTGTGTTTGGGAT…	468	MTTETDSGPAVPPCLESCTAPEEGKDYIMYHGTSIKAAMNIFSEGFLQSEDGMLGRGVYLSRDLQKASRYPLDLPEKERVVLKVKVNVGRVKIVDHQDHTLKKTWHDHGYDTAWCPPNCGMVSSGLEEDCVWDPKQITVVDMILSKELDQTCVIL	155	1, between aa30-70
DreGig2H(21)	genome and est	Danio rerio	experimental	LOC100005850,20 reads: EH490974.1, AL911481.1(reversed), AL919971.1, EH525825.1, EH499573.1(reversed), EB990046.1(reversed), EV761910.12, EV761910.11, EH521709.1, EH495387.1, EH503001.1, EH487484.1, AL911480.1, EH529199.1, EH491991.1, EH494553.1, CN508846.1, EH520879.1, EH518319.1, EH513875.1	LOC566704	acagtttttgttttaacctgacctaaaaaatgaatatttgaagtaatcaaaatactaaaaaacaaatataatatacctaaacttttctcaagtatatttaagtaaaacttaaagtatttcaagaagtaaaagaagtttacaaaatatacctgtagatgctttttgtgtaaaatactgaaagtttattgagcactttctgattaagtaaaaatttttttagacgtctttcaacagcaataaaagcaacatctgaggcaagtcacctattttttttaaagcaactttttgtccattatacgtttttaaagtacatcttcataacttgatttgtttatcattatataaccctcattaatattcattaatatgctaagattaattgtgattcaggtgcaaaca…	1295	atgacaactgaaacagactcgggtccggctgttccaccatgtcttgagagctgtacggcaccagaagaaggaaaagactacatcatgtaccatggcacttccattaaagctgccatgaacattttttcagagggtttccttcagtccgaagatggcatgcttggatgtggcgtctacctcagccgggacctgcagaaggcttccagataccctctggatctgcctgagaaagagagagtggttctgaaagtgaaggttaatgttgggagagtgaagattgttgatcaccaagatcataccctgaagaaaacctggcatgatcatgggtacgacactgcctggtgccctccaaactgtggcatggtgtccagcggtcttgaagaagactgtgtttgggat…	897	Mttetdsgpavppclesctapeegkdyimyhgtsikaamnifsegflqsedgmlgcgvylsrdlqkasrypldlpekervvlkvkvnvgrvkivdhqdhtlkktwhdhgydtawcppncgmvssgleedcvwdpkqitvvdmilskehineydylesysapvegkvyimyhgtsevaaeqiaeegfiqsskgmlgrgvylsrdlekasryplnlpedqrvivrvmvdvgkvkkidyqghpmqktwhdhgydtawcppdcgmvpsgleedcvwdperitvidlihpeqneeeengcrlf	298	1, between aa169-241, in the latter region
DreGig2J(21)	genome	Danio rerio	experimental	LOC100005405	LOC100005405	TTTGCCTTCCAACTGCAAACATGTGGGCTGAAGATGACTTGGGTCCCACTGCTCCACCATGTCTTGAGAGTTACAGACAACCAGCGAATGGCAAAGAATACATCATGTATCACGGCACATCCAGGGTAGCTGCAGAACGAATTCTTAGAGAGGGTTTTCGTCCATCTACTAAAGGCATGCTTGGACGTGGCGTCTACCTCAGCCGAGATCTAGAGAAGGCCTCCAGATACCCTCTGAATCTGCCTGAAAACCAGAGAGTGATTATCAGAGTGAAGGTCAATGTTGGGAGAGTGAAGAGGATCGACCACCAAGGCCATCCAATGCAGAAAACCTGGCAGCGACGTTATGACACTGCCTGGTGCCCTCCTGAATGCGGCATGGTAGAAAGTGGTCTTGAAG…	555	ATGTGGGCTGAAGATGACTTGGGTCCCACTGCTCCACCATGTCTTGAGAGTTACAGACAACCAGCGAATGGCAAAGAATACATCATGTATCACGGCACATCCAGGGTAGCTGCAGAACGAATTCTTAGAGAGGGTTTTCGTCCATCTACTAAAGGCATGCTTGGACGTGGCGTCTACCTCAGCCGAGATCTAGAGAAGGCCTCCAGATACCCTCTGAATCTGCCTGAAAACCAGAGAGTGATTATCAGAGTGAAGGTCAATGTTGGGAGAGTGAAGAGGATCGACCACCAAGGCCATCCAATGCAGAAAACCTGGCAGCGACGTTATGACACTGCCTGGTGCCCTCCTGAATGCGGCATGGTAGAAAGTGGTCTTGAAGAAGACTGTGTTCGTGATCCG…	462	MWAEDDLGPTAPPCLESYRQPANGKEYIMYHGTSRVAAERILREGFRPSTKGMLGRGVYLSRDLEKASRYPLNLPENQRVIIRVKVNVGRVKRIDHQGHPMQKTWQRRYDTAWCPPECGMVESGLEEDCVRDPRQITVIDLIYPEPKEDCRIF	153	1, between aa29-145
DreGig2K(21)	genome	Danio rerio	experimental	LOC100005454	LOC100005454	ATGTGGGCTGAAGATGACTTGGGTCCCACTGCTCCACCATGTCTTGAGAGCTATTCAGCACCAGAATATTATAAAGTTTACAGAATGTATCACGGCACATCTTGGGAAGCTGCAGAACAAATATTTGAGAAGGGTTTTCTCCAGTCCTGTAAAGGCATGCTTGGACGTGGCGTCTATCTCGGTCGAGATCTAGAGAAGGCCTCCAGATACCCTCTGAATCTGCCTGACAACCAGAGAATGATTGTCAGAGTGAAGGTCAATGTTAGAAGAGTGATAAAGATTGACCGTCAACGTCATCCACTGCAGAAAACCTGGCATGATGATGGATACAACACTGCCTGGTGCCCTCCAAACTGTGGCATGGTGGAAAGTGGCCTTGAAGAATTCTGTGTTTGGGAA…	426	ATGTGGGCTGAAGATGACTTGGGTCCCACTGCTCCACCATGTCTTGAGAGCTATTCAGCACCAGAATATTATAAAGTTTACAGAATGTATCACGGCACATCTTGGGAAGCTGCAGAACAAATATTTGAGAAGGGTTTTCTCCAGTCCTGTAAAGGCATGCTTGGACGTGGCGTCTATCTCGGTCGAGATCTAGAGAAGGCCTCCAGATACCCTCTGAATCTGCCTGACAACCAGAGAATGATTGTCAGAGTGAAGGTCAATGTTAGAAGAGTGATAAAGATTGACCGTCAACGTCATCCACTGCAGAAAACCTGGCATGATGATGGATACAACACTGCCTGGTGCCCTCCAAACTGTGGCATGGTGGAAAGTGGCCTTGAAGAATTCTGTGTTTGGGAA…	426	MWAEDDLGPTAPPCLESYSAPEYYKVYRMYHGTSWEAAEQIFEKGFLQSCKGMLGRGVYLGRDLEKASRYPLNLPDNQRMIVRVKVNVRRVIKIDRQRHPLQKTWHDDGYNTAWCPPNCGMVESGLEEFCVWEDRTNKSLK	141	1, between aa28-70
DreGig2L(21)	genome and est	Danio rerio	experimental	LOC100005504,6 reads: CK025305.1, EH282922.12, EH282922.11, EH279259.11, EH279259.12, EH281310.1	LOC100005504	AGAAAAGACATCAGAGGTGCAAACATGTTCAGGTGGGCTGAAGATGACTTGGCTGCTGGTGCTCCACCATGTCTTCAGAGTCAAAGCCAACCAGCAGATGACAAAATCTACATCATGTATCATGGCACTACTAGAGCGGCTGCAGACCAAATAAAAAAACAGGGGTTTTGCCAGTCTAAGGATGGCATGCTTGGACGTGGCGTCTACCTCAGCCGAGATCTACAGAAGGCCTCTAGATACCCTGTGGAGCTGCCTGAGGACAAGAGAGTGGTGTTGAGAGTGAGGGTGAATGTTGGTAGAGTTATAAAGATTGACCATCAACGTCATCCACTGCAGAAAACCTGGCATGATAAAGGGTACGACACTGCCTGGTGCCCTCCAAAATGTGGCATGGTGCGA…	510	ATGTTCAGGTGGGCTGAAGATGACTTGGCTGCTGGTGCTCCACCATGTCTTCAGAGTCAAAGCCAACCAGCAGATGACAAAATCTACATCATGTATCATGGCACTACTAGAGCGGCTGCAGACCAAATAAAAAAACAGGGGTTTTGCCAGTCTAAGGATGGCATGCTTGGACGTGGCGTCTACCTCAGCCGAGATCTACAGAAGGCCTCTAGATACCCTGTGGAGCTGCCTGAGGACAAGAGAGTGGTGTTGAGAGTGAGGGTGAATGTTGGTAGAGTTATAAAGATTGACCATCAACGTCATCCACTGCAGAAAACCTGGCATGATAAAGGGTACGACACTGCCTGGTGCCCTCCAAAATGTGGCATGGTGCGAAGCGGTCTTGAAGAAGATTGTGTT…	486	MFRWAEDDLAAGAPPCLQSQSQPADDKIYIMYHGTTRAAADQIKKQGFCQSKDGMLGRGVYLSRDLQKASRYPVELPEDKRVVLRVRVNVGRVIKIDHQRHPLQKTWHDKGYDTAWCPPKCGMVRSGLEEDCVWDPKRIQVIDEICPQKTATYCGFGDPYK	161	1,between aa31-72
DreGig2M(21)	genome	Danio rerio	in silico	LOC100005555	LOC100005555	atgtgggctgaatatgacatgggttctgctgctccaccatgtcttgagagtcacagacaacaaaataacaacgtgtctacagaatgtatcatggcactagcaaaggactttcgtccatcctctgatggcatgcttggacctggcgtctacctcagccgagatctagagaaggcctccagataccctctgaacgtacctgagaaagaccgagttattctgatggttaaagtcaatgttgggagagtgaagaggattgaccgccaacgtcatccactgcagaaaacctggcatgatcatgggtacgacactgcctggtgccctccaaactgtggcatggtgccaagtggtcttgaagaagattgtgtttgggatacaaaacgaatcacagtcatttatgaa…	1316	atgtgggctgaatatgacatgggttctgctgctccaccatgtcttgagagtcacagacaacaaaataacaacgtgtctacagaatgtatcatggcactagcaaaggactttcgtccatcctctgatggcatgcttggacctggcgtctacctcagccgagatctagagaaggcctccagataccctctgaacgtacctgagaaagaccgagttattctgatggttaaagtcaatgttgggagagtgaagaggattgaccgccaacgtcatccactgcagaaaacctggcatgatcatgggtacgacactgcctggtgccctccaaactgtggcatggtgccaagtggtcttgaagaagattgtgtttgggatacaaaacgaatcacagtcatttatgaa…	495	MWAEYDMGSAAPPCLESHRQQNNNVSTECIMALAKDFRPSSDGMLGPGVYLSRDLEKASRYPLNVPEKDRVILMVKVNVGRVKRIDRQRHPLQKTWHDHGYDTAWCPPNCGMVPSGLEEDCVWDTKRITVIYEIRPRSLEHLMLIHLKDFDKAFNLINCSHYFF	164	0
DreGig2N(21)	genome and est	Danio rerio	experimental	LOC566907,12 reads: EH553489.1, DY574246.1, BM860305.1, CO930083.1, CO350836.1, EH440378.1, EH574604.1(reversed), EH466283.1(reversed), EX157129.1(reversed), BM860048.1(reversed), EG574785.1, CN179427.1	LOC566907	CAAAGCACCTGATCGCGATTCACGCCCACTTTTACACGACTGACTGACGTCCCAGTGTGTTTACAATTATCTCAATGTTCGGGGACTTGTAGGACAATATAGGTAACATTTATTCATCGCTTAAAGCACATTTAGAATGTCGAAAAATTACAACTTTATACAAGAAGCCTGTTTGGTATAATATGATATGCATATAGCCACAATCTGTGATTAAAATGAAAGCGAAAGTGTTTTGTGTTACGTCATCAAGGAAGTAAAAGTGGCGTTCTCTGTTTAAGTTTAGGCACAGTGACAACACAAAGGAACCGCAGTCTCTGAACGGAGCATCCAAAGGTTACTGGCTTCTTAAATCGTCGGACAATTGCAAAAATGCCGGTGGAATTCAGTGGATGGGAGGCA…	1485	ATGCCGGTGGAATTCAGTGGATGGGAGGCATATTGTGATAAATCAAAGCACCTTAAGCCAGGTCAAGAACCCAAAAAGAATCATGGCTACATTATGTACCACGGGACTCTCAAAAGCAATGCCCCAGCCATCATATCAACAGGATTTCGTCCCTCTTCTGGGGGAACTCTGGGCCCCGGAGTCTACTGTAGTAGAGACATTAACAAAGCAATGGGTTACCCAGCATGTGCTCCCAATGACCGAGTCGTGTTAAAGCTGCGAGTGAGAGTTGGTAAAGTGAAGAGGATTGACAGCCAAAGTCTTAACATGTGGACATCATGGCATCAGAACGGATATGATACGGCCTGGTTACCTGCCACTGGCTCTTTTGTGGCACTTGAGGAGGATTGTGTTTGGGAC…	639	MPVEFSGWEAYCDKSKHLKPGQEPKKNHGYIMYHGTLKSNAPAIISTGFRPSSGGTLGPGVYCSRDINKAMGYPACAPNDRVVLKLRVRVGKVKRIDSQSLNMWTSWHQNGYDTAWLPATGSFVALEEDCVWDPNRITVTGIAHCTDPSTKASLESLIKQKSQSQDPNGKGMKLCKGCGMQTQDKHKMEKCWSCRASICPFMKKHGCQRNGK	212	1, between aa8-73
DreGig2O(5)	genome and est	Danio rerio	experimental	LOC566020,13 reads: EH528156.1, EH513917.1, EH565986.1, EH501934.1(reversed), EH487526.1(reversed), EH544858.1(reversed), EH548970.1, EH547154.1, EH570091.1(reversed), EE715285.1, BI673363.1(reversed), CO919679.1, CO922972.1, EV605263.1	LOC566020	TTTCTCAAGTAACGAAACCGAAAGTCGGAAGCTATTAGATCGGGTGGCAAAGAAAAGAATGGAGAAAGAAGTTTCGTTTTGTGGCTGGAAAGCGATGAAAGACCGAAGTAAGTCTCTGGCGGAGAACCAGGAGCCGAAGTCAGGCCGTTCATACACAATGTTTCACGGCACATTATTAAAAACAGCTAAAACCATCATTAATTCAGGATTCGTACCCTCTAAAGATGGACTGCTGGGCGCCGGAGTTTATGTCAGTCGTAACATTGATAAAGCAAAGTGCTACCCGCCTCACACCGACAAGAACGACAAAGTTGTTTTCAAACTAAAGGTGCGTGTGGGGAAAGTGAAGAAAATTGACTGTGACAATCATCCTCTACAGAAATCTTGGCACAGCAACGG…	909	ATGGAGAAAGAAGTTTCGTTTTGTGGCTGGAAAGCGATGAAAGACCGAAGTAAGTCTCTGGCGGAGAACCAGGAGCCGAAGTCAGGCCGTTCATACACAATGTTTCACGGCACATTATTAAAAACAGCTAAAACCATCATTAATTCAGGATTCGTACCCTCTAAAGATGGACTGCTGGGCGCCGGAGTTTATGTCAGTCGTAACATTGATAAAGCAAAGTGCTACCCGCCTCACACCGACAAGAACGACAAAGTTGTTTTCAAACTAAAGGTGCGTGTGGGGAAAGTGAAGAAAATTGACTGTGACAATCATCCTCTACAGAAATCTTGGCACAGCAACGGGTACGACTGCGCGTGGGTTCCCCCGAACAGCAACATCTCCACCATCAAGTCTGGCCGC…	651	MEKEVSFCGWKAMKDRSKSLAENQEPKSGRSYTMFHGTLLKTAKTIINSGFVPSKDGLLGAGVYVSRNIDKAKCYPPHTDKNDKVVFKLKVRVGKVKKIDCDNHPLQKSWHSNGYDCAWVPPNSNISTIKSGREEDCVWDPKRIQLIDVACCVDHEKRKELRRLIRSKLKPEGCELCHRSTSDGDHDIQSCWECNKQICPFQEKHVCKTKEFRETV	216	1, between aa34-93
DreGig2P(5)	genome and est	Danio rerio	experimental	LOC796385,6 reads: EH545640.1, CK238092.1, CA471901.1, DN836537.1, EG568370.1, DN894427.1, CN022795.1	LOC796385	GACGTGTGGTAATGACTTATCTTCAGAAAGTGAACGTTTTCAAGAATAATAAAAACAAATGCTGTCACAGACAGTCACTCAGTAAATTACTAAATATAATTTAAAGAAATATAAACGCATCACCTTTAGGTAAAGGACATATATTCTGGCCGGCCAGCAAAAGAGGAAGACGTGTTACGAAGGAATTGAAAGCGAAAGTTTGGATTTCTGAGAACAACTTAAGACTCGGGAGTTTCATGTCGTTTTTTGTTCACCTGTGAGGAAGTATTACAAGGGGGAACAAAGATGGCATCCATCTCATTTTATGGCTGGGAGGCTTTTTATGATGAGGATCGTCATCTTCAGGCAAACCAAGAACCCAAATCAGGAAGACTTTACACCATGTATCACGGTACGTCT…	1161	ATGGCATCCATCTCATTTTATGGCTGGGAGGCTTTTTATGATGAGGATCGTCATCTTCAGGCAAACCAAGAACCCAAATCAGGAAGACTTTACACCATGTATCACGGTACGTCTGTAAAAGTAGCTCGTGCAATCATAAGTACAGGCTTCAAGCCGTCAGCAGATGGAATGCTGGGACCTGGAGTTTATGTGAGCCGTGACCAGAAGAAAGCAGAGCGATACCCTCTGAAATCCCCAATTACTGACAAAGTAGTGCTAAAATTAAGCGTTGACTGTGGAAAAGTCAAAAGAATTGATAAGGACAACCATGCCCTACAGAAGACCTGGCACAGTCAAGGTTACGACACAGCCTGGGTCCCTCCTAACTGTGGCATGAAAGCTGTCCCCAGCGGCCTAGAA…	660	MASISFYGWEAFYDEDRHLQANQEPKSGRLYTMYHGTSVKVARAIISTGFKPSADGMLGPGVYVSRDQKKAERYPLKSPITDKVVLKLSVDCGKVKRIDKDNHALQKTWHSQGYDTAWVPPNCGMKAVPSGLEEDCIYDPARIEVTDIALAPNTTILTELKQLIAQNKKSPSKSNTLGNCGVCKLKLGSAHNIQPCWGCGETICALMTKHRCNFSGLRN	219	1, between aa33-85
DreGig2Q(2)	genome,gss and est	Danio rerio	experimental	LOC100000682,4 reads: CN501436.1, CF999867.1, AL734952.1(reversed), BX226430.1	LOC100000682	ATGGGGGACAACGGTTATGACACTGGAATTCAGAAATACCCTGGACAGAGATCGTACATCATGTATCATGGCACTACAATGGCAAAGGCACTACAGATCCAACGTCAAGGATTCATGCGCTCTGCAGATGGCATGCTGGGTCCAGGAGTCTACGTGAGTAGGAGTAAAGAGAAAGCTTCCCGATACCCTTTAAATGAAACCACCAAAAGGCTGCTCACTGGAGAACACTGCCCTTTGGCCATTCTTAAACTCAGTGTTCGAGTAGGAAAAGTGAAGAGGATTGATTGTCAGGGTCATCCCTTACAGAAAACTTGGCATCAGCACGGTTATGACACTGCTTGGGTCCCTGCAAACTGTGGAATGGTGGACAGTGGACTAGAGGAGGACTGTGTTTATGAT…	438	ATGGGGGACAACGGTTATGACACTGGAATTCAGAAATACCCTGGACAGAGATCGTACATCATGTATCATGGCACTACAATGGCAAAGGCACTACAGATCCAACGTCAAGGATTCATGCGCTCTGCAGATGGCATGCTGGGTCCAGGAGTCTACGTGAGTAGGAGTAAAGAGAAAGCTTCCCGATACCCTTTAAATGAAACCACCAAAAGGCTGCTCACTGGAGAACACTGCCCTTTGGCCATTCTTAAACTCAGTGTTCGAGTAGGAAAAGTGAAGAGGATTGATTGTCAGGGTCATCCCTTACAGAAAACTTGGCATCAGCACGGTTATGACACTGCTTGGGTCCCTGCAAACTGTGGAATGGTGGACAGTGGACTAGAGGAGGACTGTGTTTATGAT…	438	MGDNGYDTGIQKYPGQRSYIMYHGTTMAKALQIQRQGFMRSADGMLGPGVYVSRSKEKASRYPLNETTKRLLTGEHCPLAILKLSVRVGKVKRIDCQGHPLQKTWHQHGYDTAWVPANCGMVDSGLEEDCVYDPSRIKVLEIIPN	145	0
EhuGig2	est	Emiliania huxleyi	in silico	GE181464.1	GE181464.1	CATCATGGTTCATGCATCATTACAAGGCATACAAACATCTAGAGAACCCGGCCTGTCTTGTCCACCAAGCTACGTGGGCTTCGCTACAAAGCCCTCTACCTTGATCACCCGCACTGCCGCCGCATCGTGTATGCAGTACTCGCAAAATGCTGCATCAACCCCAGCCCATGGTGGATGCATGCTCTGCGCGGCGTTGAAGCCACTCGCTGCCCACGTTTGCTTCTGCGCTGGAAGCGCGCCCGTGCCTGTGTCGAAGTTGTACACCTTGCCTGGCGTGACCTCGCACTCGAGCACAAACTGCAAGCCTCTGTGCTTTGCGATTGTGTTTGCTACCGTCTGGTCAGGGGTCAGGTACACACCCGGGCCTAGACGTCCACCTGCGGATGGGCGCAAGCCGTG…	764	ATGTTCCACGGCACCGACGGTGCCAACGCCGCGGGCATCATCCAGCACGGCTTGCGCCCATCCGCAGGTGGACGTCTAGGCCCGGGTGTGTACCTGACCCCTGACCAGACGGTAGCAAACACAATCGCAAAGCACAGAGGCTTGCAGTTTGTGCTCGAGTGCGAGGTCACGCCAGGCAAGGTGTACAACTTCGACACAGGCACGGGCGCGCTTCCAGCGCAGAAGCAAACGTGGGCAGCGAGTGGCTTCAACGCCGCGCAGAGCATGCATCCACCATGGGCTGGGGTTGATGCAGCATTTTGCGAGTACTGCATACACGATGCGGCGGCAGTGCGGGTGATCAAGGTAGAGGGCTTTGTAGCGAAGCCCACGTAG	411	MFHGTDGANAAGIIQHGLRPSAGGRLGPGVYLTPDQTVANTIAKHRGLQFVLECEVTPGKVYNFDTGTGALPAQKQTWAASGFNAAQSMHPPWAGVDAAFCEYCIHDAAAVRVIKVEGFVAKPT	124	1, between aa2-75
EluGig2B	est	Esox lucius	in silico	3 reads: GH254523.1, GH251319.1, GH254524.1(reversed)	awaiting	GGGGGAGAACAACCTCGCCTACATACGTCTGCTGTTGATGAATACACATTTGCATTGACTATGGAAGAAGTCACTTTTTCTGGTTGGACTGCTGTTGAGGAGAAGAAGCTCCACTCAGGGGAGAAGCCCACAAATGAGAAAGTATACACAATGTACCACGGCACGAACCTCAAGAATGCCCAGGATATAATCACCAATGGGTTTAAGCGCTCCAGTGATGGATTGTTAGGACCCGGGATCTACGTGAGCCGTAATATCGAAAAGGCAAAATGTTATCCGCTAACTGCTGACAAAAAGGACAAAATAGTATTCAAGTTAAAGGTGCGAGTTGGCAAGGTGAAGAAGATCGATACTGATAACCATCCTTTACAGAAGTCATGGCACCAGAATGGTTATGAT…	869	ATGGAAGAAGTCACTTTTTCTGGTTGGACTGCTGTTGAGGAGAAGAAGCTCCACTCAGGGGAGAAGCCCACAAATGAGAAAGTATACACAATGTACCACGGCACGAACCTCAAGAATGCCCAGGATATAATCACCAATGGGTTTAAGCGCTCCAGTGATGGATTGTTAGGACCCGGGATCTACGTGAGCCGTAATATCGAAAAGGCAAAATGTTATCCGCTAACTGCTGACAAAAAGGACAAAATAGTATTCAAGTTAAAGGTGCGAGTTGGCAAGGTGAAGAAGATCGATACTGATAACCATCCTTTACAGAAGTCATGGCACCAGAATGGTTATGATAGTTGCTGGGTCCCGCCAAAATGCGGCATGAACGCTATTAAGTCTGGTCGTGAAGAAGAC…	642	MEEVTFSGWTAVEEKKLHSGEKPTNEKVYTMYHGTNLKNAQDIITNGFKRSSDGLLGPGIYVSRNIEKAKCYPLTADKKDKIVFKLKVRVGKVKKIDTDNHPLQKSWHQNGYDSCWVPPKCGMNAIKSGREEDCVWDPTRIVVVDVACCMDDKTRWDIRKQLRKIAGAENHCAKEWCSLCQQNTVDVGSHPILSCWTCAQQICPFQKKHVCHK	213	1, between aa31-115
EluGig2A	est	Esox lucius	in silico	2 reads: GH254332.1(reversed), GH254331.1	awaiting	GGGGGGGTTGTTCTGCAGTACATTGTGCTAACCGATCTGGCATTTCCAATCGATCTTTGAATTTTTTTCGGTAAGTTAAATTTATAAGCTATTTAATTAGTAAATAAATGTAATGGGCTAGCCAACATTAGCTAAAAGACAACAAGCCTCGTTAATAGCCATGTTAATAGCTAGCAGGTGATGGTTAGCTAGAAGTTACCAATTATTTTTGTATTAGGCCTATTCTATATTAAGGTTAAACATGATGTAAGTTAGGCTATAACATATTGTCTAGGTTTAACAAGCAAAGGTTGTACTGTACTTGGACTTGCGATTGATTACGGTATGCGCATTCTGCGAGGGAGAGTGAGGGCGGGGCACAGGGGTGGGGCCGTTGATTTCGCGGCTTTACGGCTTTAC…	713	ATGTCAGCGCCTTATCAGGACACTGGTGGCTTCATTTTTCACCAATGGAAAAGAGCGAAAGGGCGTCGTCCATTATTTTTACAGTCTATGGTCCCTCCTAACTGTGGAATGGTCCCCAGTGGGCTGGAAGAGAACTGCATCTGGGACCCCAAACGCATCACTGTCAAAGATACTATCCAACCAAAACCCCAACCTTACCTTTATTCAGGAGCTTGTTGTTAA	222	MSAPYQDTGGFIFHQWKRAKGRRPLFLQSMVPPNCGMVPSGLEENCIWDPKRITVKDTIQPKPQPYLYSGACC	73	0
EluGig2C	est	Esox lucius	in silico	10 reads: GH254154.12, GH254154.11, EV371931.12, EV371931.11, GH261130.12, GH261130.11, EV373104.1, EV373105.1(reversed), GH261683.1, EV371932.1(reversed)	awaiting	GGGGGAGGAGAAACGAGAGCTAAGCGTTTATAAAATCCAGAATTAGTTTGACCGGGGGATTGGATGAATCAGATGTCACAGTAGCAGGTTGGAGATTTCTTCAGCCTAAGGTTTCTAAAGACACAACAATCATGTCTGCTAAGGGTAACCGCAAGAAAATAAAACCAAACTCTGCCTACTTGGATAACTTCCTTAAAACCAATGAAAGCCCAGAAGATAACAGAGAATATGTGATGTTCCATGGCACCACTAAAAAGGCTGCAGAGGAGATTAAGATGAATGGCTTCAAAACACCGGGAGAAGATATCAACACGCTTGGAGCTGGTGTTTATGTTACAAGGGACATTGTGAAAGCCTGTAAATACCCTCATGATGTCCGCCCGTCCCAGCGAAGAGTCC…	1444	ATGTCTGCTAAGGGTAACCGCAAGAAAATAAAACCAAACTCTGCCTACTTGGATAACTTCCTTAAAACCAATGAAAGCCCAGAAGATAACAGAGAATATGTGATGTTCCATGGCACCACTAAAAAGGCTGCAGAGGAGATTAAGATGAATGGCTTCAAAACACCGGGAGAAGATATCAACACGCTTGGAGCTGGTGTTTATGTTACAAGGGACATTGTGAAAGCCTGTAAATACCCTCATGATGTCCGCCCGTCCCAGCGAAGAGTCCTAAAACTCAGAGTGAATGTCGGAAGGGTTTTGAAGATAGATAAGCACGGTCACGACATGCATACCAAGCATGAATACGACACAGCTTGGGTTCCACCAGATGTTGATAGGGCAGAAAGCAACAACCTAGAA…	909	MSAKGNRKKIKPNSAYLDNFLKTNESPEDNREYVMFHGTTKKAAEEIKMNGFKTPGEDINTLGAGVYVTRDIVKACKYPHDVRPSQRRVLKLRVNVGRVLKIDKHGHDMHTKHEYDTAWVPPDVDRAESNNLESCVYDPKKIRVMEVMKVKEKNISKYRHLQSGLSAEDRKTYVMYHGTLKKNALQIQRNGFIPSTKGMLGAGVYLSRDIQKVIKYPLETLDSEKMVLKVKVNVGKVKVIDKQGHYMQYNWHTKYGFDTAWVPPDVGMVESEQEEDCVYDPKRIKVLTMLKVSTLKMLNLSL	302	0
FheGig2A	est	Fundulus heteroclitus	in silico	EV460827.1	EV460827.1	TCCGGGTCTGAGCGGCACATATGGTTCAGGTTAGATTTGTCTGGAGAGGACTTCTCTCCTACTGGGAGCATAAGCTTCGATATGCTCCTCCAGCGGGTTACCCTGCTGCTGAATGACCACCAGACCTACATCATGTATCACGGCACCACCCGGGCGTCTGCTCAGCGGATCCTTAAGGCAGGTTTCCGTCAATCTAAAGATGGGATGCTTGGTCCTGGGGTCTACCTCAGCATAGACCTGGAGAAAGCCAGTCGCTATCCTATTAATTGTCCTGAAGAGGACAAGGTGGTCATCGAGGTAAAGGTGAACGTGGGGAAGGTGATAGAGATCAATTACCAGAATCACCCTCTGCAGAAGACCTGGCATTATTACAGATACGACACCGCCTGGGTGCCGCCC…	629	ATGCTCCTCCAGCGGGTTACCCTGCTGCTGAATGACCACCAGACCTACATCATGTATCACGGCACCACCCGGGCGTCTGCTCAGCGGATCCTTAAGGCAGGTTTCCGTCAATCTAAAGATGGGATGCTTGGTCCTGGGGTCTACCTCAGCATAGACCTGGAGAAAGCCAGTCGCTATCCTATTAATTGTCCTGAAGAGGACAAGGTGGTCATCGAGGTAAAGGTGAACGTGGGGAAGGTGATAGAGATCAATTACCAGAATCACCCTCTGCAGAAGACCTGGCATTATTACAGATACGACACCGCCTGGGTGCCGCCCAACTGTGGAATGGTGAAGAGCGGCCTGGAGGAGAACTGCGTCTGGGATCCTCGTCGAATCAAGATCATTCAGCTTATCGAT…	414	MLLQRVTLLLNDHQTYIMYHGTTRASAQRILKAGFRQSKDGMLGPGVYLSIDLEKASRYPINCPEEDKVVIEVKVNVGKVIEINYQNHPLQKTWHYYRYDTAWVPPNCGMVKSGLEENCVWDPRRIKIIQLIDPSPA	137	1 PRK00819, between aa17-56
FheGig2B	est	Fundulus heteroclitus	in silico	3 reads: CV821349.1, EV457779.1,EV460523.1	awaiting	GATCGGATCTGATGTCGACATTCTGACTCCACATGAGCAGATTCAGGTTACAGTGGGCTGAAGAGGACTTCAGTCCTCCTCCTGGAGCGTTTCGACTGGATACCCCGCAACCAGCTGATGACCGGACCTACATCATGTATCACGGCACCACCCGGGCGTGTGCTCAGAAGATCCTTAAGACAGGTTTCCGTCAATCTAAAAAAGGGATGCTTGGTCCTGGGGTCTATCTCAGCAGAGACCTGCAGAAAGCCAGTCGCTATCCTATTGATCATCCTGAAGAGGACAAGGTGGTCATCAAGGTAAAGGTCAACGTGGGGAAGGTGAAAGCCATCAATTGCCAGAATCACCCTATGCAGAAGACCTGGCATGATCATGGATTCGACACCGCCTGGGTGCCGC…	699	ATGAGCAGATTCAGGTTACAGTGGGCTGAAGAGGACTTCAGTCCTCCTCCTGGAGCGTTTCGACTGGATACCCCGCAACCAGCTGATGACCGGACCTACATCATGTATCACGGCACCACCCGGGCGTGTGCTCAGAAGATCCTTAAGACAGGTTTCCGTCAATCTAAAAAAGGGATGCTTGGTCCTGGGGTCTATCTCAGCAGAGACCTGCAGAAAGCCAGTCGCTATCCTATTGATCATCCTGAAGAGGACAAGGTGGTCATCAAGGTAAAGGTCAACGTGGGGAAGGTGAAAGCCATCAATTGCCAGAATCACCCTATGCAGAAGACCTGGCATGATCATGGATTCGACACCGCCTGGGTGCCGCCCAACTGTGGGATGGTGAAGAGCGGCCTGGAG…	486	MSRFRLQWAEEDFSPPPGAFRLDTPQPADDRTYIMYHGTTRACAQKILKTGFRQSKKGMLGPGVYLSRDLQKASRYPIDHPEEDKVVIKVKVNVGKVKAINCQNHPMQKTWHDHGFDTAWVPPNCGMVKSGLEENCVWDPSRIKIIRLIEPTKVPAQPDYM	161	1, between aa35-76
GacGig2D	est	Gasterosteus aculeatus	in silico	2 reads:DN668994.1,DT950355.1		CCGCCGCTCGCTGAAGGGTGATTTGATTTCTGCTGCCACGCAACCCCCTTTCTGACGCGATGTCGCTGCCCTTCTTCGGCTGGGAGGCGACTTACGACGACGACTCTCCCCGCGCGGAGCTGTCCGCGTCCCAGGAGCCCGAAGACAGCGGCGTCTACACCATGTACCACGGGACCGGCGTCGCCACCGCACGGCTCATCATCGCCAACGGCTTCCAGCAGTCGTCGGCTGGCATGCTGGGACCGGGGGTGTACGTCAGTCGGGACGAGAAGAAAGCGCAGCGTTATCCGTTGCAAAGCAACCCCTCGGACCGCGTGGTGCTTGAGCTGCGCGTGCGCGTGGGCCGCGTCAAGCGCATCGACAGGGACAACCATCCCATGCAGTACAGCTGGAGCGCGC…	1373	ATGTCGCTGCCCTTCTTCGGCTGGGAGGTGACTTACGACGACGACTCTCCCCGCGCGGAGCTGTCCGCGTCCCAGGAGCCCGAAGACAGCGGCGTCTACACCATGTACCACGGGACCGGCGTCGCCACCGCACGGCTCATCATCGCCAACGGCTTCCAGCAGTCGTCGGCTGGCATGCTGGGACCGGGGGTGTACGTCAGTCGGGACGAGAAGAAAGCGCAGCGTTATCCGTTGCAAAGCAACCCCTCGGACCGCGTGGTGCTTGAGCTGCGCGTGCGCGTGGGCCGCGTCAAGCGCATCGACAGGGACAACCATCCCATGCAGTACAGCTGGAGCGCGCAGGGCTACGACACCGCCTGGGTGCCCCCCAACTGCGGCATGGCAGCCGTGCCCAGTGGC…	687	MSLPFFGWEVTYDDDSPRAELSASQEPEDSGVYTMYHGTGVATARLIIANGFQQSSAGMLGPGVYVSRDEKKAQRYPLQSNPSDRVVLELRVRVGRVKRIDRDNHPMQYSWSAQGYDTAWVPPNCGMAAVPSGLEEDCVFDPKRVTVVGIAKAPNAVLTVIRQLVADGLRNTSRGDGGATSLLGGAVDVCSLCQRKAKQGSPHIKQPCWGCGQNICSLMIQHVCRAKA	228	0
GacGig2A(Grp XI)	genome	Gasterosteus aculeatus	whole genome sequencing	ENSGACG00000014936	ENSGACG00000014936	TTTCAGGTTTCAATGACATTTACTTTTTCTCCAAATATATAAAAATACATCTGAACAAATAAATGGTTGACATGTCGTAGAGCTCACATGTAGCCCCGCCCACCAGCGGCTGGCACTGGTTTTGGGGCGATGGTTTTAAGGATCTGGATTCGATTGGGATCCCAGACACAATCCTCCTCCAAACCGCTCTTCACCATTCCACAGTTGGGGGGCACCCAGGCCGTGTCAAACACCTCTCCGAACCGCGAGTCGTGCCAGTTCTTCTGACGGGGGTGGCGTTGGTGGTTGATGGCGATCACTTTCCCCACGTTTACACTAACCCTGATGACGACCTTGTCACCCTCTAGGTGATCAATGGGGTAGCGGCTGGCTTTGTCCAGGTCTCTGCTGAGGTAGACG…	673	ATGTCACTGAAGTTCTCCGGCTGGGCGGTGGTTGACGATGGCGCTTCTTCCCCTGGCGTGGAGCTGGAGGAGTCCCAGACACCGCAAAACCGGGGCGTCTACACCATGTTCCACGGGACCAGCACTGCCAGTGCGCGGCTCATCCTCGCAGGCGGTTTCAGGCAGTCATCGGCTGGCATGTTGGGAAAGGGCGTGTACGTCAGCCGTGATAAGAAAAAGGCTGCTCATTATCCGTTGAACAGTCCCGTGACGGACCGCGTGGTCCTTAAGGTACGTGTGCGTGTCGGCCGCGTCAAGCGCATTGACCAGGACAACCATCCCATGCAGTACACCTGGCAAACAAATGGCTACGACACCGCCTGGGTGCCCCCCAGGTGCGGCCTCAGAGCCGTGCGCAGC…	546	MFFLLFPLRHPDTDMFYQWAEDDFDLPQGVIPLGHDAPGDHRSYIMYHGTTRAAAQSILKHGFRQSLGDNLMLGPGVYLSRDLDKASRYPIDHLEGDKVVIRVSVNVGKVIAINHQRHPRQKNWHDSRFGEVFDTAWVPPNCGMVKSGLEEDCVWDPNRIQILKTIAPKPVPAAGGRGYM	180	1, between aa46-138
GacGig2B(Grp XIII)	genome	Gasterosteus aculeatus	whole genome sequencing	ENSGACG00000010431	ENSGACG00000010431	ATACATGGATATGACATCTGAATGCAGAACAGAAAGTAAAAGTTGTTTAACTCATATCGGGAAAACCGCCGCTCGCTGAAGGTAAGTTCAAGCCTTAACGTCATTATAAATCATTAGATTTGATAGTCACGTTTAACATGAGCAGTACAATACTTTTTTACTTTGAAAATGTCGATATAGAAGTCAGTCAACGTGCGTTGAAAAGCTGTGTCAGTGCCGTTTGTATTTTTACATGGTTTTGCCACCGTACTATTGAACCTAAAGTCCGAACCTCCCAAATCTCTTTCCAACTTGGCCAGACGCTACATTCTAACAGGCTAATTTAATTTACTTTTATTTTAATTTTTACGCCTAACAGGGTGATTTGATTTATGCTGCCACGCAACCCTCGTCCTGACG…	1028	ATGCTGCCACGCAACCCTCGTCCTGACGCGATGTCGCTGCCCTTCTTCGGCTGGGAGGTGACTTACGACGACGACTCTCCCCGCGCGGAGCTGTCCGCGTCCCAGGAGCCCGAAGACAGCGGCGTCTACACCATGTACCACGGGACCGGCGTCGCCACCGCACGGCTCATCATCGCCAACGGCTTCCAGCAGTCGTCGGCTGGCATGCTGGGACCGGGGGTGTACGTCAGTCGGGACGAGAAGAAAGCGCAGCGTTATCCGTTGCAAAGCAACCCCTCGGACCGCGTGGTGCTTGAGCTGCGCGTGCGCGTGGGCCGCGTCAAGCGCATCGACAGGGACAACCATCCCATGCAGTACAGCTGGAGCGCGCAGGGCTACGACACCGCCTGGGTGCCCCCC…	660	MLPRNPRPDAMSLPFFGWEVTYDDDSPRAELSASQEPEDSGVYTMYHGTGVATARLIIANGFQQSSAGMLGPGVYVSRDEKKAQRYPLQSNPSDRVVLELRVRVGRVKRIDRDNHPMQYSWSAQGYDTAWVPPNCGMAAVPSGLEEDCVFDPKRVTVVGIAKAPNAELTVLRQLVADGLRNTSRGDGGATSLLGGAVDVCSLCQRKAKQGSPHIKQPCW	219	0
GacGig2C(Grp XIII)	genome	Gasterosteus aculeatus	whole genome sequencing		awaiting	GAACTGACGTCCGACAAAGAAGACCAACACAGGTGATTCGTTGAGTAAAAATGTCCCTGGACCACAGCAATTCAAATCATTACCAAGAAACAGGTGTGGACCTGAGCCTGCTCCGACTATGTACAAATAGAGTACAAATAACCAGACACACAAGGCCAAGGTTCACTATAGCACCTTTCAACAACAAAGCTGCCAGAAGTGCGGTAACTAAAGCATTGGTGCACACCACAGAAAAAGTCAACTAATTTCTACAACTAATTTCAAATTTTACCCCTTGTCCAGTCACATTTTAAAATCAGGATGTCACTGAAGTTCTCCGGCTGGGCGGTGGTTGACGATGGCGCTTCTTCCCCTGGCGTGGAGCTGGAGGAGTCCCAGACACCGCAAAACCGGGGCGTC…	1212	ATGTCACTGAAGTTCTCCGGCTGGGCGGTGGTTGACGATGGCGCTTCTTCCCCTGGCGTGGAGCTGGAGGAGTCCCAGACACCGCAAAACCGGGGCGTCTACACCATGTTCCACGGGACCAGCACTGCCAGTGCGCGGCTCATCCTCGCAGGCGGTTTCAGGCAGTCATCGGCTGGCATGTTGGGAAAGGGCGTGTACGTCAGCCGTGATAAGAAAAAGGCTGCTCATTATCCGTTGAACAGTCCCGTGACGGACCGCGTGGTCCTTAAGGTACGTGTGCGTGTCGGCCGCGTCAAGCGCATTGACCAGGACAACCATCCCATGCAGTACACCTGGCAAACAAATGGCTACGACACCGCCTGGGTGCCCCCCAGGTGCGGCCTCAGAGCCGTGCGCAGC…	690	MSLKFSGWAVVDDGASSPGVELEESQTPQNRGVYTMFHGTSTASARLILAGGFRQSSAGMLGKGVYVSRDKKKAAHYPLNSPVTDRVVLKVRVRVGRVKRIDQDNHPMQYTWQTNGYDTAWVPPRCGLRAVRSGLEEDCVFDPKRVQVVGIAKAPSTAVQQELQEVLSKRSRQAGQGGDGVAHVCSLCKRATQQGAPHIKQRCWECGKNICIFMSKHVCRAKVGEDDVD	229	1, between aa36-85
GmoGig2C	est	Gadus morhua	in silico	2 reads: EX730854.1, EX731663.1(reversed)	awaiting	ATTCCACTGAGCAGGTCTGGCTTAACCTACGGGCACGTTCCTATTCAGAAATGTCCCATCAGCTCCAGTCCTACTCCTGGGAGGATGATAACTTTCAGCTTCCACCTGGGGTTAAGAGAATTGGCGATGAACAGCTAAATTGCGGTCAGACCTACGTCATGTACTACGGCACCACCACGACCAATGCAACGGCCATCGAGCGCGATGGTTTCAAACAGTCTGCGGTCGGGCTGCTGGGCCGTGGCGTCTACCTCAGCCGTGACCTGAAAGATGCCAGCAAGTTTACCTACAACCCTTTTCCACCTTTCAACCAGCAGGTGGTGTTGAGGGTGGAGGTCAACGTGGGAAACGTGATCACGATTAACCNGCCAGGNCCATCCTCGCCAGGAGAACTGGCAC…	639	ATGTCCCATCAGCTCCAGTCCTACTCCTGGGAGGATGATAACTTTCAGCTTCCACCTGGGGTTAAGAGAATTGGCGATGAACAGCTAAATTGCGGTCAGACCTACGTCATGTACTACGGCACCACCACGACCAATGCAACGGCCATCGAGCGCGATGGTTTCAAACAGTCTGCGGTCGGGCTGCTGGGCCGTGGCGTCTACCTCAGCCGTGACCTGAAAGATGCCAGCAAGTTTACCTACAACCCTTTTCCACCTTTCAACCAGCAGGTGGTGTTGAGGGTGGAGGTCAACGTGGGAAACGTGATCACGATTAACCNGCCAGGNCCATCCTCGCCAGGAGAACTGGCACGATAG	354	MSHQLQSYSWEDDNFQLPPGVKRIGDEQLNCGQTYVMYYGTTTTNATAIERDGFKQSAVGLLGRGVYLSRDLKDASKFTYNPFPPFNQQVVLRVEVNVGNVITINXPXPSSPGELAR	117	1,between aa37-82
GmoGig2D	est	Gadus morhua	in silico	EX733219.1	EX733219.1	ATCCACTGAGCAGGTCTGGTTTAACCTACGGGCACATTCCTATTCAAAAATGTCCCAACAGCAGTCCTACTCCTGGGAGGAAGATGACTTTCAGCTTCCATATGGAGTTGAGAAATGTGGCCATAAACAGCCAAATTGCGGTCGGACCTACGTCATGTACCACGGCACCACCAGGACCATAGCAACGGCCATCCTGAGAGAGGGGTTCCACCAGTCTGCGGGCGGGATGCTGGGCCGTGGCGTCTACCTCAGCCGTGACCTGAAAAAGGCCAGCAGGTATCCCATCGACCCTAGTCTACCTGACTCAGAGCGGGTGGTGTTCAGGGTGAAGGTCAACGTGGGGAACGTGGTCGCGATTAACCGCCAGGGCCATCCTCGCCAGAAGAACTGGCACGATCG…	656	AAACAGCCAAATTGCGGTCGGACCTACGTCATGTACCACGGCACCACCAGGACCATAGCAACGGCCATCCTGAGAGAGGGGTTCCACCAGTCTGCGGGCGGGATGCTGGGCCGTGGCGTCTACCTCAGCCGTGACCTGAAAAAGGCCAGCAGGTATCCCATCGACCCTAGTCTACCTGACTCAGAGCGGGTGGTGTTCAGGGTGAAGGTCAACGTGGGGAACGTGGTCGCGATTAACCGCCAGGGCCATCCTCGCCAGAAGAACTGGCACGATCGCCGGTGCGGGGAGGTCTTCGACACTGCCTGGTGCCCCCCGAACTGCGGCATGACGAAGAGCGGCTTGGAGGAGGACTGCGTCTGGGACCCCAGCAGCATCAAGATA	381	KQPNCGRTYVMYHGTTRTIATAILREGFHQSAGGMLGRGVYLSRDLKKASRYPIDPSLPDSERVVFRVKVNVGNVVAINRQGHPRQKNWHDRRCGEVFDTAWCPPNCGMTKSGLEEDCVWDPSSIKI	127	1,between aa11-52
GmoGig2E	est	Gadus morhua	in silico	3 reads: EX727189.1, ES785857.12, ES785857.11	awaiting	TGAGCAGGTCTGGTTTAACCCACGGGCACATTCCTATTCAGAAATGTCCAATAAGCAGTCCTACTCCTGGGAGGAAGATGACTTTGAGCTTCCACCTGGGGTTAAGAAAATTGGCCATAAACAGCCAAATTGCGGTCAGACCTACGTCATGTACCACGGCACCACCAAGACCATATCAACGGCCATCCGGAGAGAGGGGTTCCGCCAGTCTGCGGACGGGATGCTGGGCCGTGGTGTCTACCTCAGCCGTGACCTGAACAAGGCCAGCAGGTATCCCATCGGCACTCCTGACTCAGAGCGGGTGGTGATCAGGGTGAGGGTCAACGTGGGGAACGTGATCGCAATTGACCGCCAGCGCCATCCTCGCCAGAAGAACTGGCACGATAGCCAGTACGGGGA…	660	ATGTCCAATAAGCAGTCCTACTCCTGGGAGGAAGATGACTTTGAGCTTCCACCTGGGGTTAAGAAAATTGGCCATAAACAGCCAAATTGCGGTCAGACCTACGTCATGTACCACGGCACCACCAAGACCATATCAACGGCCATCCGGAGAGAGGGGTTCCGCCAGTCTGCGGACGGGATGCTGGGCCGTGGTGTCTACCTCAGCCGTGACCTGAACAAGGCCAGCAGGTATCCCATCGGCACTCCTGACTCAGAGCGGGTGGTGATCAGGGTGAGGGTCAACGTGGGGAACGTGATCGCAATTGACCGCCAGCGCCATCCTCGCCAGAAGAACTGGCACGATAGCCAGTACGGGGAGGTCTTCGACACTGCCTGGTGCCCCCCGGACTGCGGCATGACG…	513	MSNKQSYSWEEDDFELPPGVKKIGHKQPNCGQTYVMYHGTTKTISTAIRREGFRQSADGMLGRGVYLSRDLNKASRYPIGTPDSERVVIRVRVNVGNVIAIDRQRHPRQKNWHDSQYGEVFDTAWCPPDCGMTPSGMEEDCVWDPNRINIDKCITPXPMAGPKPGPSFYK	170	0
GmoGig2F	est	Gadus morhua	in silico	10 reads: ES772246.1, ES772080.1, ES243446.1, ES772851.1, EX176151.1, EX176202.1(reversed), GO384205.1(reversed), ES785871.1, ES785337.1, ES785630.1(reversed)	awaiting	ACCAAATTTATTTTATAAATGTTTTTGTGAATAACAGTGAAAACATGATCTATTAATATTTCAACTGTATCAAGAAGCAGAACTTTGGCCGAATTAGTTCAATGTTCTCACATTTTTACCTTCAACATAAGGTGTGCTCCCACATTATTTATAGAAGGGGTCCCGGGCATTTGCCCGGCCATAGGGGTTGGAGCCAGGCCTGCTTTATCCTGCCATTGGGCCCTGGGGCTGAGAGTTTTCGTAGGCCCCCTGAGAGGGGATCTTACAATGAAGATGTGTAATTTATTTTCCGACATTTTGCCGTTGTCGGCCGTTGTCGACTAGGCAAAAATAGAATAAAGAAATAATAAAATGATACCAATGCCCATGATCATCATCGCCCCTGGGGCTTCAGCCATA…	990	ATGTACCAACAGCAGTCCTACTCCTGGGAGGAAGATGACTTTCAGCTTCCGTTTGGAGTTGAGAAAATTGGCCATGAAAAGCCAAATTGCGGTCGGACCTACGTCATGTACCACGGCACCACCAGGACCAATGCAACGGCCATCCAGCGCAATGGTTTCAAACAGTCGGCGGGCGGGATGCTGGGCCGTGGCGTCTACCTCAGCCGTGACCTGCAAAAGGCCAGCAGGTATCCCATCGACCCTGCTCTACCTGACTCAGAGCGGGTGGTGTTCAGGGTGAAGGTCAACGTGGGGAACGTGATCGCGATTAACCGCCAGCGCCATCCTCGCCAGAAGAACTGGCACGATTACCGGTACGGGGAGGTCTTCGACACTGCCTGGTGCCCCCCGAACTGCGGC…	603	MYQQQSYSWEEDDFQLPFGVEKIGHEKPNCGRTYVMYHGTTRTNATAIQRNGFKQSAGGMLGRGVYLSRDLQKASRYPIDPALPDSERVVFRVKVNVGNVIAINRQRHPRQKNWHDYRYGEVFDTAWCPPNCGMTPSGLEENCVWDPNLIKIDRCIAPTPAPLMQGPTVAEAPGSMAEAPGAMMIMGIGIILLFLYSIFA	200	1, between aa37-77
GmoGig2A	est	Gadus morhua	in silico	EX730789	awaiting	ATTCGAGCAGGTCTGGCTTAACCTACGGGCACGTTCCTATTCAGAAATGTCCCATCAGCTCCAGTCCTACTCCTGGGAGGATGATAACTTCCAGCTTCCACCTGGGGTTAAGAGAATTGGCGATGAACAGCTAAATTGCGGTGGTGTTGAGGGTGGAGGTCAACGTGGGAAACGTGATCACGATTAACCGCCAGGGCCCTCCTCGCCAGGAGAACTGGCACGATAGCCGGTACGGGGAGGTCTACGACACTGCCTGGTGGTGTCCTAGACCTCGCGGCATGATGAGGATTGGCATGGAGCAGGTCTGCGTCTGGGACCCCAACCGCATCAAGATAGTCAAGCCTATCACCCCGACCCTGAAGCCCGGCTCTCCATTCAATAAATAAAGTGGGAGTGCAC…	443	GTGGTGTTGAGGGTGGAGGTCAACGTGGGAAACGTGATCACGATTAACCGCCAGGGCCCTCCTCGCCAGGAGAACTGGCACGATAGCCGGTACGGGGAGGTCTACGACACTGCCTGGTGGTGTCCTAGACCTCGCGGCATGATGAGGATTGGCATGGAGCAGGTCTGCGTCTGGGACCCCAACCGCATCAAGATA	195	VVLRVEVNVGNVITINRQGPPRQENWHDSRYGEVYDTAWWCPRPRGMMRIGMEQVCVWDPNRIKI	65	0
GmoGig2B	est	Gadus morhua	in silico	2 reads: ES772262.1, EX175842.1(reversed)	awaiting	ACCAAATTTATTTTATAAATGTTTTTGTGAATAACACAGTGAAAACATGATCTATTAATAATCCAACTGTATTAACTTCAACAACAGGTGTGCTGCCACTTTATTTATAGAAGGGATTGCCAGGCATTTGCCCAGCCATAGTGGTAGGAGCCGGGCCTGCTTTAACCTGCCATTGGGCCCTGGGTCTGAGAGGGGATCTTACAATGAAGATGTGTAATTTAGTCGACGGGGGGGGGCTTGGCTCATTATAGGCCTCTGATCTGTTTGGGCCCCAAACAAAAAATCACATTGTCTTGGGCCTACGCCGATTGGGGTGCCTATCTTGAGCCAAAAATAGCAAAAATAAATGATAAAATAATACCCATGCCCATGATGATCATAGCCCCTGGGGCTTCAGCC…	754	GATGCTGGGCTGTTGGCGTCTACCTCAGCCCGCGACCTGCAAAAGGCCAGCAGGTATCCCATCGACCTGGCTCTACCTGACTCAGACCGGTGGTGTTCAGGGTGAAGGTCAACGTGGGGAACGTGATCGCGATTAACCGCCAGCGCCATCCTCGCCAGAAGAACTGGCACGATTACCGGTACGGGGGAGGTCTTCGACACTGCNTGGTGCCCCCCGGACTGCGGCATGACGAAGAGCGGCTTGGAGGAGGACTGCGTCTGGGACCCAAACCGCATCAAGATAGAC	285	DAGLLASTSARDLQKASRYPIDLALPDSDRWCSGRSTWGTSRLTASAILARRTGTITGTGEVFDTAWCPPDCGMTKSGLEEDCVWDPNRIKID	93	0
HhiGig2	est	Hippoglossus hippoglossus	in silico	2 reads: EB037206.12, EB037206.11	awaiting	TACGGTCAGGGGAAGGACTCACACACTGTTCACTGTTGGACACACAGAACGACTGACACCAACATGAAGTGGGCAGAAGACGACTTCGATCCGCCCCCTGGGACTTTCGGCTCGGACCCTCTCAGCCGGTTAGTGATCGAACCTACGTCATGTACCACGGGACCACCAGGGAGTGCTCCAGAGCCATCCATAACTCCGGTTTCCGACGGTCCTCGGGGGGGATGCTCGGCCCTGGTGTCTACCTCAGTAGAGACCCGCAGAAAGCCAGCCGCTATCCCATTGATCACCCTGAGCATGACAGGGTCGTCATTAAGGTCAAGGCTACGGGTTGGAAAAACGTGATCGCCATCAATCACCAGTATCACCCGTCTCAGAAGACCTGGCACTACCAGGGGTATG…	516	GGACCCTCTCAGCCGGTTAGTGATCGAACCTACGTCATGTACCACGGGACCACCAGGGAGTGCTCCAGAGCCATCCATAACTCCGGTTTCCGACGGTCCTCGGGGGGGATGCTCGGCCCTGGTGTCTACCTCAGTAGAGACCCGCAGAAAGCCAGCCGCTATCCCATTGATCACCCTGAGCATGACAGGGTCGTCATTAAGGTCAAGGCTACGGGTTGGAAAAACGTGATCGCCATCAATCACCAGTATCACCCGTCTCAGAAGACCTGGCACTACCAGGGGTATGACACCGCCTGGGTGCCCCCCAACTGTGGGATGGTGAAGAGCGGTCTGGAGGAGAATTGTGTCTGGGATCCGGCTCGAATCCAGATCCTTAGATCCATCAAACCGACTTGA	396	GPSQPVSDRTYVMYHGTTRECSRAIHNSGFRRSSGGMLGPGVYLSRDPQKASRYPIDHPEHDRVVIKVKATGWKNVIAINHQYHPSQKTWHYQGYDTAWVPPNCGMVKSGLEENCVWDPARIQILRSIKPT	131	1, between aa13-65
IfuGig2A	est	Ictalurus furcatus	in silico	EE993300.2	EE993300.2	CCACGCGTCCGGGGTCCACGAGTTCCCTGTCTCCTGAGCTTCTCTGTACCTGCTGATGGGAAAGTGTACCAAATGGATCACGGTACCTCTCATTATGCTGCTGCCCAGATCATGAGAAACTGCTTTCAACAATCTGAAGTCAGCATGTAATGGCGTGGGGTGGACCTCAATCCGGATCTTTATAAGGCCAGTAGATACCCTTTGGAGCTGCCTGAGCACCTCATAGTTGTTATAATGGTGAGAGTCAATGTTGGGAGAGTGAACAAAATCGATCGTCAAGGTCACCCACTGCGGAAAACCTGGCATGATCATGGGTACTACACTGCTTGGTGTCCTCCTGGATGTGGCATGGTTCGAAGTGGCCTAGAACAATATTGTGTGTGGGATCCAACACGTGTT…	573	TGTCTCCTGAGCTTCTCTGTACCTGCTGATGGGAAAGTGTACCAAATGGATCACGGTACCTCTCATTATGCTGCTGCCCAGATCATGAGAAACTGCTTTCAACAATCTGAAGTCAGCATGTAATGGCGTGGGGTGGACCTCAATCCGGATCTTTATAAGGCCAGTAGATACCCTTTGGAGCTGCCTGAGCACCTCATAGTTGTTATAATGGTGAGAGTCAATGTTGGGAGAGTGAACAAAATCGATCGTCAAGGTCACCCACTGCGGAAAACCTGGCATGATCATGGGTACTACACTGCTTGGTGTCCTCCTGGATGTGGCATGGTTCGAAGTGGCCTAGAACAATATTGTGTGTGGGATCCAACACGTGTTGAGGTT	378	CLLSFSVPADGKVYQMDHGTSHYAAAQIMRNCFQQSEVSMWRGVDLNPDLYKASRYPLELPEHLIVVIMVRVNVGRVNKIDRQGHPLRKTWHDHGYYTAWCPPGCGMVRSGLEQYCVWDPTRVEV	125	0
IfuGig2B	est	Ictalurus furcatus	in silico	Ictalurus furcatus - FD096808.1	FD096808.1	GAAAATAATAATAATAAAAAAAGATGTCAGTCACTTTCTATGGTTGGGAAGTGGACTACGATGAGGATCGCCACCTCAGAGCGGAACAAGCGGCCAAATCTGGCAGGCATTACACCATGTACCACGGCACCGACGTCCAAGCAGCGCGCCATATCATCCAACATGGCTTCCGTCAGTCCCGAGATGGGATGTTGGGGCCTGGGGTTTACGTGAGCCGCAACCAGAAGAAAGCCGAGCGCTACCCTCTGAACTCTCACGTCACCGATCGCGTGGTCTTGAAGCTGAGCGTCGACTGTGGAAAAGTCAAGAAAATTGACAAAGATAACCACCCTATGCAGAAGACCTGGCATAGTAATGGCTACGACACGGCCTGGGCGCCACCCAAATGTGGTATGAAGG…	574	CTCAGAGCGGAACAAGCGGCCAAATCTGGCAGGCATTACACCATGTACCACGGCACCGACGTCCAAGCAGCGCGCCATATCATCCAACATGGCTTCCGTCAGTCCCGAGATGGGATGTTGGGGCCTGGGGTTTACGTGAGCCGCAACCAGAAGAAAGCCGAGCGCTACCCTCTGAACTCTCACGTCACCGATCGCGTGGTCTTGAAGCTGAGCGTCGACTGTGGAAAAGTCAAGAAAATTGACAAAGATAACCACCCTATGCAGAAGACCTGGCATAGTAATGGCTACGACACGGCCTGGGCGCCACCCAAATGTGGTATGAAGGCTGTTCCCAGTGGCCTGGAGGAAGACTGCGTGTGGGACCCCAAACGCATCGAGGTG	381	LRAEQAAKSGRHYTMYHGTDVQAARHIIQHGFRQSRDGMLGPGVYVSRNQKKAERYPLNSHVTDRVVLKLSVDCGKVKKIDKDNHPMQKTWHSNGYDTAWAPPKCGMKAVPSGLEEDCVWDPKRIEV	127	1, between aa15-56
IfuGig2C	est	Ictalurus furcatus	in silico	2 reads: FD102377.1, FD102376.1(reversed)	awaiting	AGtTCTTTTATTGTCGTACAGTTTTTTCATCTTGTGATAAAAGCGTTTGACATTTTCTAACTGCACAATTTCTATAACAATTTAGTAGCCATGGAATGATCCTGGTGTTGCTCTTGGACATATTACATCAATAACCTGAATACGTCTTGGATCCCACACACAATCTTCTTCTAGACCACTTGGAACCATGCCACATCTAGGAGGACACCAAGCAGTGTCGTACCCATGATCATGCCAGGTTTTCTGCATTGGGTGACCTTGACGATCGATTTTCTTCACTCTCCCAACATTGACTCTCACCCTTATAACAACTCTCTGGTGCTCAGGCAGCTCCCAAGGGTATCTACTGGCCTTATTAAGATCCCGACTGAGGTACACACCACGCCCTAACATGCCGAC…	602	ATGTGGGCTGAAGATGATTTGGGTCCAGGAGTTCCCTGTCTCCAGAGCTTCTCTGTACCTGCTGATGGGAAAGTGTACCGAATGTATCACGGTACCTCTCAATATGCTGCTGCCCAAATCATGAGAAACGGCTTTAAACAATCTGAAGTCGGCATGTTAGGGCGTGGTGTGTACCTCAGTCGGGATCTTAATAAGGCCAGTAGATACCCTTGGGAGCTGCCTGAGCACCAGAGAGTTGTTATAAGGGTGAGAGTCAATGTTGGGAGAGTGAAGAAAATCGATCGTCAAGGTCACCCAATGCAGAAAACCTGGCATGATCATGGGTACGACACTGCTTGGTGTCCTCCTAGATGTGGCATGGTTCCAAGTGGTCTAGAAGAAGATTGTGTGTGGGATCCA…	465	MWAEDDLGPGVPCLQSFSVPADGKVYRMYHGTSQYAAAQIMRNGFKQSEVGMLGRGVYLSRDLNKASRYPWELPEHQRVVIRVRVNVGRVKKIDRQGHPMQKTWHDHGYDTAWCPPRCGMVPSGLEEDCVWDPRRIQVIDVICPRATPGSFHGY	154	1, between aa27-77
IfuGig2D	est	Ictalurus furcatus	in silico	2 reads: FD234898.1, FD234897.1(reversed)	awaiting	CATCCACTGTAGGTTTTTAATGGCTCTGGATTAATGGCTTTAATTTGGAATAATCTTCAGGACTTCAATTCGACTTGGATCATACACGCAGTCCTCCTCTAAACCAGTAGACACCATTCCACAGTTGGGAGGCACCCAAGCTGTGTCATAACCATGCTGATGCCATGTCTTCTGCAGGGGATGGCCTTGATAATCGATCCTCTTCACTTTACCCACTCGTACATTCACCATGATGACCGCTAGACTCTGTGATCGTCCCTGTAGTGGATATCGAGCGGCTTTATTAAAATCACGGCTTAAATAGACCCCACGGCCAAGCATGCCATCAAAAGAGGGAATGAAGCCTCCAACTTGGATCTTCTGTGCAATCGCCAATGTAGTGCCATGATACATAATGAA…	644	ATGGCAGAAACGCTGAAAACAGACGAGAAGATGGAAGATGAACTGGATGACATCCCTCCTGGTTATTTATGTGACTTAGAAGAATATCATAAGAACAAGGACGATGGTCTTGAGGACATTGGAGAAGTGGTGATGGCTGACTGCCATCGTCGCCCACATTATCCTGGACACAGATTTTTCATTATGTATCATGGCACTACATTGGCGATTGCACAGAAGATCCAAGTTGGAGGCTTCATTCCCTCTTTTGATGGCATGCTTGGCCGTGGGGTCTATTTAAGCCGTGATTTTAATAAAGCCGCTCGATATCCACTACAGGGACGATCACAGAGTCTAGCGGTCATCATGGTGAATGTACGAGTGGGTAAAGTGAAGAGGATCGATTATCAAGGCCATCCC…	537	MAETLKTDEKMEDELDDIPPGYLCDLEEYHKNKDDGLEDIGEVVMADCHRRPHYPGHRFFIMYHGTTLAIAQKIQVGGFIPSFDGMLGRGVYLSRDFNKAARYPLQGRSQSLAVIMVNVRVGKVKRIDYQGHPLQKTWHQHGYDTAWVPPNCGMVSTGLEEDCVYDPSRIEVLKIIPN	178	0
IfuGig2E	est	Ictalurus furcatus	in silico	4 reads: FD217085.1, FD216023.1, FD217084.1(reversed), FD216022.1(reversed)	awaiting	GTTCATCACATCATGTACTTTCATTTTCATCTATTTTCCAGTGACTTAAATTTTCACATTAATGTCACATTCGTAATTTCTAACGTATACATTATAAATATCAATTAGCTCATTTTAAGGGCTATTTGTTTTCTCGCAAGAATTGTTAGAATGAAATATATTTTCTTTTTTATAGCACATTTTACAATACAGATAATCTCAACAGTTTNACAGACGACAGTGAGCAAACGACTGACATTGGTAAGAAAAGACTCTCAAAGATTCAGATAAAGAAGTAGACACCTTGGGAGAAACCAAGACTGGAATTATGAATTACTTACAAGTTATTGTCTAGTGATATAAATACAAATGATCACACAAAGCAGCATACTGTACGCTAAAGAAACAATCATTAGTGAA…	1181	ATGCCAATCACGTTCAGCGGATGGGAGGCCTGCTGCGAAAACTTTAAGCAGCTGGAACCAGGCCAGGCCCCCAAAAAAAGCCACGGTTACACCATRTTCCATGGGACACACAAGAGCAATGCCCAAACTATAATAACTACAGGATTTAAGCCTTCAGCCGGAGGAACACTGGGAGCTGGTGTCTACTGCAGCAGGGACATTAACAAAGCCAAAGCCTACCCAGCATTCTGTTCTCCTAATGACAGAGTAGTGTTCAAGCTGCAGGTAAGAGTGGGCAAGGTAAAGAGAATTGACAGCCAGTGCATGCATCTGCAGACCACGTGGCATCAGAATGGATACGACACAGCCTGGCTGCCTGCCTCTGTGACGGGCTTTGAGGAAGACTGCGTGTGGGACCCA…	636	MPITFSGWEACCENFKQLEPGQAPKKSHGYTXFHGTHKSNAQTIITTGFKPSAGGTLGAGVYCSRDINKAKAYPAFCSPNDRVVFKLQVRVGKVKRIDSQCMHLQTTWHQNGYDTAWLPASVTGFEEDCVWDPKRLTVVGIAHXEDAGVKNSLESLIKQQGRGPGQEESGQAGKPCKSCGMQTQKPHTLVKCWVCKTAICPFMNKHMCSKK	211	1, between aa33-107
IpuGig2B	est	Ictalurus punctatus	in silico	BM029217.1	BM029217.1	GTCCCACACGCAGTCCTCCTCTCGGCCGGATTTGATCGCTGATATATTGCTGTGTGGAGGCACCCATGCGCAGTCGTAGCCGTCGTCGTGCCAGGTCGTGCGCAGTGGATGGTAGTCGACGTCGATTTTTTTAACTTTGCCGACGTTGACCTTGAGCTTGAACACAACCTGGTCGTTCTTGTCAGTTCGGAGCGGGTAGCACTTGGCCTTCTGGATGTTGCGGCTGACGTACACGCCTTTGCCCAGCATTCCGCGCGTGGACTGCTTGAAGCCGTTGATGATGATGTCTTTGGCGTTGTCAATATGTGTGCCATGAAACATTGTGTAGACCCGGCCGGATTCCGGAGCTTCATCCTCTGAAAGTGTGTTGCTGTCTTGAACAGCGCGCCACCTGCAAAA…	580	CTTTCAGAGGATGAAGCTCCGGAATCCGGCCGGGTCTACACAATGTTTCATGGCACACATATTGACAACGCCAAAGACATCATCATCAACGGCTTCAAGCAGTCCACGCGCGGAATGCTGGGCAAAGGCGTGTACGTCAGCCGCAACATCCAGAAGGCCAAGTGCTACCCGCTCCGAACTGACAAGAACGACCAGGTTGTGTTCAAGCTCAAGGTCAACGTCGGCAAAGTTAAAAAAATCGACGTCGACTACCATCCACTGCGCACGACCTGGCACGACGACGGCTACGACTGCGCATGGGTGCCTCCACACAGCAATATATCAGCGATCAAATCCGGCCGAGAGGAGGACTGCGTGTGGGAC	363	LSEDEAPESGRVYTMFHGTHIDNAKDIIINGFKQSTRGMLGKGVYVSRNIQKAKCYPLRTDKNDQVVFKLKVNVGKVKKIDVDYHPLRTTWHDDGYDCAWVPPHSNISAIKSGREEDCVWD	121	1, between aa15-76
IpuGig2C	est	Ictalurus punctatus	in silico	3 reads: FC997234.1, FD196376.1, CV996873.1	awaiting	ATGGGCGAAGGCCGCAGATCCTACATCATGTACCACGGTACGACTCTGGAAGCAGCACAGGAGATCAAGAGTCCCGGATTCCGACGTTCCTCTGACGGGATGCTGGGGCCTGGCGTCTACGTGAGCAGAAGTGTGGATAAAGCCAAGCGCTACCCTCTGAAACCTGACCCCGACGAGAGACTGGCCATCTTGAAGCTGAAGGTACGAGTGGGGAAGGTGAAGAAAATCGACAAGCAGGGCCATCCTCTTCAGAAGACTTGGCATAGGAATGGATACGACACAGCGTGGGTGCCCCCGAACTGCGGCATGGTGCCAAGCGGCCTGGAAGAAGACTGCGTCTGGGATCCGAATCGAATAGAAGTGCTGGATATGTGGGAAGTTGAAAGGGAAACCAACGAC…	937	ATGGGCGAAGGCCGCAGATCCTACATCATGTACCACGGTACGACTCTGGAAGCAGCACAGGAGATCAAGAGTCCCGGATTCCGACGTTCCTCTGACGGGATGCTGGGGCCTGGCGTCTACGTGAGCAGAAGTGTGGATAAAGCCAAGCGCTACCCTCTGAAACCTGACCCCGACGAGAGACTGGCCATCTTGAAGCTGAAGGTACGAGTGGGGAAGGTGAAGAAAATCGACAAGCAGGGCCATCCTCTTCAGAAGACTTGGCATAGGAATGGATACGACACAGCGTGGGTGCCCCCGAACTGCGGCATGGTGCCAAGCGGCCTGGAAGAAGACTGCGTCTGGGATCCGAATCGAATAGAAGTGCTGGATATGTGGGAAGTTGAAAGGGAAACCAACGAC…	423	MGEGRRSYIMYHGTTLEAAQEIKSPGFRRSSDGMLGPGVYVSRSVDKAKRYPLKPDPDERLAILKLKVRVGKVKKIDKQGHPLQKTWHRNGYDTAWVPPNCGMVPSGLEEDCVWDPNRIEVLDMWEVERETNDSSMCRIV	140	0
IpuGig2D	est	Ictalurus punctatus	in silico	19 reads: FD012312.1, FD011517.1, FD301166.1, CB940687.1, FD135990.1, FD013507.1, FD307865.1, FD013849.1, CV995155.1, FD011516.1, FD105017.1, FD307864.1, GH680498.1, GH680499.1, FD271485.1, FD105016.1, BM425407.1, FD301167.1, FD013506.1	awaiting	GGACAGCTCAGTCAGACCAGCTGTGTCGTTCTGGAGTTGCAGTGATCTGAATACTCTTCTGTAAACATCATCATGTGGGCTGAAGATGATTTGAGTCCAGGATTTCCCTCTCTTGAAAGCTTCTCTGTACCTGCTGATGGGAAAGTGTACCGAATGTATCACGGTACCTCTATACAGGCTGCTGACCAAATCATGAGAACCGGTTTTAAACAATCTGCAGGCGGCATGCTGGGGCGTGGTGTGTACCTCAGTCGAGATCTTAATAAGGCCAGTAGATACCCTTTGGATTTGCCTGAGCACCAGAGAGTTGTTATAAGGGTGAAAGTCAATGTTGGGAGAGTGAAGAAAATCGATCATCAAGGTCACCCACTGCAGAAAACCTGGCATGATCATGGGTAC…	640	ATGTGGGCTGAAGATGATTTGAGTCCAGGATTTCCCTCTCTTGAAAGCTTCTCTGTACCTGCTGATGGGAAAGTGTACCGAATGTATCACGGTACCTCTATACAGGCTGCTGACCAAATCATGAGAACCGGTTTTAAACAATCTGCAGGCGGCATGCTGGGGCGTGGTGTGTACCTCAGTCGAGATCTTAATAAGGCCAGTAGATACCCTTTGGATTTGCCTGAGCACCAGAGAGTTGTTATAAGGGTGAAAGTCAATGTTGGGAGAGTGAAGAAAATCGATCATCAAGGTCACCCACTGCAGAAAACCTGGCATGATCATGGGTACGACACTGCTTGGTGTCCTCCTCGATGTGGCATGGTTCCAAGTGGTCTAGAAGAAGATTGTGTGTGGGATCCA…	441	MWAEDDLSPGFPSLESFSVPADGKVYRMYHGTSIQAADQIMRTGFKQSAGGMLGRGVYLSRDLNKASRYPLDLPEHQRVVIRVKVNVGRVKKIDHQGHPLQKTWHDHGYDTAWCPPRCGMVPSGLEEDCVWDPSRIQTINIIRPRI	146	1,between aa27-77
IpuGig2E	est	Ictalurus punctatus	in silico	19 reads: GH662449.1,Ictaluruspunctatus–CV994416.1, FD137653.1, FD015815.1, GH662448.1, GH664281.1, FD137654.1, EE993443.2, GH664282.1, FD016968.1, FD026594.1, FD283371.1, FD015816.1, FD283370.1, GH663516.1, CB939169.1, GH663515.1, FD316247.1, FD016967.1	awaiting	TCTCTCAGAACGAGCTCAGTCAGACCTGACGTGTCATTACAGAGTTTCCTGTATATACGTCTGTAAACATTATCATGTGGGCTGAAGATGATTTGGGTCCAGGAGTTCCCTGTCTCCAGAGCTTCTCTGTACCTGCTGATGGGAAAGTGTATCGAATGTATCACGGTACCTCTCAATATGCTGCTGCCCAAATCATGAGAAACGGCTTTAAACAATCTGAAGTCGGCATGTTAGGGCGTGGTGTGTACCTCAGTCGAGATCTTAATAAGGCCAGTAGATACCCTTTGGGTCTGCCTGAGCACCAGAGAGTTGTTATAAGGGTGAGAGTCAATGTTGGGAGAGTGAAGAAAATCGATCATCAAGGTCACCGAATGCAGAAAACCTGGCATGATTATGGGT…	632	ATGTGGGCTGAAGATGATTTGGGTCCAGGAGTTCCCTGTCTCCAGAGCTTCTCTGTACCTGCTGATGGGAAAGTGTATCGAATGTATCACGGTACCTCTCAATATGCTGCTGCCCAAATCATGAGAAACGGCTTTAAACAATCTGAAGTCGGCATGTTAGGGCGTGGTGTGTACCTCAGTCGAGATCTTAATAAGGCCAGTAGATACCCTTTGGGTCTGCCTGAGCACCAGAGAGTTGTTATAAGGGTGAGAGTCAATGTTGGGAGAGTGAAGAAAATCGATCATCAAGGTCACCGAATGCAGAAAACCTGGCATGATTATGGGTACGACACTGCTTGGTGTCCTCCTGGATGTGGCATGGTTCGAAGTGGTCTAGAAGAAGATTGTGTGTGGGATCCA…	465	MWAEDDLGPGVPCLQSFSVPADGKVYRMYHGTSQYAAAQIMRNGFKQSEVGMLGRGVYLSRDLNKASRYPLGLPEHQRVVIRVRVNVGRVKKIDHQGHRMQKTWHDYGYDTAWCPPGCGMVRSGLEEDCVWDPARVEVIDIIRPRVTVGPFHDC	154a	1,between aa27-69
IpuGig2F	est	Ictalurus punctatus	in silico	31 reads: CB939606.1, FD026593.1, FD032088.1, CB940466.1, FD030319.1, CB941026.1, FD297626.1, GH645085.1, FD026819.1, CB937016.1, FD297625.1, GH652784.1, FD030976.1, FD036141.1, CB939295.1, FD032493.1, FD027123.1, FD311713.1, GH642069.1, FD030318.1, CB938969.1, FD026818.11, FD026818.12, FD270409.1, GH641097.1, FD030892.1, FD176251.1, FD032087.1, GH652785.1, CB939845.1, CB940204.1	awaiting	CTCAGTCAGACCTGACGTGTCATTACAGAGTTTCCTGTATATACGTCTGTAAACATTATCATGTGGGCTGAAGATGATTTGGGTCCAGGAGTTCCCTGTCTCCAGAGCTTCTCTGTACCTGCTGATGGGAAAGTGTATCGAATGTATCACGGTACCTCTCAATATGCTGCTGCCCAAATCATGAGAAACGGCTTTAAACAATCTGAAGTCGGCATGTTAGGGCGTGGTGTGTACCTCAGTCGAGATCTTAATAAGGCCAGTAGATACCCTTTGCTTCTTCCTGAGCACCAGAGAGTTGTTATAAGGGTGAGAGTCAATGTTGGGAGAGTGAAGAAAATCGATCATCAAGGTCACCCACTGCAGAAAACCTGGCATGATCATGGGTACGACACTGCTTGG…	614	ATGTGGGCTGAAGATGATTTGGGTCCAGGAGTTCCCTGTCTCCAGAGCTTCTCTGTACCTGCTGATGGGAAAGTGTATCGAATGTATCACGGTACCTCTCAATATGCTGCTGCCCAAATCATGAGAAACGGCTTTAAACAATCTGAAGTCGGCATGTTAGGGCGTGGTGTGTACCTCAGTCGAGATCTTAATAAGGCCAGTAGATACCCTTTGCTTCTTCCTGAGCACCAGAGAGTTGTTATAAGGGTGAGAGTCAATGTTGGGAGAGTGAAGAAAATCGATCATCAAGGTCACCCACTGCAGAAAACCTGGCATGATCATGGGTACGACACTGCTTGGTGTCCTCCTCGATGTGGCATGGTTCCAAGTGGTCTAGAAGAAGACTGTGTGTGGGATCCA…	465	MWAEDDLGPGVPCLQSFSVPADGKVYRMYHGTSQYAAAQIMRNGFKQSEVGMLGRGVYLSRDLNKASRYPLLLPEHQRVVIRVRVNVGRVKKIDHQGHPLQKTWHDHGYDTAWCPPRCGMVPSGLEEDCVWDPRRIQVIDVICPRATPGSLNGY	154b	1, between aa27-109
IpuGig2G	est	Ictalurus punctatus	in silico	5 reads: FD320881.1(reversed), FD320880.1, CV994428.1, FD020567.1, FD109746.1	awaiting	GCAGACTGTTCCAAGAAGGGTGTACCTGTGGCACAGGAGATGGCAGAAATGCTGAAAATAGACGAGAAGATGGAAGATGAACTGGATGACATCCCTCCTGATTATTTAGGTGACTTAGAAGAATATCATAAGAACAAGGACGATGGTTTTGAGGACATTGGAGAAGTGGTGATGGGTGACTGCCATCATTGCCAACATTATCCTGGACACAGATTTTTTTTTTTGTATCATGGCACTACATTGAAGAATGCACAGAAGATCCAAGTTGAAGGGTTTGTTCCCTTTTTTGATGGCATGCTTGGCCGTGGGGTTTATTTAAGCCGTGATTTTAAAAAAGCCGCTCGATATCCACTACAGGGACGATCACAGAGTTTAGTGGTCATCATGGTGAATGTACGA…	612	ATGGCAGAAATGCTGAAAATAGACGAGAAGATGGAAGATGAACTGGATGACATCCCTCCTGATTATTTAGGTGACTTAGAAGAATATCATAAGAACAAGGACGATGGTTTTGAGGACATTGGAGAAGTGGTGATGGGTGACTGCCATCATTGCCAACATTATCCTGGACACAGATTTTTTTTTTTGTATCATGGCACTACATTGAAGAATGCACAGAAGATCCAAGTTGAAGGGTTTGTTCCCTTTTTTGATGGCATGCTTGGCCGTGGGGTTTATTTAAGCCGTGATTTTAAAAAAGCCGCTCGATATCCACTACAGGGACGATCACAGAGTTTAGTGGTCATCATGGTGAATGTACGAGTGGGTAAAGTGAAGAGGATCGATTATCAAGGCCATCCC…	537	MAEMLKIDEKMEDELDDIPPDYLGDLEEYHKNKDDGFEDIGEVVMGDCHHCQHYPGHRFFFLYHGTTLKNAQKIQVEGFVPFFDGMLGRGVYLSRDFKKAARYPLQGRSQSLVVIMVNVRVGKVKRIDYQGHPLQKTWHQHGYDTAWVPPNCGMVASGLEEDWVYDPSRIEVLKIIPN	178	1, between aa62-103
IpuGig2H	est	Ictalurus punctatus	in silico	CV988376.1	CV988376.1	CGATGTCATTCATTTTCTCTTGTGCTACCTCATGCATTTTGATTTATTCACGCGAGCATTAAAATCAAGCACAGCGACTGAAATATTAACTGCGAAAGAACGAAAGGGATTCGCAGATATCCTCGACATACAGTTTAGAAAAACGCGGAATACATTTAAGTGTGTATAAACAGATCATACAAAAAGCAACTTTACCAAAATGGATTTGCTATTAGGTTTTGCTGCGGGCTTAGTGTTAAGCCGGGACCGCAACGGCCAGGAAGGTTATATCATGTATCATGGCACAACCCTTCAAAATGCCCTCAATATCCTATATTACGGTTTCAAGCCTTCCACTGGTGGCATGCTGGGACCTGGCGTCTATGTGACCCGGAGTTTTCAGAAAGCTGCTGCCTACCC…	843	ATGGATTTGCTATTAGGTTTTGCTGCGGGCTTAGTGTTAAGCCGGGACCGCAACGGCCAGGAAGGTTATATCATGTATCATGGCACAACCCTTCAAAATGCCCTCAATATCCTATATTACGGTTTCAAGCCTTCCACTGGTGGCATGCTGGGACCTGGCGTCTATGTGACCCGGAGTTTTCAGAAAGCTGCTGCCTACCCAAAATCTCTCCTACCGGGTGAAGAACAAGCAATTCTGCAACTTAGAGTGCGAGTAGGTAAAGTGAAACGGATTGACTATCAGCACCATCCACTGCAAAAGACGTGGCACAAACAAGGATATGACACTGCTTGGGTTCCTCCTAGCTGTGGAATGGTACCTAGTGGACTGGAGGAGAATTGCGTGTGGGATCCTAGGAGG…	621	MDLLLGFAAGLVLSRDRNGQEGYIMYHGTTLQNALNILYYGFKPSTGGMLGPGVYVTRSFQKAAAYPKSLLPGEEQAILQLRVRVGKVKRIDYQHHPLQKTWHKQGYDTAWVPPSCGMVPSGLEENCVWDPRRIEVIDVLNCDGTIKNLSTFGFMPGPFGYPCPPSVPSMLGYSCPPFVPPMLGYSCPTPVPPMLGYSCPPFVPPC	206	1,between aa26-66
IpuGig2I	est	Ictalurus punctatus	in silico	FD111131.1, GH661906.1, FD045886.1, GH692922.1, GH661907.11(reversed), GH661907.12(reversed), GH676373.1, FD203231.1, GH692921.1, FD352061.1, FD204694.1, FD181422.1, FD352062.1,FD049214.1, FC997207.1, FD132855.1	awaiting	ACAGAAAAGAAACGAAAGTGAAAATGTGGGTTTAACTGGCAGGTGGACAATTATAACCGAAACTTTCATTACGAAAGGAGGAATTCAGAAGGGACAGCACAACGATGCCAATCACGTTCAGCGGATGGGAGGCCTTCTGCGAAAACTTTAAGCAGCTGGAACCAGGCAAGGCCCCCAAAAAAAGCCACGGTTACACCATGTTCCATGGGACACACAAGAGCAACGCCCAAACTATAATAACTACAGGATTTAAGCCTTCAGCCGGAGGAACACTGGGAGCTGGTGTCTACTGCAGCAGGGACATTAACAAAGCCAAAGCCTACCCAGCATGCTGTTCTCCTAATGACAGAGTAGTGTTCGAGCTGCAGGTAAGAGTGGGCAAGGTAAAGAGAATTGACA…	811	ATGCCAATCACGTTCAGCGGATGGGAGGCCTTCTGCGAAAACTTTAAGCAGCTGGAACCAGGCAAGGCCCCCAAAAAAAGCCACGGTTACACCATGTTCCATGGGACACACAAGAGCAACGCCCAAACTATAATAACTACAGGATTTAAGCCTTCAGCCGGAGGAACACTGGGAGCTGGTGTCTACTGCAGCAGGGACATTAACAAAGCCAAAGCCTACCCAGCATGCTGTTCTCCTAATGACAGAGTAGTGTTCGAGCTGCAGGTAAGAGTGGGCAAGGTAAAGAGAATTGACAGCCAGTGCATGCATCTGCAGACCACGTGGCATCAGAATGGATACGACACAGCCTGGCTGCCTGCCTCTGTGACTGGCTTTGAGGAAGACTGCGTGTGGGACCCA…	636	MPITFSGWEAFCENFKQLEPGKAPKKSHGYTMFHGTHKSNAQTIITTGFKPSAGGTLGAGVYCSRDINKAKAYPACCSPNDRVVFELQVRVGKVKRIDSQCMHLQTTWHQNGYDTAWLPASVTGFEEDCVWDPKRLTVVGIAHCEDAGVKNSLESLIKQQGRGPGQEESGQAGKPCKNCGMQPQKPHTLVKCWVCKTAICPFMNKHMCSKK	211	1,between aa32-93
IpuGig2J	est	Ictalurus punctatus	in silico	4 reads: CV988621.1(reversed), CV992010.1(reversed), GH682341.1(reversed), FD347932.1(reversed)	awaiting	TATATCCGTCAGTGTTCCTGGGATTGGCTCCGGATCCACCGAGGCCCTGACCAGGATAAAGTGCTTACTGAAGATGAATGAATGAATATATCACTATATATATTGCTATGTTGTTCTATCATCGTACTCTGGTTCGGACTTCCTAGCCCCATTGATTGCACTTGTGTTTGGTCATCAGCGTGCAGATGGTTTCCCCACAGCCCCAGCAGGTCTGAACATTATGCTCGGGAACTATTTTCCACTTGCACAGCTGGCACACTTGCGGGTTGGCGGCAGCAGCGGCGGCTTGCGGGGATTTCTGGGCGAGTAACTGTTTGAGCTCATTCAAAATGGTGGTGCTGGGTGCCAACCCGATATCGGTCACCTCAATGCGTTTGGGGTCCCACACGCAGTCTTCCT…	841	ATGTCAGTCACTTTCTATGGTTGGGAAGTGGACTACGATGAGGATCACCACCTCAGAGCGGAACAAGCGGCCAAATCTGGCAGGCATTACACCATGTACCACGGCACCAATGTCCAAGCAGCGCGCCATATCATCCAACATGGCTTCCGTCAGTCCCAAGATGGGATGTTGGGGCCTGGGGTTTACGTGAGCCGCAACCAGAAGAAAGCCGAGCGCTACCCTCTGAACTCCCACGTCACCGATCGCGTGGTCTTGAAGCTGAGCGTCGACTGTGGAAAAGTCAAGAGAATTGACAAGGATAACCACCCTATGCAGAAGACCTGGCATAGTAATGGCTACGACACGGCCTGGGTGCCACCCAGATGTGGTATGAAGGCTGTTCCCAGTGGCCTGGAGGAA…	651	MSVTFYGWEVDYDEDHHLRAEQAAKSGRHYTMYHGTNVQAARHIIQHGFRQSQDGMLGPGVYVSRNQKKAERYPLNSHVTDRVVLKLSVDCGKVKRIDKDNHPMQKTWHSNGYDTAWVPPRCGMKAVPSGLEEDCVWDPKRIEVTDIGLAPSTTILNELKQLLAQKSPQAAAAAANPQVCQLCKWKIVPEHNVQTCWGCGETICTLMTKHKCNQWG	216	1,between aa32-73
IpuGig2A	gss	Ictalurus punctatus	in silico	FI870158.1	FI870158.1	CAGATGCATGCACTGGCTGTCAATTCTCTTCTCCTGCCCACTCTTACCTGCAGCTCGAACACTACTCTGTCATTAGGAGAACAGCATGCTGGGTAGGCTTTGGCTTTGTTAATGTCCCTGCTGCAGTAGACACCAGCTCCCAGTGTTCCTCCGGCTGAAGGCTTAAATCCTGTAGTTATTATAGTTTGGGCGTTGCTCTTGTGTGTCCCATGGAACCATGGTGTAACTGTGGCTTTTTTTGGGGGCCTTGTCTGGTTCCAGCTGCTTAAAGTTTTCGCAGAAGGCCTCCCATCCGCTGAACGTGATTGGCATCGTTGTGCTGTCCCTTCTGAATTCCTCCTGAGGAGAAGCAAGATTAAATATTGTACATGAGTGTTAATATGTACATCCTGTGTAATT…	563	CCAAAAAAAGCCACAGTTACACCATGGTTCCATGGGACACACAAGAGCAACGCCCAAACTATAATAACTACAGGATTTAAGCCTTCAGCCGGAGGAACACTGGGAGCTGGTGTCTACTGCAGCAGGGACATTAACAAAGCCAAAGCCTACCCAGCATGCTGTTCTCCTAATGACAGAGTAGTGTTCGAGCTGCAGGTAAGAGTGGGCAGGAGAAGAGAATTGACAGCCAGTGCA	234	PKKATVTPWFHGTHKSNAQTIITTGFKPSAGGTLGAGVYCSRDINKAKAYPACCSPNDRVVFELQVRVGRRRELTASA	78	1,between aa10-77
KbrGig2	est	Karenia brevis	in silico	2 reads: EX963701.1, EX963700.1(reversed)	awaiting	CGGAAGACGCTGTTCAGCTCGCCGTGGACACGTTCATATCAGTTGCAAAGGATCGGCGACCGTCTGGGAGTGAGGATTGGCTTGCTGTGGTGATAGCAGCAGTCCAAGTGGTCGAATCCACAGGCTACGAAGAGCTCGGGGACATGGATCATATGGCATCGATCTTGACAGCATTAGTCCGAAATCTAGTCCACACAAATGCGGTGGGTTCGATTGACGATGGGGAAGCGCATCGACGTCTGGGAATGAACATACACAAACTGCGATCCCAGCACTTTCGTGAGAAATTGAAATATTTTGAATCATGTTGCTATTGCGGGAAGGACGTTGGTCCTGAGGAAATTGACAGGCACACAGAGAAATGCAGGATGTCCCCCTGGCGTTGCGGGCGTCATCTGG…	937	ATGGATCATATGGCATCGATCTTGACAGCATTAGTCCGAAATCTAGTCCACACAAATGCGGTGGGTTCGATTGACGATGGGGAAGCGCATCGACGTCTGGGAATGAACATACACAAACTGCGATCCCAGCACTTTCGTGAGAAATTGAAATATTTTGAATCATGTTGCTATTGCGGGAAGGACGTTGGTCCTGAGGAAATTGACAGGCACACAGAGAAATGCAGGATGTCCCCCTGGCGTTGCGGGCGTCATCTGGGGGGCAAGGCCTTCGAGATGTTCCACGGCACTTCCCCGGAGAACGCCGCGTCAATCGAGCGAAATGGCTTCAGGCCGTCGCTCGGTGGCATGTTGGGTCAAGGTGTGTATTGTTCCAGAGACTTGCGGAAGGCACGGCGCTAC…	633	MDHMASILTALVRNLVHTNAVGSIDDGEAHRRLGMNIHKLRSQHFREKLKYFESCCYCGKDVGPEEIDRHTEKCRMSPWRCGRHLGGKAFEMFHGTSPENAASIERNGFRPSLGGMLGQGVYCSRDLRKARRYGAVVLRLHVELGRVITIDKQGHPLQKIWQTKVGGAFDAAWVPPHCGVVPSGLEENCVRSPTQIKVLGRMKLDGKAMF	210	1,between aa33-133
LajGig2	est	Lateolabrax japonicus	in silico	GO426216.1	GO426216.1	GCCGGAGAGAGGGATACTGACACCAACATGTACCAGCAGTTCCGTTGGGCTGAAGATGACTTTGACCTGCCTGCAGGGGTGTTTCGACTGGATAGCCCTGCACCAGTTAGTGGTAGAAGGTACGTCATGTACCATGGCACCACCAGGAAGGCCGCTCAAGCCATCCGGGCCGCAGGTTTTCGCCAGTCTGCAGACGGGATGCTTGGCCGCGGAGTCTACCTCAGCAGAGACCTGCAGAAAGCTAGCCGCTATCCCATTGGTCACCCCGAGTCTGACAGGGTCGTCATTAAAGTAAAGGTCAGCGTGGGGAACGTGATCGCCATCAATTATCAGGGCCACCCACGTCAGAAGACCTGGCATGACTTTGGCTATGACACGGCCTGGGTGCCACCCGATTGT…	742	ATGTACCAGCAGTTCCGTTGGGCTGAAGATGACTTTGACCTGCCTGCAGGGGTGTTTCGACTGGATAGCCCTGCACCAGTTAGTGGTAGAAGGTACGTCATGTACCATGGCACCACCAGGAAGGCCGCTCAAGCCATCCGGGCCGCAGGTTTTCGCCAGTCTGCAGACGGGATGCTTGGCCGCGGAGTCTACCTCAGCAGAGACCTGCAGAAAGCTAGCCGCTATCCCATTGGTCACCCCGAGTCTGACAGGGTCGTCATTAAAGTAAAGGTCAGCGTGGGGAACGTGATCGCCATCAATTATCAGGGCCACCCACGTCAGAAGACCTGGCATGACTTTGGCTATGACACGGCCTGGGTGCCACCCGATTGTGGAATGGTGCCGAGCGGTTTGGAGGAG…	498	MYQQFRWAEDDFDLPAGVFRLDSPAPVSGRRYVMYHGTTRKAAQAIRAAGFRQSADGMLGRGVYLSRDLQKASRYPIGHPESDRVVIKVKVSVGNVIAINYQGHPRQKTWHDFGYDTAWVPPDCGMVPSGLEENCVWDPKQIQIIKIINPQPVQPFCGYGAYGYK	165	1,between aa34-75
LcaGig2	est	Lates calcarifer	in silico	Lates calcarifer - EX466538.1	EX466538.1	TCTGCAAATGAAACCTACGGAACAGAAAGTAAAGTTTATTGAGTTGTTGAGCTGGCAGTGAAACGACTCCTCAGTTACGTTCTCACAGAGTTGCAGATCTTTGCAGGACCTGAGCAACATCCTCTCTCAGCCACATTCTTAAATCAAGATGTCAGTGCAGTTCTCTGGCTGGGAGGTGGTCGACGATGGCGCTTCATTTCCTGGTGTGGAGCTGGGCCCATCACAGACACCTCAGAACCGGGGCATTTACGCTATGTACCACGGGACCAGTGTTGCCAGTGCACGGCTCATCATTGCCAATGGTTTTAAACAGTCAACAGGTGGCATGCTGGGACCAGGCGTGTATGTCAGTCGTGAAATGAAAAAGGCATCTAATTATCCATTGAAAAGTAACCCTTC…	401	GTGGAGCTGGGCCCATCACAGACACCTCAGAACCGGGGCATTTACGCTATGTACCACGGGACCAGTGTTGCCAGTGCACGGCTCATCATTGCCAATGGTTTTAAACAGTCAACAGGTGGCATGCTGGGACCAGGCGTGTATGTCAGTCGTGAAATGAAAAAGGCATCTAATTATCCATTG	180	VELGPSQTPQNRGIYAMYHGTSVASARLIIANGFKQSTGGMLGPGVYVSREMKKASNYPL	60	1,between aa18-58
LejGig2	est	Lethenteron japonicum	in silico	Lethenteron japonicum - DC615663.1	DC615663.1	GACACACGCAGCCTCTCCTCCTTCTTCTTCTCTTGCGAGACGAGTCACGTGGAACAGATCCTCTCGCCTTCACCGCTCCACGACGATGGACTGCTCCGAGACCATCGGCGACCGCAATGTCCCCTGCACCCTGCAGAGAGGAGAGAGCCCCAAGGATGACCGGCGCTACATCATGTACCACGGCACCGACGCGCAGGGGGCACGCGGCATCCTCGCGCAGGGCTTCAGGCGGTCCGAGCGCGGCATGCTGGGGCCCGGCGTCTACGTGAGCCGCGACATCGAGAAGGCGAGGCGGTATCCGATTGGGAAGCCCGAGAACGTCAAAGTGATTCTGAAGCTCAGGGTGAACGTGGGGCGCGTGAAGAAAATCGACGGCCAGGACCACCCCCTGCGTCTCAC…	886	CTGCAGAGAGGAGAGAGCCCCAAGGATGACCGGCGCTACATCATGTACCACGGCACCGACGCGCAGGGGGCACGCGGCATCCTCGCGCAGGGCTTCAGGCGGTCCGAGCGCGGCATGCTGGGGCCCGGCGTCTACGTGAGCCGCGACATCGAGAAGGCGAGGCGGTATCCGATTGGGAAGCCCGAGAACGTCAAAGTGATTCTGAAGCTCAGGGTGAACGTGGGGCGCGTGAAGAAAATCGACGGCCAGGACCACCCCCTGCGTCTCACCTGGCACGACGAGGGCTACGACACCGCCTGGGTGCCGCGGGGCTGCGGGATGGTGACCAGCGAGCTGGAGGAGGACTGCGTCTGGGATCCGGAGAGGATCACGGTC	375	LQRGESPKDDRRYIMYHGTDAQGARGILAQGFRRSERGMLGPGVYVSRDIEKARRYPIGKPENVKVILKLRVNVGRVKKIDGQDHPLRLTWHDEGYDTAWVPRGCGMVTSELEEDCVWDPERITV	125	1, between aa15-76
LerGig2	est	Leucoraja erinacea	in silico	FF602075	FF602075	GCCTATTATCAGCAAAATATATGGGCTGAAGAAGATGGACCTGGTTTTAATCCACCGTGCCTCGAAAGTCTTGTGTCACCAATTGAAGACAAGATCTATGTGATGTACCATGGAACCAGTGCTGCAAGTTTTGAAATTCGACTCATTACCATGGCCTATTATATGGAAAATATCTGGGCTGAAGAAGATGGACCTGGTTTTAATCCACCGTGCCTCAAAAGTCTAGTGTCACCAGTTGAAGGCAAGATCTATGTGATGTACCATGGAACCAGTGCTGCAAGTGCACAGGCCATTTGTAAAAGTGGTTTCCGTCAATCCAACGGTGGCATGCTCGGTCCTGGAGTCTATGTCAGTAGGGACCTCCAAAAAGCTAGCAGGTATCCCCTGGACATCGATCCC…	874	ATGTACCATGGAACCAGTGCTGCAAGTTTTGAAATTCGACTCATTACCATGGCCTATTATATGGAAAATATCTGGGCTGAAGAAGATGGACCTGGTTTTAATCCACCGTGCCTCAAAAGTCTAGTGTCACCAGTTGAAGGCAAGATCTATGTGATGTACCATGGAACCAGTGCTGCAAGTGCACAGGCCATTTGTAAAAGTGGTTTCCGTCAATCCAACGGTGGCATGCTCGGTCCTGGAGTCTATGTCAGTAGGGACCTCCAAAAAGCTAGCAGGTATCCCCTGGACATCGATCCCAGCCAAAAGATTGTGCTTAAGTTGCGAGTCAATGTGGGAAAAGTCATAATGATAAATTATCAAGGGCACCCACTCCAGAAGACATGGCACGATCATGGCTAT…	543	MYHGTSAASFEIRLITMAYYMENIWAEEDGPGFNPPCLKSLVSPVEGKIYVMYHGTSAASAQAICKSGFRQSNGGMLGPGVYVSRDLQKASRYPLDIDPSQKIVLKLRVNVGKVIMINYQGHPLQKTWHDHGYDTAWCPPSCGMVPSGLEEDCVWDRKRIKVIKAFHPKCNLSNQWFFTE	180	1,between aa52-167
LmhGig2A	est	Lipochromis sp. 'matumbi hunter'	in silico	4 reads: DB869134.1, DB860658.1(reversed), DB869877.1(reversed), DB862728.1	awaiting	ACTTTAATGACACGTTTATTCTTCGGTTACAGTCACACGGTTACAGAAGAACACGTCATTTATTTTATCCAAATATATAAAAATACATTTGAACGTACAAAATAATCAGAACCTGCTCCTGAGTTTACCTATAGCCCCATGCGCTGCCTCCAGCGCCCTGGACAGGTTTTGGTTTGATGGTGCTGATGATTGAGATTCGATTCGGGTCCCAGACGCAATTCTCCTCCAGGCCGCTCTTCACCATCCCACAGTTGGGCGGCACCCAGGCGGTGTCGTAGCCACTGTATTGCCAGGTCTTCTGAAGTGGGTGGTTCTGATAGTTGATGATGATCACCCTTCCCACGTTGACCCTAACTTTAATGACAACTCTGTCATACTCAGGGTGACCAATGGGATAAC…	666	ATGTACTTCCAGTGGGCTGAAGATGACTTCCTGCCTCCAGGGGTAATCCGAGTGGATTGTGAAGGGCCAAGAGACAATAATACCTACGTCATGTACCACGGCACCACCAGTGCGAATGCTAAAAGGATCCTGATGACGGGCTTTGGCCAGTCTAAAGATGGGATGCTCGGTCCGGGGGTCTACCTCAGCAGAGACCTGGAGAAAGCAAGCCGTTATCCCATTGGTCACCCTGAGTATGACAGAGTTGTCATTAAAGTTAGGGTCAACGTGGGAAGGGTGATCATCATCAACTATCAGAACCACCCACTTCAGAAGACCTGGCAATACAGTGGCTACGACACCGCCTGGGTGCCGCCCAACTGTGGGATGGTGAAGAGCGGCCTGGAGGAGAATTGCGTC…	486	MYFQWAEDDFLPPGVIRVDCEGPRDNNTYVMYHGTTSANAKRILMTGFGQSKDGMLGPGVYLSRDLEKASRYPIGHPEYDRVVIKVRVNVGRVIIINYQNHPLQKTWQYSGYDTAWVPPNCGMVKSGLEENCVWDPNRISIISTIKPKPVQGAGGSAWGYR	161	1, between aa17-72
LmhGig2B	est	Lipochromis sp. 'matumbi hunter'	in silico	Lipochromissp.'matumbihunter'-DB869634.1	DB869634.1	CATTTCTATGGCACGTTTATTTTTCAGGTTACACTGACATGGTTACAAAATATGTCTTTTTATGATTTCTTATCCAAATATATAAAAATACATTTGAACGTACAAAATAATCAGAACCTGCTCTGAGTTTACTTGTAACCACATGTGCTGCCTCCAGCGCCATGGACAGGTTTTGGTTCGATGGTGCCAATGATTGAGATTCGCTTGGGATCCCAGACACAATTCTCCTCCAGGCCACTTGGCACCATCCCACAGTTGGGCGGCACCCAGGCGGTGTCGTATCCGTGGTCATGCCAGGTCTTCTGAAGTGGGTGGTCCTGACGATTGATGGCCTTCACTTTTCCCACGTTGACCCTAACCTTAATGACAACCCTGTCATGCTCAGGGTGTTTGATGGGA…	698	ATGAGCTTTGACTGGGTTGAAGATGACGGTCTTCCTGCTGGGGTAGCTCGAGTTGACCGTAAAGGGCCAGAAGATGGTGTAACCTACGTCATGTACCACGGCACCACCAGTGCGAACGCTCGATTGATCTTGGCTTCAGGTTTTCGCCAGTCTTCAGTTGGGATGCTCGGTCCGGGCGTTTACCTCAGCAGAGACCTGAAGAAAGCGAGTCGCTATCCCATCAAACACCCTGAGCATGACAGGGTTGTCATTAAGGTTAGGGTCAACGTGGGAAAAGTGAAGGCCATCAATCGTCAGGACCACCCACTTCAGAAGACCTGGCATGACCACGGATACGACACCGCCTGGGTGCCGCCCAACTGTGGGATGGTGCCAAGTGGCCTGGAGGAGAATTGTGTC…	486	MSFDWVEDDGLPAGVARVDRKGPEDGVTYVMYHGTTSANARLILASGFRQSSVGMLGPGVYLSRDLKKASRYPIKHPEHDRVVIKVRVNVGKVKAINRQDHPLQKTWHDHGYDTAWVPPNCGMVPSGLEENCVWDPKRISIIGTIEPKPVHGAGGSTCGYK	161	1,between aa17-72
ManGig2A	est	Misgurnus anguillicaudatus	in silico	2 reads: BJ819340.1(reversed), BJ830304.1	awaiting	TTTTTTTTTTAAAGATAAATGCCAGAAGTTTATTTAATCTTTTGTACACAATTCAAGGTCAGAACATTTGGTACAATATGAACATCATTTTAAAAACCTGAAGTTTGTATCAAACAGTTAGTGTAACATTTAAAATGACAGCACCACCAACTCTTCATTTAAAACACCAACTTATTTTGGGTAGATTACATCAATGATTGTGATTCTTTTCGGATCCCAAACGCAGTCTTCCTCAAGATTACTTTTCACCATACCACAGTTTGGAGGGCACCAAGCAGTATCATACCCGTGATCATGCCAGGTTGTTCGCATTGGGTGCTTCTGGAAGTCTATCCTTTTCACTTTACCAACTCTAACCCTGACTCTTATAATCACTTTTTCATGGGCGGGTATGTCTTT…	574	ATGTATCATGGCACATCTAGAGAAGCTGCAGCAGGTATCTTTAGAGAGGGCTTTCGTCAGTCTTCAAAAGGCATGCTCGGGCCTGGTGTCTATCTCAGTCGAGATCTAGCAAAGGCCTCCAGATACCCTTTAGGTAAAGACATACCCGCCCATGAAAAAGTGATTATAAGAGTCAGGGTTAGAGTTGGTAAAGTGAAAAGGATAGACTTCCAGAAGCACCCAATGCGAACAACCTGGCATGATCACGGGTATGATACTGCTTGGTGCCCTCCAAACTGTGGTATGGTGAAAAGTAATCTTGAGGAAGACTGCGTTTGGGATCCGAAAAGAATCACAATCATTGATGTAATCTACCCAAAATAA	363	MYHGTSREAAAGIFREGFRQSSKGMLGPGVYLSRDLAKASRYPLGKDIPAHEKVIIRVRVRVGKVKRIDFQKHPMRTTWHDHGYDTAWCPPNCGMVKSNLEEDCVWDPKRITIIDVIYPK	120	1, between aa2-42
ManGig2B	est	Misgurnus anguillicaudatus	in silico	4 reads: BJ824213.1(reversed), BJ822055.1(reversed), BJ833208.1, BJ835453.1	awaiting	TATGCCAGAAGTATGTTTAATTAGTTTGTATACAATTCAAAGTCAGAACATTTGGTACAATATGAACATCATTCTAAAAAACATGAAGTTTGTATTAAACAGTTAGTGAAACATTTAAAATGATAGCTCCACCAACTCTTCATTCAAGAGACCAAATATACTTATCTTGGGTAGATTACATCAATGATTGTGATTCTTTCTGGATCCCAAACACAATCTTCCTCAAGACCACTTGGCACCATACCACAGTTTGGAGGGCACCAAGCAGTATCATACCCGCGATCATGCCAGGTCTTCTGCATTGGGTGATTTTGATAGTCGATCTTCTTCACTCTCCCAACATTGACCTTGACTCTTATAACCGCTCTCTGATTCTCAGCTAGATTTAGAGGGTATCTG…	624	ATGTGGGCTGAAGATGACTTGGGTCCAGGTGCGCCACCATGCCTCCAAAGTTTCATTGAACCCTCTGCAAATAGAGTTTACACAATGTATCATGGCACATCTAGAGAAGCTGCAAAAAGTATACAAAGAGATGGCTTTCGTCAGTCTGCTAATGGCATGCTTGGCCGTGGTGTCTATCTCAGTCGAGATCTAGCAAAGGCCTCCAGATACCCTCTAAATCTAGCTGAGAATCAGAGAGCGGTTATAAGAGTCAAGGTCAATGTTGGGAGAGTGAAGAAGATCGACTATCAAAATCACCCAATGCAGAAGACCTGGCATGATCGCGGGTATGATACTGCTTGGTGCCCTCCAAACTGTGGTATGGTGCCAAGTGGTCTTGAGGAAGATTGTGTTTGGGAT…	441	MWAEDDLGPGAPPCLQSFIEPSANRVYTMYHGTSREAAKSIQRDGFRQSANGMLGRGVYLSRDLAKASRYPLNLAENQRAVIRVKVNVGRVKKIDYQNHPMQKTWHDRGYDTAWCPPNCGMVPSGLEEDCVWDPERITIIDVIYPR	146	1,between aa29-145
ManGig2C	est	Misgurnus anguillicaudatus	in silico	12 reads: BJ833287.1, BJ826998.1, BJ839940.1, BJ838622.1, BJ825207.1, BJ832763.1, BJ838576.1, BJ822128.1, BJ838284.1, BJ836461.1, BJ828623.1, BJ821626.1	awaiting	TTTTTTTTTTAAWKWTTTTTGCCAGAAGGATGTTTAATCTGTTTGTACATAATTCAAGGTCAGAACATTTGGTACAATATAAACATCATTTTAAAAACATGAAGTTTGTTTTAATCAGTTAGTGTAACATTTAAAATGACAGCAACACCAACTCTTCATTTAAAACACCAACTTATTTTGGGTAGATTGCATCAATGACTGTGATTCTTTTCGGATCCCAAACACAGTCTTCCTCAAGACCACTTGGCACCATGCCACAGTTTGGAGGGCACCAGGCAGTATCATACCCATTTTGACGCCAGGTTGTTCGCATTGGGTGGGTCTGAGAGTCTATCCTTTTGACTTTACCAACTCTAACCCTGACTCTTATAATCACTCTCTCACGGTCAGGTAGATTCA…	635	ATGTGGGCAGAAGATGATTTGGGTCCAGGTGCTGCACCATGCCTTCAAAGCCTCACTGAACCATCTGAAAATGGAGTCTACACAATGTATCATGGCACATCTAGAGAAGCTGCAGCAGGTATCCTAAGAGAGGGCTTTCGTCAGTCTTCAAAAGGCATGCTCGGGCCTGGTGTCTATCTCAGTCGAGATCTTAAAAAGGCTTCCAGATACCCCCTGAATCTACCTGACCGTGAGAGAGTGATTATAAGAGTCAGGGTTAGAGTTGGTAAAGTCAAAAGGATAGACTCTCAGACCCACCCAATGCGAACAACCTGGCGTCAAAATGGGTATGATACTGCCTGGTGCCCTCCAAACTGTGGCATGGTGCCAAGTGGTCTTGAGGAAGACTGTGTTTGGGAT…	441	MWAEDDLGPGAAPCLQSLTEPSENGVYTMYHGTSREAAAGILREGFRQSSKGMLGPGVYLSRDLKKASRYPLNLPDRERVIIRVRVRVGKVKRIDSQTHPMRTTWRQNGYDTAWCPPNCGMVPSGLEEDCVWDPKRITVIDAIYPK	146	1,between aa30-70
ManGig2D	est	Misgurnus anguillicaudatus	in silico	BJ829293.1,BJ834323.1,BJ829989.1,BJ824034.1,BJ829178.1,BJ836154.1,BJ833159.1,BJ835268.1,BJ837300.1,BJ839498.1,BJ824374.1,BJ832576.1,BJ830412.1,BJ840422.1,BJ819757.1,BJ835613.1,BJ831699.1,BJ834001.1,BJ821448.1,BJ837482.1,BJ832733.1,BJ829472.1,BJ830893.1,BJ821601.1,BJ831923.1,BJ831353.1,BJ835267.1,BJ826009.1,BJ824908.1,BJ836914.1,BJ836244.1,BJ828554.1,BJ829219.1,BJ821595.1,BJ822824.1,BJ828667.1,BJ8…	awaiting	TTTTTTTTTTTTTATGCCAGAAGGATGTTTAATTTTTTTGTACACAATTCAAGGTCAGAACATTTGGTACAATATGAACATCATTTTAAAAACATGAAGTTTATTTTAAACAGTTAGTGTAACATTTAAAATGACTCTTAATTTAAAACACTAACTTATTTTGGGTAGATTACATCAATGATTGTGATTCTTTTCGGATCCCAAACACAGTCTTCCTCAAGACCACTTCGCACCATGCCACAGTTTGGAGGGCACCAGGCAGTATCATACCCACTTTGATGCCAGGTTGTTCGCATTTGGTGCGTCTGAGAGTCTATCTTTTTCACTTTTCCAACTCTAACCCTGACTCTTATAATCACTCTCTCATGGTCAGGTAGATTCAGAGGGTATCTGGAGGCC…	627	ATGTGGGCAGAAGATGATTTGGGTCCAGGTGCTGCACCATGCCTTCAAAGCCTCACTGAACCATCTGAAGATGGAGTCTACACAATGTATCATGGCACATCTAAGCAAGCTGCAGCAGGTATCTGCAGAGAGGGCTTTATCCGTTCTCCCAAAGGCATGCTCGGGCCTGGTGTCTACCTCAGTCGAGATCTAGCAAAGGCCTCCAGATACCCTCTGAATCTACCTGACCATGAGAGAGTGATTATAAGAGTCAGGGTTAGAGTTGGAAAAGTGAAAAAGATAGACTCTCAGACGCACCAAATGCGAACAACCTGGCATCAAAGTGGGTATGATACTGCCTGGTGCCCTCCAAACTGTGGCATGGTGCGAAGTGGTCTTGAGGAAGACTGTGTTTGGGAT…	441	MWAEDDLGPGAAPCLQSLTEPSEDGVYTMYHGTSKQAAAGICREGFIRSPKGMLGPGVYLSRDLAKASRYPLNLPDHERVIIRVRVRVGKVKKIDSQTHQMRTTWHQSGYDTAWCPPNCGMVRSGLEEDCVWDPKRITIIDVIYPK	146	1,between aa29-74
ManGig2E	est	Misgurnus anguillicaudatus	in silico	10 reads: BJ828487.1(reversed), BJ825299.1(reversed), BJ825295.1(reversed), BJ820944.1(reversed), BJ839799.1, BJ840076.1, BJ836550.1, BJ832025.1, BJ836554.1, BJ836808.1	awaiting	TTTTTTTTTTTTTATGCCAGAAGTATGTTTAATTTGTTTGAACACAATTCAAGGTCAGAACATTTGGTACAATATGAACATCATTTTAAAAACATGAAGTTTGTTTTAATCAGTTAGTGTAACATTTAAAATGACAGCACCACCAACTCTTCATTTAAAACACCAAGTTATTTGGATCTTTTACATCAATGATTGTGATTCTTTTTGGATCCCAAACACAATCTTCCTCAAGTTCACTTTCCACCATACCACAGTTTGGAGGGCACCAAGCAGTATCATACCCGTGATCATGCCAGGTCTTCTGCATTGGGTGATTTTGATAATCAATTTTTTTCACTTTTCCAACATTGACCTTGACTCTTATAACAACTCTCTTATTTCCAGGAGGTAGGTTCTGAG…	632	ATGTACAGGGGTGAAGATGACTTGGGTGCTGGTGCTGCACCATGCCTTCAAAGTTTCTTTGAACCTTCTGAAGATGGAGTCTACACAATGTACCATGGCACATCTGACCAGGCTGTAGCAAGTATACAAAGAGAGGGCTTTCGTCAGTCTTCTGACGAGCGCATGCTCGGCCGTGGTGTCTACCTCAGTCGAGATCTAGCAAAGGCCTCCAGATACCCTCAGAACCTACCTCCTGGAAATAAGAGAGTTGTTATAAGAGTCAAGGTCAATGTTGGAAAAGTGAAAAAAATTGATTATCAAAATCACCCAATGCAGAAGACCTGGCATGATCACGGGTATGATACTGCTTGGTGCCCTCCAAACTGTGGTATGGTGGAAAGTGAACTTGAGGAAGATTGT…	462	MYRGEDDLGAGAAPCLQSFFEPSEDGVYTMYHGTSDQAVASIQREGFRQSSDERMLGRGVYLSRDLAKASRYPQNLPPGNKRVVIRVKVNVGKVKKIDYQNHPMQKTWHDHGYDTAWCPPNCGMVESELEEDCVWDPKRITIIDVKDPNNLVF	153	1,between aa31-72
ManGig2F	est	Misgurnus anguillicaudatus	in silico	Misgurnusanguillicaudatus–BJ830498.1, BJ834270.1, BJ818491.1, BJ822123.1, BJ823078.1, BJ837195.1, BJ829270.1, BJ836929.1, BJ830128.1, BJ825664.1, BJ825921.1, BJ819517.1, BJ826933.1, BJ819179.1, BJ822927.1, BJ835632.1, BJ829277.1, BJ834108.1, BJ824394.1, BJ839848.1, BJ828799.1, BJ828536.1, BJ840127.1, BJ838217.1, BJ833281.1	awaiting	TTTTTTTTTTTTTTTTTGTAATTTTATTGCTTTTATTGATTAATGCTCACTTACAGCTTTGGTACATGTTTAATATTATAGTCAGCATTGCATATTACATATTTGTACTTAATTTCTTTTAGAAGGGGTAACATTTTTAATAGTGAACACCCCCCGGGGGAACTTGCATTGGACGGATTACATCAACGACAGTAATTCGCATCGGATCCCAAATGCAATCTTCTTCAAGACCACTTGGCACCATACCGCAATTTGGAGGGCACCAGGCGGTGTCATACCTGTGATCATGCCATGTCTTCTGCAGCGGATGACCTTGATAGTTAATCGCTATTACTTTACCAACATCCACTGTTACTTTTACAACCACTCTCTGATTTACATGTAGTTTCAGAGGATATC…	768	ATGTGGGCTGAAAATGACTTGGGTCCAAGGGCTCCACCATGCCTCGAAAGCCGCACTATGCCCTCCTCAGACAAAGTCTACACAATGTACCATGGCACATCTAGAAAAGCTGCAGAAAGTATACTCAAACATGGCTTTCATCAGTCTGAAGATGGTATGCTCGGACCTGGTGTCTACCTCAGCAGAGATCTGAAGAAGGCCTCCAGATATCCTCTGAAACTACATGTAAATCAGAGAGTGGTTGTAAAAGTAACAGTGGATGTTGGTAAAGTAATAGCGATTAACTATCAAGGTCATCCGCTGCAGAAGACATGGCATGATCACAGGTATGACACCGCCTGGTGCCCTCCAAATTGCGGTATGGTGCCAAGTGGTCTTGAAGAAGATTGCATTTGGGAT…	468	MWAENDLGPRAPPCLESRTMPSSDKVYTMYHGTSRKAAESILKHGFHQSEDGMLGPGVYLSRDLKKASRYPLKLHVNQRVVVKVTVDVGKVIAINYQGHPLQKTWHDHRYDTAWCPPNCGMVPSGLEEDCIWDPMRITVVDVIRPMQVPPGGVHY	155	1,between aa29-70
ManGig2G	est	Misgurnus anguillicaudatus	in silico	3 reads: BJ837295.1, BJ837013.1, BJ825747.1(reversed)	awaiting	GGTCAGAACATGAAATACAATATGAAATTTTTTATAACATGAAGTTTGTATTCAAAACTTGTCAAAAAAAACAACANTACACTTTAGGACTACTATCTATTCAAATGTATTTTAAGAAATATTGCAAACATCAGAAGCCTCTGGTTTTGGACAAATTTGACCAATAACTGTGATTCGATCTGGATCCCAAACACAGAACTCTTCAAGACCACTTGACACCATGCCACAATCTGGAGGGCACCAGGCAGTGTCAAACCCATAGTCATGCCAAGTTTTTTGCATTGGGTGTTTCTTATAGTTGATTTTCTTAACTTTACCAACATTGACTTTAACTCTCAGAACAACTCGCTGGTTCTCAGGTTCTTCCAGAGGATACCTGGAGGCCTTTTCTAGATCTCG…	709	ATGTGGAATAAAGATGACTCAGATGACTCAGATGATTCAGATGACTCAGATGACCTGGATACAGGTGTGAACATGTGGGCTGAAGATGACTTGGATCCAGGTGCTCCACCATGTCTTGAAAGCTTTATAGATCCATCTGATGATACTGTCTACAGAATGTATCATGGAACATCCAGGGAGGCTGCTGAAGAAATTAAAGCTTATGGCTTTAATCAGTCTACTAAAGGGATGCTTGGGCGTGGGGTCTACCTCAGTCGAGATCTAGAAAAGGCCTCCAGGTATCCTCTGGAAGAACCTGAGAACCAGCGAGTTGTTCTGAGAGTTAAAGTCAATGTTGGTAAAGTTAAGAAAATCAACTATAAGAAACACCCAATGCAAAAAACTTGGCATGACTATGGG…	543	MWNKDDSDDSDDSDDSDDLDTGVNMWAEDDLDPGAPPCLESFIDPSDDTVYRMYHGTSREAAEEIKAYGFNQSTKGMLGRGVYLSRDLEKASRYPLEEPENQRVVLRVKVNVGKVKKINYKKHPMQKTWHDYGFDTAWCPPDCGMVSSGLEEFCVWDPDRITVIGQICPKPEASDVCNIS	180	1,between aa52-94
ManGig2H	est	Misgurnus anguillicaudatus	in silico	10 reads: BJ832218.1(reversed), BJ821126.1, BJ831842.1(reversed), BJ820778.1, BJ837103.1(reversed), BJ825831.1, BJ840329.1(reversed), BJ828994.1, BJ837034.1(reversed), BJ825767.1	awaiting	GTACAAACCCCTGTTTGCAGAAGGTATTCGATCAGAGTTAAGACAAACATCAGAGGTGTAAATATGTGGGATGAAGATGACTCAGATGACCTGGATACAGGTGTAAACATGTGGGATAAAGATGACTCAGATGACTCAGATGATTCAGATGACTCAGATGACCTGGATACAGGTGTGAACATGTGGGCTGAAGATGACTTGGATCCAGGTGCTCCACCATGTCTTGAAAGCTTTATAGATCCATCTGATGATACCGTCTACAGAATGTATCATGGAACATCCAGGGAGGCTGCAGAAGAAATTAAAGCTTATGGCTTTAATCAGTCTACTAAAGGGATGCTTGGGCGTGGGGTCTACCTTAGTCGAGATCTAGAAAAGGCCTCAAGGTATCCTCTGGAA…	763	ATGTGGGATGAAGATGACTCAGATGACCTGGATACAGGTGTAAACATGTGGGATAAAGATGACTCAGATGACTCAGATGATTCAGATGACTCAGATGACCTGGATACAGGTGTGAACATGTGGGCTGAAGATGACTTGGATCCAGGTGCTCCACCATGTCTTGAAAGCTTTATAGATCCATCTGATGATACCGTCTACAGAATGTATCATGGAACATCCAGGGAGGCTGCAGAAGAAATTAAAGCTTATGGCTTTAATCAGTCTACTAAAGGGATGCTTGGGCGTGGGGTCTACCTTAGTCGAGATCTAGAAAAGGCCTCAAGGTATCCTCTGGAAGAACCTGAGAACCAGCGAGTTGTGCTGAGAGTTAAAGTTAATGTTGGTAAAGTTAAGAAAATC…	588	MWDEDDSDDLDTGVNMWDKDDSDDSDDSDDSDDLDTGVNMWAEDDLDPGAPPCLESFIDPSDDTVYRMYHGTSREAAEEIKAYGFNQSTKGMLGRGVYLSRDLEKASRYPLEEPENQRVVLRVKVNVGKVKKINYKKHPMQKTWHDYGFDTAWCPPDCGMVSSGLEEFCVWDPDRITVIGQICPKPEASDVCNIS	195	1, between aa67-109
ManGig2I	est	Misgurnus anguillicaudatus	in silico	8 reads: BJ819486.12, BJ819486.11, BJ826607.12, BJ826607.11, BJ830462.12(reversed), BJ830462.11(reversed), BJ837891.12(reversed), BJ837891.11(reversed)	awaiting	AGCAACATCTGAAATACTCTTGTAGCCTACATTTTCATAATATTAAATTATAGGTGCAAGCATGTGGGTTGAAGATGATTTGGTGGCAGGTGCTTCAATATGCCTCCAAAGCCTCACTGAACCCACTCAAGGTACAGTCTACACAATGTACCATGGCACATCTAGAGAGACTACTAAAAATATATGCAGAGAGGGCTTTCGTCAGTCTGCTAATGGCATGTTTGGGCGTGGGATCTACCTCAGTCGAGATCTAGAAAAGGCCTCCAGATACCCGCTGGGTTTAGATGATAATAAGAAGGTTGTTATTAAAGTCAAGGTCAATGTTGGTAAAGTAATAAAGATWACCAAAAATGGTCATCCATGGCAGAAGACCTGGCATGATCATGGGTATGACACTGC…	884	ATGTGGGTTGAAGATGATTTGGTGGCAGGTGCTTCAATATGCCTCCAAAGCCTCACTGAACCCACTCAAGGTACAGTCTACACAATGTACCATGGCACATCTAGAGAGACTACTAAAAATATATGCAGAGAGGGCTTTCGTCAGTCTGCTAATGGCATGTTTGGGCGTGGGATCTACCTCAGTCGAGATCTAGAAAAGGCCTCCAGATACCCGCTGGGTTTAGATGATAATAAGAAGGTTGTTATTAAAGTCAAGGTCAATGTTGGTAAAGTAATAAAGATWACCAAAAATGGTCATCCATGGCAGAAGACCTGGCATGATCATGGGTATGACACTGCCTGGTGCCCTCCATACTGTGGCATGGTGCCAAGCGGTCTTGAGGAAGACTGTGTTTGGGAT…	720	MWVEDDLVAGASICLQSLTEPTQGTVYTMYHGTSRETTKNICREGFRQSANGMFGRGIYLSRDLEKASRYPLGLDDNKKVVIKVKVNVGKVIKITKNGHPWQKTWHDHGYDTAWCPPYCGMVPSGLEEDCVWDPKRITIIDVIPSCLLYSKEPQKDSVYRMYHGTSREVAEKCKNEGEVIAVNYHGHQLQKTWHDHGYDTAWCPPNCGMVSSNLEEDCVWYPKWITVIDARKGAHGAHY	239	1,between aa29-70
ManGig2J	est	Misgurnus anguillicaudatus	in silico	13 reads: BJ821890.1, BJ833045.12, BJ833045.11, BJ833072.12, BJ833072.11, BJ833000.12, BJ833000.11, BJ836434.12, BJ836434.11, BJ821917.12(reversed), BJ821917.11(reversed), BJ821845.12(reversed), BJ821845.11(reversed)	awaiting	GTTGCATATTATTGTCAGCATNGTACATATTTGTACTTCATAATTTTTGTAACATTCATTTTAGTTACTGAGGTAGTTTTTAATAGTGAGCACCATTTCCCCCTTTACGCATAACATCAATGACAGTGATTCGTTTTGGATCCCAAACACAATCTTCTTCAAGATTACTCGGCACCATGCCACAGTTTGGAGGACACCAGGCAGTGTCATACCCACGATCGTGCCAGGTCTTCTGCAATGGATGACCTTGATAGTTAATCGCTATTACTTTCCCAACATTAACCTTGACTCTCAGAACCACTTTCTGATGCGGAGGTAGATCCAGAGGGTATTTGGAGGCCTTCTCTAGATCTCGGCTCAGGTAAACACCACGCCCAAGCATGCCATCAGCAGACTGAC…	998	ATGTGGGCTGAAGATGATTTGGTGGCAGGTGATTCAATATGCCTCCAAAGCCTAACTGAACCCTCTCAAGATGTAGTCTACACAATGTACCATGGCACATCTATAGAGGCTGCTGAAAATATACGCAGAGAGGGCTTTCGTCAGTCTGCTAATGGCATGTTTGGGCGTGGGGTCTACCTCAGTCGAGATCTAGAAAAGGCCTCCAGATACCCGCTGGGTTTAGATGATAATAAGAAGGTGGTTATTAAAGTCAAGGTTAATGTTGGTAAAGTAATAAAGATTACCAAACAAGGTCATTCACTGCAGAAGAGCTGGCATGATCATGGGTATGACACTGCCTGGTGCCCTCCAAACTGTGGCATGGTGCCAAGCGGTCTTGAGGAAGACTGTGTTTGGGAT…	855	MWAEDDLVAGDSICLQSLTEPSQDVVYTMYHGTSIEAAENIRREGFRQSANGMFGRGVYLSRDLEKASRYPLGLDDNKKVVIKVKVNVGKVIKITKQGHSLQKSWHDHGYDTAWCPPNCGMVPSGLEEDCVWDPRSVTIIDVIPSCLLYSKEPQKDSVYRMYHGTSREAAARIKREGFRQSADGMLGRGVYLSRDLEKASKYPLDLPPHQKVVLRVKVNVGKVIAINYQGHPLQKTWHDRGYDTAWCPPNCGMVPSNLEEDCVWDPKRITVIDVMRKGGNGAHY	284	2, between aa29-70, 160-275
metaGig2C	est	marine metagenome	in silico	AACY023237749.1	AACY023237749.1	CAGCGGCTGGAGCGGGCAACAGCGTAGCTGGAGTGGAACACGACGAGCTCCCGCTGGCGCAGCGTCCCACGCACCTGTACCATGGCACTTCTCTCGAAGCAGCATTGAATATACAGGAGCAGGGCTTCAAGACGGACCGCATCTCGCACGGAAGTAACCTGGGTCGAGGGGTATATGCGTCGAGTAGCATAGCGAAGGCAAACTCATATGCCAATGACAAAACGTCGGTGGTTTTGTTGCTCAAGGTGGATCTCGGGCGCTGTGCCACGACCACGCGCATGCGGACAGACTGGCATCCAGCTTTCGACTCCATCTACTACCGTAACAGCCATACCGACGAGTTCTGCATCTGGGATCCAAAACGGGTGACGGTAGTGGACGTCATTCCTACATGTGGCA…	1481	GCGGCTGGAGCGGGCAACAGCGTAGCTGGAGTGGAACACGACGAGCTCCCGCTGGCGCAGCGTCCCACGCACCTGTACCATGGCACTTCTCTCGAAGCAGCATTGAATATACAGGAGCAGGGCTTCAAGACGGACCGCATCTCGCACGGAAGTAACCTGGGTCGAGGGGTATATGCGTCGAGTAGCATAGCGAAGGCAAACTCATATGCCAATGACAAAACGTCGGTGGTTTTGTTGCTCAAGGTGGATCTCGGGCGCTGTGCCACGACCACGCGCATGCGGACAGACTGGCATCCAGCTTTCGACTCCATCTACTACCGTAACAGCCATACCGACGAGTTCTGCATCTGGGATCCAAAACGGGTGACGGTAGTGGACGTCATTCCTACATGTGGCATG…	312	AAGAGNSVAGVEHDELPLAQRPTHLYHGTSLEAALNIQEQGFKTDRISHGSNLGRGVYASSSIAKANSYANDKTSVVLLLKVDLGRCATTTRMRTDWHPAFDSIYYRNSHTDEFCIWDPKRVTVVDVIPTCGMDLMTAGYKVNGNGRLEKNL	152	1,between aa27-117
metaGig2B	est	marine metagenome	in silico	AACY022812875.1	AACY022812875.1	CGCGATTGCGCCGCGCCACAGTGCGGTGAAGTCGCCGGCGCCGTCGCCAAAGCCCCCGGCGGCGCCCTTAGCTTCGGAGAGCTTCGGTTCCGCGGAGGGCGGCGCCCACGCCGCCGGCGGGCTGCCTTCGTCGAGCGGTACTGGCAAGACCTCGAACGAGAGCACTCGCACCTGGTCCCGCCGCGCGACGCACCACTCCATGTTCGACGAGAACGACGTGTGGTCAGCGCGGCACGCGTCGTACCCTTCCTCCTGCCACTGACGGTCGTTGCCTGAGACGTACTTGGGGCGCCGGAACGAGATGACGACCTTCACCAGCGCGCCGACCAGGCCTCCGTGGCGCGCCGCGTCCATCGCAAACCGTCGCGCCTTCTCCTCCCTCGCGACGTACACGCCGGG…	805	AAGATGTATCACGGCACAAGCCATGAGATTGCGCAGCGGATTCAGGCAAATGGCTTCATCGAGTCGGAAGACGGCTGCCTGGGCCCCGGCGTGTACGTCGCGAGGGAGGAGAAGGCGCGACGGTTTGCGATGGACGCGGCGCGCCACGGAGGCCTGGTCGGCGCGCTGGTGAAGGTCGTCATCTCGTTCCGGCGCCCCAAGTACGTCTCAGGCAACGACCGTCAGTGGCAGGAGGAAGGGTACGACGCGTGCCGCGCTGACCACACGTCGTTCTCGTCGAACATGGAGTGGTGCGTCGCGCGGCGGGACCAGGTGCGAGTGCTCTCGTTCGAGGTCTTGCCA	342	KMYHGTSHEIAQRIQANGFIESEDGCLGPGVYVAREEKARRFAMDAARHGGLVGALVKVVISFRRPKYVSGNDRQWQEEGYDACRADHTSFSSNMEWCVARRDQVRVLSFEVLP	114	0
metaGig2E	est	marine metagenome	in silico	AACY021494978.1	AACY021494978.1	GCCGTTTACCCCTTAAGGCCACACTCCCCTTGGGCACTGCACCTGTGCACCCTCAGGCAGTGTCCACCCTGCAGAAGGGGTCAACGGTAACCCCAACGGATCTCCCTCCCCCAGCGGCGCAGCCGCTCCGAACACGTAGACCCCGCACCATCGTACAACGCATGGTGGCTCGTGGTACAACCAACGAGGCTGCCGCATCATCGTACGACGAATGTCCGAACACGTAGACCCCGCACCATCGTACAACGCATGGTGGCTCGTGGTACAACCAACGAGGCTGCCGCATCATCGTACGACGAATGATGGCTCGTGGTACAACCAACGAGGCTGCCGCACCATCGTACAACGCATGGTGGCTCGTGGTACAACCAACGAGGCTGCCGCATGCACGCATACCAC…	838	CTTGACAGGAACAGCTCCGATGCGAACTACCGCGGCCGAACTTTCGTGATGTACCACGGCACCACCTGGCGACACTGGCAGCGCATCAGGCAGCATGGTTTTTTACTTTCGAACAGTGCAAGTGGTTTAGGTGCAGGTGTCTATTTGACTCGGAACGAGAAGAAGGCCGAGTTCTACAAGAAGAATGAGTGGGGAGTCATCATTAAAGTCAGGGTTGCATTGGGCAAGATGATCACCATTGATGGACAGGGACATCACCTGCAGAAAAGCTGGCAAATGGCTGGATATGATTCGGCGCCTCGTTGGTCGTACCACGAGCCACCATGCGTTGTACGATGGTGCAGTGTGTGTTGTGTGTGGTATGCGTGCATGCGGCAGCCTCGTTGGTTGTACCACGAG…	558	LDRNSSDANYRGRTFVMYHGTTWRHWQRIRQHGFLLSNSASGLGAGVYLTRNEKKAEFYKKNEWGVIIKVRVALGKMITIDGQGHHLQKSWQMAGYDSAPRWSYHEPPCVVRWCSVCCVWYACMRQPRWLYHEPPCVVRWCGSLVGCTTSHHSSYDDAAASLVVPRATMRCTMVRGLRVRTFVVR	185	0
metaGig2A	est	marine metagenome	in silico	AACY021050292.1	AACY021050292.1	GCACCAACCATGGCGCTGTTGTGGCAGCAACGTGCCTCCATGTCATCGTTTTTCTGATGAAGTTTCAGGCCTGATGGCAGAAGCTTGTGGCACGGTTGATTCTGCCAGAGCGCCCGCGTCGCCGCAGAGTTGCGCAGGTAGGCCAACGCCACGTGGAACGTGTGCAGCATCCCCGCGTCAGGGAAAACTTCGAGTACCTGGATGTTGCTCCGGTCGAAGACGCAATTCTCACTCTTGCCCGATGGCACGACATGGTTTCCGCTTGGGACCCACGCCGTGTCGAAGCCATGCGAGTGCCATGCCAATCGGAGTGGGTTGGCATCATCAGACAAATCAAAGCCAGACTAAGGATCTGACAGAACGCATCGCAGACGCGCTTGTGAGCGCGATGTGCCCCTG…	735	TTGTCTGATGATGCCAACCCACTCCGATTGGCATGGCACTCGCATGGCTTCGACACGGCGTGGGTCCCAAGCGGAAACCATGTCGTGCCATCGGGCAAGAGTGAGAATTGCGTCTTCGACCGGAGCAACATCCAGGTACTCGAAGTTTTCCCTGACGCGGGGATGCTGCACACGTTCCACGTGGCGTTGGCCTACCTGCGCAACTCTGCGGCGACGCGGGCGCTCTGGCAGAATCAACCGTGCCACAAGCTTCTGCCATCAGGCCTGAAACTTCATCAGAAAAACGATGACATGGAGGCACGTTGCTGCCACAACAGCGCCATGGTTGGTGC	332	LSDDANPLRLAWHSHGFDTAWVPSGNHVVPSGKSENCVFDRSNIQVLEVFPDAGMLHTFHVALAYLRNSAATRALWQNQPCHKLLPSGLKLHQKNDDMEARCCHNSAMVG	110	0
metaGig2D	gss	marine metagenome	in silico	ER101270.1	ER101270.1	CGTGATGGACGACGTCGCCAGGTCGTTCGTGCGCACACTGAGAGTCAAAGACGCAGAGGACTTCAAGTTTGTTACAAACGGCAGCCCGCAGGCGGAGGACACGGGGGTCGTCTTGTGCGCTTACGCAACACAGAACGACCTGAATAAGCCGACGATCATGATCACTGATTCTCAGCCAGAGACCATGCCATTCTGGAGCGCCTTTGACCTCTCCGCTCTCCCAGACGACGTCCAGACGCACATTCAGCAAACCGCAAATCGTGCGCGGCGGGAGTATCAGGTCGTGCGCAATGCCAACGCGACCGTGGAGATCTACTACCGCCCGACCGGCCCGCGCAGTAGGCGCAAGGAGCGGTCGAGTGGGTTGTAATGTCCCCCAGGGCGATCGCACGCCGAATC…	908	ATGGTTTTATACCACGGCACGACCCGAGCCGCGGCGATGACCATAAAGCGCGAGGGGCGCTTCCGCGAATCCCGCGTCGGCATGCTCGGGCCTGGCGTCTACCTTGCTTCGTGGTGGAAGGCGGCGGGGCGCTACGCGCGGCGCGACGCTGCGACGTACAAGGTGCGGGCTGACGGAGGCGGGGTGGTGAGGTGTCTAATCCCTTACGCGGCGGCCAAGGCCATACTCCACAGGCCGAGCGACTACAAGTGCGAGTGCGCGGCGTGCCCTCCGCCTCGCCAGCCGTCATGGCAGTGGATCGTCGACCACCTGGGGCGATGGAGGAGTGCGTCTCACAGCGGAGCGTGCGTCACAAGTCAAGCGGCCGCGGCTCATTCCAAAGTCCCCATCGTGTCGAGC…	543	MVLYHGTTRAAAMTIKREGRFRESRVGMLGPGVYLASWWKAAGRYARRDAATYKVRADGGGVVRCLIPYAAAKAILHRPSDYKCECAACPPPRQPSWQWIVDHLGRWRSASHSGACVTSQAAAAHSKVPIVSSSEFCFVADVVIPTACISVDPDSACDRPGGHYNPLDRSLRLLRGPVGR	180	0
MmiGig2	est	Miichthys miiuy	in silico	2 reads: GW671278.1, GW671544.1	awaiting	GGGGGCTGAATAGAAAGCGAARSKKATTGCGATTAGAGAAAGAAAACGACTCCCCACTGACGAGCTGCTGGTGTTGAACAGCTTCCCTTGTTAAAGCAGGATGTCACTGCCTTTCTATGGATGGGAGGTGACCTATGATGATGACTCCCCTCGTGTGGAGCTGGGGCAATCCCAGGAGCCCAAAGACAGAGGGGTCTACACCATGTACCATGGCACCAGTATTGCCAACGCAAGGCTCATCGTTGCCAATGGCTTTAAGCAGTCATCAGGTGGCATGCTGGGAAAGGGCGTGTATGTCAGTCGTGATAAGAGGAAGGCGGAACGTTATCCACTACATAACAACCCTTCAGACCGCGTGGCCCTTGAGTTACGTGTACGTGTTGGACGTGTCAAGTGTAT…	520	ATGTCACTGCCTTTCTATGGATGGGAGGTGACCTATGATGATGACTCCCCTCGTGTGGAGCTGGGGCAATCCCAGGAGCCCAAAGACAGAGGGGTCTACACCATGTACCATGGCACCAGTATTGCCAACGCAAGGCTCATCGTTGCCAATGGCTTTAAGCAGTCATCAGGTGGCATGCTGGGAAAGGGCGTGTATGTCAGTCGTGATAAGAGGAAGGCGGAACGTTATCCACTACATAACAACCCTTCAGACCGCGTGGCCCTTGAGTTACGTGTACGTGTTGGACGTGTCAAGTGTATTGACAAGGACAACCATCCCATGCAGTACACCTGGAGCTCACAGGGCTATGACACTGCTTGGGTGCCCCCCAATTGTGGCATGAAAGCTGTGCCCAGCGGC…	420	MSLPFYGWEVTYDDDSPRVELGQSQEPKDRGVYTMYHGTSIANARLIVANGFKQSSGGMLGKGVYVSRDKRKAERYPLHNNPSDRVALELRVRVGRVKCIDKDNHPMQYTWSSQGYDTAWVPPNCGMKAVPSGLEEDCV	139	1,between aa36-76
NviGig2A	est	Notophthalmus viridescens	in silico	3 reads: GO927486.1, GO930099.1, GO930094.1	awaiting	GGCCATTACGGCCGGGGGAGAGACAAACCTTGAGACACCGTCGCCACGATTGAGCAATGAATTTCTCACTGTCATACGCTTATGACCTCTGGTCAGAAGAGGATTCTTCTCATTTCCTTGATGTCTTCCTGGAGCCCCTCGAGGATCCCATCGACGGGAAGCTCTACGTGATGTACCACGGGACCACCGTTGAGAAGGCGGAATCCATTATCAAGTCAGGATTCATACCCTCGAAGGATGGCATGCTGGGACCTGGGGTGTACGTCAGCAGGGCGATTGAGAAAGCAAGAAGATATCCAATTGGCATGGAGGGTCGAAACGTCATTCTGAAACTTCGAGTGAATGTAGGCAGAGTGAAGAAGATTGATCGACAGGGGCACCCTCTCCAGAAATCGTGGC…	593	ATGAATTTCTCACTGTCATACGCTTATGACCTCTGGTCAGAAGAGGATTCTTCTCATTTCCTTGATGTCTTCCTGGAGCCCCTCGAGGATCCCATCGACGGGAAGCTCTACGTGATGTACCACGGGACCACCGTTGAGAAGGCGGAATCCATTATCAAGTCAGGATTCATACCCTCGAAGGATGGCATGCTGGGACCTGGGGTGTACGTCAGCAGGGCGATTGAGAAAGCAAGAAGATATCCAATTGGCATGGAGGGTCGAAACGTCATTCTGAAACTTCGAGTGAATGTAGGCAGAGTGAAGAAGATTGATCGACAGGGGCACCCTCTCCAGAAATCGTGGCACAGTAACTACGACTCCGCTTGGGTGCCCCCCAATTGTGGCATGGTTCCCAGTGGA…	504	MNFSLSYAYDLWSEEDSSHFLDVFLEPLEDPIDGKLYVMYHGTTVEKAESIIKSGFIPSKDGMLGPGVYVSRAIEKARRYPIGMEGRNVILKLRVNVGRVKKIDRQGHPLQKSWHSNYDSAWVPPNCGMVPSGLEEDCIANPTRIKVIDVVFAPTNDIGRLKQLVQS	167	1,between aa39-141
NviGig2B	est	Notophthalmus viridescens	in silico	9 reads: GO933996.1, GO933995.1, GO933998.1, GO933997.1, GO932693.1, GO931447.1, GO927348.1, GO926537.1, GO926528.1	awaiting	GGCCATTACGGCCGGGGTCAGAGACAAACCTTGAGACACCATCGCCACGGACTGTTTTGCGACCATCATACACATCAGACGTTTCACAGAACACTGTGGAAGTTTCACAGAAAACGACAGAAAGCTCACGTAGGATTGTGCAATGAGTTCCTCACTGTCATATGGGAATGACTTCTGGTCAGAAGAGGATTCTCCTTATTACAGTGATGTCGCCCTGAAGCCCCTCGAGGATCCCATCGACGAGAAGCTCTACTTGATGTACCACGGGACCACCGTTGAGAAGGCGGAATCCATTATCAAGTCAGGATTCAGACGCTCGGAGAATGGCATGCTGGGGCCTGGGGTGTACGTCAGCAGGGCGATTGAGAAAGCAAGTAAATATCCAATTGGCATGGAGGG…	865	ATGAGTTCCTCACTGTCATATGGGAATGACTTCTGGTCAGAAGAGGATTCTCCTTATTACAGTGATGTCGCCCTGAAGCCCCTCGAGGATCCCATCGACGAGAAGCTCTACTTGATGTACCACGGGACCACCGTTGAGAAGGCGGAATCCATTATCAAGTCAGGATTCAGACGCTCGGAGAATGGCATGCTGGGGCCTGGGGTGTACGTCAGCAGGGCGATTGAGAAAGCAAGTAAATATCCAATTGGCATGGAGGGTCGAAACGTCATTCTGAAACTTCGAGTGAATGTAGGCCGAGTGAAGAAGATTGATCGACAGGGGCACCCTCTCCAGAAATCGTGGCACAGTAACTACGACTCAGCTTGGGTGCCCCCCAATTGTGGCATGGTTCCCAGTGGA…	519	MSSSLSYGNDFWSEEDSPYYSDVALKPLEDPIDEKLYLMYHGTTVEKAESIIKSGFRRSENGMLGPGVYVSRAIEKASKYPIGMEGRNVILKLRVNVGRVKKIDRQGHPLQKSWHSNYDSAWVPPNCGMVPSGLEEDCIANPTRIKVIDVVFAPTNDLIRLKQLVQSKIKKR	172	1,between aa38-141
OlaGig2A(8)	genome,gss,est	Oryzias latipes	in silico	ENSORLG00000001055,3 reads: AM154676.1, DC263188.1, DC270941.1(reversed),DE277086.1	ENSORLG00000001055	TAGGAGAGCGTGAAAAACAAAGTCAACCACGGTGACCAGCAGGAGGAGTCTGTGTGGCAAAACTTTAGGTCAGAACCGAACAGGGGGAGGAAATGTGCCCAAATGAAAGTCTGTCTTTGTGGCTTTCTTGGTCCTCAGTTGACAGACTGCAGCGCCGGCGCTCCACCTGCTGCACCTGAGTTTTTGTTTTTTTGCTTTGTGTTTCACTTTTGTTGAATTGCTGCTGATGTTTTTTTGTGTTTCTGTGGTTTTAGCTGAAAACTCGACACCAGCATGAGTAGATATCAGTGGGCTGAGGATGATTTCCTGCCTGATGGGGTCTTTCGCCTTAATACCGACGAGCCCCAAAACGGCCGTACCTACGTCATGTACCACGGCACAACCCGGGCGAGCGCTGAG…	747	ATGAGTAGATATCAGTGGGCTGAGGATGATTTCCTGCCTGATGGGGTCTTTCGCCTTAATACCGACGAGCCCCAAAACGGCCGTACCTACGTCATGTACCACGGCACAACCCGGGCGAGCGCTGAGAGCATCAGGGCCAGTGGTTTTCAGCGCTCTAAAGATGGTATGCTGGGTGCGGGGGTCTACCTCAGCAGGGACCTGGAAAAAGCCAGACGATATCCCATCGACCATCCCGACGAGGACAGGATCATCATCAAAGTGAAGGTCAACGTGGGACGTGTCATCGTAATCAGTAAGCAGAACCACCCCCTGCAGAAGACCTGGAGCTCTCATGGGTTCGACAGCGCCTGGGTGCCGCCCAACTGTGGGATGGTGAGGAGCGGCCTGGAGGAGAACTGC…	462	MSRYQWAEDDFLPDGVFRLNTDEPQNGRTYVMYHGTTRASAESIRASGFQRSKDGMLGAGVYLSRDLEKARRYPIDHPDEDRIIIKVKVNVGRVIVISKQNHPLQKTWSSHGFDSAWVPPNCGMVRSGLEENCIWDPCRIHILALIKPQLLPF	153	1,between aa32-115
OlaGig2D(9)	genome,gas	Oryzias latipes	in silico	2 reads: DH395408.1, DE263289.1	awaiting	AGTCCAAATCTTAGTAGTAAAAAATGAAGATAAAGAAGTACGTTAACGTTTCTTCAAATGACAAGCAATTAAACAAAAAGACCAAAAAAATATATTTTTTGAGAAAATGTTATGAATCCGCCAGGGGTCGAACTCGCACTCATGGAATAATACAGTGAATTAAAATTACTTTAGTTTACTGACTCTGCTGGGTGTGGCAGCTATTGAAGAGTCCTTTATTAAAAAGGATTCAAGATTAAACCCGCTGTAGTGAGGTCCTGTAAGGAAATGTCGTTATTAAAGGTGCAAACAGTGTTGGGTAAATTACTTCAAAAAAGTAATTATAACTTTACTTAGTTACTGGATCAAAATTGAAGTTGAATTATTTACTCATAACCTATTTGACAAAACCTAAGTAAG…	2047	ATGCCACTCACGTTTTCTGGCTGGGAGGTGGTTGATGATGGAGCCTCTTTTCAAGGCGTGCTGCTCGGGGCATCGCAGAAGCCTCAAAGAAGGGGAGTCTACAAGATGTTTCATGGAACCAGTGTTGCCTGTGCACGCCTCATCATTGCCAATGGTTTTAAACAGTCATCTACTGGGTTGCTCGGCAAGGGCGTGTATGTGAGCCGTGATCAGAAAAAAGCGCAAGCCTATCCAAGAAATGCTTCTTCGTCTGATCGTGTAGTCTTTGAATTAAGTGTCCGTGTTGGGCGTGTGAAGCGTATTGACAAGGACAACCATCCTTTGCTATTAACTTGGAGCTCCAATGGCTACGACACTGCTTGGATACCCCCCAATTGTGGCATGCAGTGTGTGCCCAGT…	660	MPLTFSGWEVVDDGASFQGVLLGASQKPQRRGVYKMFHGTSVACARLIIANGFKQSSTGLLGKGVYVSRDQKKAQAYPRNASSSDRVVFELSVRVGRVKRIDKDNHPLLLTWSSNGYDTAWIPPNCGMQCVPSGLEEDCVFDPKRVKVVGIAHAPNPTIEKELQQLLARASKPSSQGAGAVKPCSICKRKTQQGSPHIIQQCWKCGQNICIVMAKHFCP	219	1,between aa36-95
OlaGig2B(8)	genome	Oryzias latipes	whole genome sequencing		awaiting	TTAAAATCATAAAAGAATCAGACATGTTCAGCTCTTGTGGCTAAAAACCACTACATCATCTGCATACATCAAATCATTTACTTTAAAACTCCAAATCATACATCCAGTATTACATGAATTTAATTCCTTTGATAACTCCTCGACATAGAGATTGAAGAAGTCACACCTAAGGGAGACGAAAAACTTGACTTTTCTAATTAGCTTACCAGTATGATAACATTCTTACAATTAGCCTGGTTGATCATCTTTGGGAAAATCTTGGTGTGATTACTTCTATCAAATGTCTTTGAGGCATCAATAAAACACAAAAGGACAGACAAATTCACTACATGTTCAGTAACTCTGACAAACCAAAAGTGTTTTCTGAAACCAGTAAGAAACCAATAAGAAACTCAGATT…	2441	ATGTTCAGTAACTCTGACAAACCAAAAGTGTTTTCTGAAACCAGTAAGAAACCAATAAGAAACTCAGATTTCCACACTGAACTTTGCTGTTTGTCCTGCAGTAACACGAAACATTTTTGTTCTACTGTTGTTGTTCTACCAGAAAAACTGACTGACTCCAGTATGAGTGGAATCCAGTTTCAGTGGATTGAAAGCAGCGTTCCGCTCCCAGGGTTGTTTCACCTCGACACCCCTCAGCCTAATGATGGTCGTACTTACATCATGTACCATGGCACCACCCGGGCGAATGCTGAGAAGATCAAGGCCAACGGTTTTCTGCGGTCCACATGTGGGATGCTGGGTGCGGGGGTCTACCTCAGCAGGGACCTGGAAAAAGCCAGACGATATCCCATCAACCAT…	1179	MFSNSDKPKVFSETSKKPIRNSDFHTELCCLSCSNTKHFCSTVVVLPEKLTDSSMSGIQFQWIESSVPLPGLFHLDTPQPNDGRTYIMYHGTTRANAEKIKANGFLRSTCGMLGAGVYLSRDLEKARRYPINHPEKDKVIIKVKVNVGRVIVIRHQNHRLQKTWSSHGYDSAWVPPNCGMVNSGLEENCIWDPSRIEVLELIKPQLLQASSSFTSSQASSLASSLILSQTSSLASSLILSQTSFQVPSLASSLASPLAFSLALSQAPSRASSRASSQASSLASSLILSQTSSLASSLILSQTSSQVPSLASSLTSPLAFSLALSQAPSRASSRASSRASSLASFLILSQTSSQTSSQIPSRASSRALTRALSRASSRPSSRAPSRVSPRAPF	392	1, between aa88-129
OlaGig2C(9)	genome,gss and est	Oryzias latipes	whole genome sequencing	ENSORLG00000010287,DE065354.1	ENSORLG00000010287	TCCAGCTAGCATTACGTTATTGTTTAGCTTAGTTACTACAAAGAACTAAAGTTTTATATAGGCCTACTTTCGAAATTTGCTCATTCAAATATTGTGTGAACATATAGACTTTAAAAATTACAATTTACTTTAACTCGTTTAGCTTCACATTAGAACTTTAGCTTATTCTTTGTGATCATTTTAGAATGATCTAAAATGTTAGCTCTCTGAATGAGTCATGGTGTTATATTTATAGAACACTCCCTTTCCAGTATGTGGAGAGGTGAGAGTTCAGTGCACTTTGGCTACTTTTGTACCTTAAGTATAATTCCTTTAATATGAAAGCACATTTGGCCATTTTAACATTTCTGCTGCTCCATCAAATCATTGCTTATGAAATGTTTTTATTTTCTTTTTTTT…	1449	ATGTCATTGCAATTCTTTGGCTGGGAGGTCACTTATGATGATGATTCTCCTGGTATGAAATTAGGGGCCAATCAGGATCCTAAAAACCAGAGGGTTTACACCATGTACCATGGTACGACTGTAGCCTTTGCACGTTCCATTGTTACCAGCGGTTTTGTACCGTCAACAAAAGGAATGCTGGGGCCAGGGGTGTACGTCAGCCGTGATAAGAAAAAGGCAGAACGTTATCCTCTACAGGAGAACCCTTTAAACCGTGTGGTCCTGGAGTTGGAGGTGCGTGTCGGCCGGGTCAAGCGCATTGATAAGGACGACCATCCGATGCAGTACACCTGGCATTCAAATGGCTACGACACTGCCTGGGTACCTCCCAACTGTGGCATGAAGGCTGTGAAGAGCGGC…	654	MSLQFFGWEVTYDDDSPGMKLGANQDPKNQRVYTMYHGTTVAFARSIVTSGFVPSTKGMLGPGVYVSRDKKKAERYPLQENPLNRVVLELEVRVGRVKRIDKDDHPMQYTWHSNGYDTAWVPPNCGMKAVKSGLEEDCIFDPKRIKVVGIVMAPKSAENELKKLVANSPSSGGPGVDACSLCKRKEDQSSPHIIQQCWGCGGNICPLMTKHFCSFSN	217	0
OmoGig2	est	Osmerus mordax	in silico	EL517941.1	EL517941.1	AATGGGTGTTTTTACATTTATTTCTATTACAGCACAACTGTAGGCAGTGGTTTATCTATACAGAAGCAGTTGAGCTATGGCCTGTAAAGGTTACAATAAACCAAGAAAACCAAATTCTCCCTACTTTGTGGAGGAGTTTCTAGAAACCAACACACACCCTGAGGACCAGAGGGTTTATGTGATGTACCATGGCACCACCAAAAATGACGCAGAGAAGATTAAACTGAACGGATTCGAAAGGTCGGACGGTCAGGGAAGAACGCTGGGAGCTGGAGTTTACGTCAGCAGAGACACCCAGAAAGACATGCAATATCCCCCAGGTGTCTCTAAAAACAAGAAAAGAGTCCTGGAGTTAAAAGTCAACGTAGGGAGAGTGCTGGTCATAGACAAACCGGATCA…	427	ATGGCCTGTAAAGGTTACAATAAACCAAGAAAACCAAATTCTCCCTACTTTGTGGAGGAGTTTCTAGAAACCAACACACACCCTGAGGACCAGAGGGTTTATGTGATGTACCATGGCACCACCAAAAATGACGCAGAGAAGATTAAACTGAACGGATTCGAAAGGTCGGACGGTCAGGGAAGAACGCTGGGAGCTGGAGTTTACGTCAGCAGAGACACCCAGAAAGACATGCAATATCCCCCAGGTGTCTCTAAAAACAAGAAAAGAGTCCTGGAGTTAAAAGTCAACGTAGGGAGAGTGCTGGTCATAGACAAACCGGATCACCCCATGATGAAGACTTGGCCCTAG	348	MACKGYNKPRKPNSPYFVEEFLETNTHPEDQRVYVMYHGTTKNDAEKIKLNGFERSDGQGRTLGAGVYVSRDTQKDMQYPPGVSKNKKRVLELKVNVGRVLVIDKPDHPMMKTWP	115	1,between aa36-102
OmyGig2A	est	Oncorhynchus mykiss	in silico	2 resds: BX301663.3,BX301664.2(reversed)	BX301663.3	CCAAAAAACAACAGTCTTTATTAAACAGTCTTGTTATTGGAAACAATTCTTAGATATATTAAACAATCCCTGTTTACAAAGTACATTTATATGTAAGCATGATGATGTTACAACACTTGTAATATTACTGTAACAATAGTGATTCAGCATATTGTTATTGTATAAATATCACTATTTGGTGTAACAGTTTCAGTTAAAGGTCTATTTAATATTACAATGTGTTATTGTGCATTGTATTGACTTATAATACAGTTCATCTCAGCAAAGGTGTATTCAGTTGCAGTTTGGTTTCTAGTTTATGGCTAACTCCCCATACTACATCAACTTCCTAGACAGCAACACACTTCCTGAAGACCAGACAGAATATGTGATGTTCCACGGCACCACAACAGAGTTGAT…	940	CTAGACAGCAACACACTTCCTGAAGACCAGACAGAATATGTGATGTTCCACGGCACCACAACAGAGTTGATTAAGAACAATGGTTTCACACCAAGTGCAGACTAAAGTGTTCTTGGAACTGGTGCATATGTTAGTTGGGACATTCTAAAAGCCATTGAAACCCCCTCTGGTGTCCCCTACTGGGAGAAAAGAGTACTTCAAGTCAGAGTGGATGTGGGGAAGGTTATTATCATAGAGAAGAAGAACCACCCCAAGCAGAAGACCTGGCACACTGTGCATGGCTATGACACTGGCTTGGTATCACCTGAGGTTGGCATGGAAGAGGAGGACTGTGTCTACGACCCAAAGATAGTGAAA	357	LDSNTLPEDQTEYVMFHGTTTELIKNNGFTPSADSVLGTGAYVSWDILKAIETPSGVPYWEKRVLQVRVDVGKVIIIEKKNHPKQKTWHTVHGYDTGLVSPEVGMEEEDCVYDPKIVK	118	0
OmyGig2B	est	Oncorhynchus mykiss	in silico	2 reads: CA387407.1, CA373544.1	awaiting	AGCATGAATACAAGAATGAGGGATTCTGTGTACACCACTCTAAAATGAAGGTGAATGTGATCTCTAAAGCAAACCGGATATTGTTTGAAGAGATTCTATTGGGTGGGATCTCCATGAATGCCACTCAAGGAAGCAGAGTTGAGCTGAAAAATCGAAAGTGAAACTATCTGAGAAACACTAGAAAAGCAGAGCCATGCCAGCGAAGTTGGTGCAGTTCAGCGGTTGGGAGGCTGTGGTTGAGAAGCAGATTGTCCTGAAACCTGGTCAGGCACCACGGGGCAGACAAGGCTACACCATGTACCATGGCACCCACCGTGACAGCGCTCGAGCCATCATCACAGGGGGTTTCCGGCCCTCTGCGGGGGGCACGTTGGGCCCGGGGGTCTATTGCAGCCGGGA…	778	ATTGTCCTGAAACCTGGTCAGGCACCACGGGGCAGACAAGGCTACACCATGTACCATGGCACCCACCGTGACAGCGCTCGAGCCATCATCACAGGGGGTTTCCGGCCCTCTGCGGGGGGCACGTTGGGCCCGGGGGTCTATTGCAGCCGGGACATAGCCAAGGCGCGGGGCTACCCTAGTTGGTGCCCCCCTGGGGAACACGTGGTACTGCAGCTGAAAGTCCGGGTGGGCCGCGTGAAGAAGATGGATGGACAGAATTTAGCAATGTGGCACTCGTGGCAACAGAGCGGCTATGATACTGCCTGGCTGCCCTCCACCGTCATTGGGCATGAGGAGGACTGCGTTAAAGACCCCAAGCGGGTGGCGGTG	369	IVLKPGQAPRGRQGYTMYHGTHRDSARAIITGGFRPSAGGTLGPGVYCSRDIAKARGYPSWCPPGEHVVLQLKVRVGRVKKMDGQNLAMWHSWQQSGYDTAWLPSTVIGHEEDCVKDPKRVAV	123	1,between aa18-67
OmyGig2C	est	Oncorhynchus mykiss	in silico	BX866963	BX866963	CTCAGATCGAACTTCGGCGACGCATTGCTGTACAGGATGTCGGTGACGTTCTTTGGCTGGGACGTGGTGTACGATGACAAATCCCTGGTGTTGGAACTGGGGGCAGAGCAGGAGCCTCAAAAGGGGGATTCTTACACTATGTACCATGGCACCAATGTCCAGACTGCTCGGCTCATCATCACCAATGGCTTCCGCCAGTCCCCTGATGGCATGTTGGGCCCCGGTGTGTACGTGAGCCGCAACCAGCAGAAGGCAGAGCGCTACCCGCTAAAATCCCCCCCCTCCAACCGTGTGGTGCTGCAGCTGCGTGTTAACGCTGGTCGCGTGAAACGCATCGACAAAGACAACCACCCTATGCAAAAGAGCTGGAACGCAGCAGGGTACGACACCGCATGGGTT…	786	CTGGGGGCAGAGCAGGAGCCTCAAAAGGGGGATTCTTACACTATGTACCATGGCACCAATGTCCAGACTGCTCGGCTCATCATCACCAATGGCTTCCGCCAGTCCCCTGATGGCATGTTGGGCCCCGGTGTGTACGTGAGCCGCAACCAGCAGAAGGCAGAGCGCTACCCGCTAAAATCCCCCCCCTCCAACCGTGTGGTGCTGCAGCTGCGTGTTAACGCTGGTCGCGTGAAACGCATCGACAAAGACAACCACCCTATGCAAAAGAGCTGGAACGCAGCAGGGTACGACACCGCATGGGTTCCCCCCAACTGTGGCATGCAATCCGTGCCCAGCGGCCTGGAGGAGGACTGTGTGTTTGACCCCCAGCGTGTCATGGTC	381	LGAEQEPQKGDSYTMYHGTNVQTARLIITNGFRQSPDGMLGPGVYVSRNQQKAERYPLKSPPSNRVVLQLRVNAGRVKRIDKDNHPMQKSWNAAGYDTAWVPPNCGMQSVPSGLEEDCVFDPQRVMV	127	1,between aa15-67
OmyGig2D	est	Oncorhynchus mykiss	in silico	BX911073.3	BX911073.3	AAAAAAAACACATTTCCCAATGACCTAAAAATCAAGTCTCCTTTAACAAATCATTATTTTAAATAAACTATGTGAAGAATGGAAGCTAATATAATATCATATTGAAGCAAAAACTGTCTGCATGTCTTACAGATCTAGATACCGTCATCTTCAGAGTGGAGTCACCCCTGAGGACAGCCACGTCTACGTGATGTATCATGGAACATCAAAACAGATTGCTGTGAAAATACAGAGAAATGGATTCAAACCTTCCAAAGATGGCATGCTTGGTGCAGGTGTTTACCTCAGTCGAGACATCCGAAAAGCCATTAAATACCCCATTGGGGCCGATGACTCAGACAGGATGGTTCTGAAAGTGAAGGTGGATGTTGGCAAGGTTAAGATCATTAACAAACAGGA…	889	ATGTCTTACAGATCTAGATACCGTCATCTTCAGAGTGGAGTCACCCCTGAGGACAGCCACGTCTACGTGATGTATCATGGAACATCAAAACAGATTGCTGTGAAAATACAGAGAAATGGATTCAAACCTTCCAAAGATGGCATGCTTGGTGCAGGTGTTTACCTCAGTCGAGACATCCGAAAAGCCATTAAATACCCCATTGGGGCCGATGACTCAGACAGGATGGTTCTGAAAGTGAAGGTGGATGTTGGCAAGGTTAAGATCATTAACAAACAGGATCACGACATGCAATACAACTGGCACACTAAGCATGGGTATGACACTGCCTGGGTTCCACCTGGTGTTGGCATGGTGAATAGCGACCAAGAGGAGGACTGTGTTTTCGACCCAAAGAGAATC…	456	MSYRSRYRHLQSGVTPEDSHVYVMYHGTSKQIAVKIQRNGFKPSKDGMLGAGVYLSRDIRKAIKYPIGADDSDRMVLKVKVDVGKVKIINKQDHDMQYNWHTKHGYDTAWVPPGVGMVNSDQEEDCVFDPKRITVLTMLKVSTMKMLNPSL	151	1,between aa24-65
OmyGig2E	est	Oncorhynchus mykiss	in silico	8 reads: CA352688.1, CF752903.1, CA372522.1, CA380336.1, CA360551.1, CA356327.1, CB497223.1(reversed),BX885377.3	awaiting	GAATCTGTTGAATCACTCTTACCTTACCTGTACCCTGAGATCAACATCACCTAGACAACATTAGCAGCATTTACACAACCATGTGGGCAGAAGATGACTTCTCTCTTCCCTCTGGGGTAGTGCGACTGGGCCAATCTGAACCACAAGATGGCTATACCTACATCATGTACCACGGCACCACTAAGCAGGCCGCAAATCAAATCCTGAACACTGGTTTTCGTCAGTCTGCTGGTGGTATGTTGGGGCGTGGAGTGTACCTCAGCCGAGACCTGCAGAAGGCAAGCAGGTACCCCCTGGATCATCCTGAAAATCAGAGGGTTGTCATTCGAGTCAAAGTCAATGTGGGCAAGGTGAAAAGAATTGACTGTCAGTATCATCCTCTGCGGACAACCTGGCATG…	671	ATGTGGGCAGAAGATGACTTCTCTCTTCCCTCTGGGGTAGTGCGACTGGGCCAATCTGAACCACAAGATGGCTATACCTACATCATGTACCACGGCACCACTAAGCAGGCCGCAAATCAAATCCTGAACACTGGTTTTCGTCAGTCTGCTGGTGGTATGTTGGGGCGTGGAGTGTACCTCAGCCGAGACCTGCAGAAGGCAAGCAGGTACCCCCTGGATCATCCTGAAAATCAGAGGGTTGTCATTCGAGTCAAAGTCAATGTGGGCAAGGTGAAAAGAATTGACTGTCAGTATCATCCTCTGCGGACAACCTGGCATGAGAACGGTTACGACACCGCCTGGGTTCCTCCTAACTGTGGTATGGTGAAGAGTGGTCTAGAAGAGGACTGTGTCTGGGAC…	471	MWAEDDFSLPSGVVRLGQSEPQDGYTYIMYHGTTKQAANQILNTGFRQSAGGMLGRGVYLSRDLQKASRYPLDHPENQRVVIRVKVNVGKVKRIDCQYHPLRTTWHENGYDTAWVPPNCGMVKSGLEEDCVWDPNRITVLDFIQPKMQQPQCHSRW	156	1,between aa29-70
OmyGig2F	est	Oncorhynchus mykiss	in silico	BX874048.3	BX874048.3	AATATTTTAGAAACTTATCCACAGCCAGTGAGTGGCACAACATTGGGATCTATAAGGCATAGATTTGAGATTTTCTATGGTGAGCCATGCCAGCGAAGTTGGTGCAGTTCAGCGGTTGGGAGGCTGTGGTTGAGAAGCAGATTGTCCTGAAACCTGGTCAGGCACCACGGGGCAGACAAGGCTACACCATGTACCATGGCACCCACCGTGACAGCGCTCGAGCCATCATCACAGGGGGTTTCCGGCCCTCTGCGGGGGGCACGTTGGGCCCGGGGGTCTATTGCAGCCGGGACATAGCCAAGGCGCGGGGCTACCCTAGTTGGTGCCCCCCTGGGGAACACGTGGTACTGCAGCTGAAAGTCCGGGTGGGCCGCGTGAAGAAGATGGATGGACAGAATT…	802	ATGCCAGCGAAGTTGGTGCAGTTCAGCGGTTGGGAGGCTGTGGTTGAGAAGCAGATTGTCCTGAAACCTGGTCAGGCACCACGGGGCAGACAAGGCTACACCATGTACCATGGCACCCACCGTGACAGCGCTCGAGCCATCATCACAGGGGGTTTCCGGCCCTCTGCGGGGGGCACGTTGGGCCCGGGGGTCTATTGCAGCCGGGACATAGCCAAGGCGCGGGGCTACCCTAGTTGGTGCCCCCCTGGGGAACACGTGGTACTGCAGCTGAAAGTCCGGGTGGGCCGCGTGAAGAAGATGGATGGACAGAATTTAGCAATGTGGCACTCGTGGCAACAGAGCGGCTATGATACTGCCTGGCTGCCCTCCACCGTCATTGGGCATGAGGAGGACTGCGTT…	606	MPAKLVQFSGWEAVVEKQIVLKPGQAPRGRQGYTMYHGTHRDSARAIITGGFRPSAGGTLGPGVYCSRDIAKARGYPSWCPPGEHVVLQLKVRVGRVKKMDGQNLAMWHSWQQSGYDTAWLPSTVIGHEEDCVKDPKRVAVKGIAHCADTATKQALEKLISQQRQGGESSGQGNEQGVVGRCKVCKMQTPIGHSLEVCWGV	201	1,between aa36-85
OmyGig2G	est	Oncorhynchus mykiss	in silico	7 reads: BX889568.3, CA368906.1, CA353785.1, CX257164.1,CX257163.1,BX863046.3,BX863047.3	awaiting	AGTAAAGTGATCCTATGCGTTGCAAAAGCCTCGACTTTATATTTGACTACTTTCAACAGATACCGACTATGGAACTAGAAGAGATCACTTTTTCTGGCTGGACTGCAATTGAGGAGAAGAATCTCCATGCAGGCGAGAAGCCAAAAGACGAGAAAGTTTACACCATGTACCATGGCACGTTTCTCAAGTATGTCCAGCATATTATCACCAGTGGGTTCCAACGCTCCAGGGATGGAATGTTGGGATCGGGGGTCTACGTGAGCCGTAATATCGACAAAGCAAAGTGTTACCCGCTGAATGCTGACAAGAAGGAAGCGGTAGTGTTGAAGTTAAAGGTGCGGGTTGGCAAGGTGAAGAAGATCGACATTGATAACCATCCGCTTCAGAAGTCATGGCACC…	856	ATGCGTTGCAAAAGCCTCGACTTTATATTTGACTACTTTCAACAGATACCGACTATGGAACTAGAAGAGATCACTTTTTCTGGCTGGACTGCAATTGAGGAGAAGAATCTCCATGCAGGCGAGAAGCCAAAAGACGAGAAAGTTTACACCATGTACCATGGCACGTTTCTCAAGTATGTCCAGCATATTATCACCAGTGGGTTCCAACGCTCCAGGGATGGAATGTTGGGATCGGGGGTCTACGTGAGCCGTAATATCGACAAAGCAAAGTGTTACCCGCTGAATGCTGACAAGAAGGAAGCGGTAGTGTTGAAGTTAAAGGTGCGGGTTGGCAAGGTGAAGAAGATCGACATTGATAACCATCCGCTTCAGAAGTCATGGCACCAGAATGGTTACGAC…	693	MRCKSLDFIFDYFQQIPTMELEEITFSGWTAIEEKNLHAGEKPKDEKVYTMYHGTFLKYVQHIITSGFQRSRDGMLGSGVYVSRNIDKAKCYPLNADKKEAVVLKLKVRVGKVKKIDIDNHPLQKSWHQNGYDSCWVPPNCGFTAIKSGREEDCVWDPARIVVVDVACCLDDKTRWDLRKQIRGMNNHGAKDGCSQCHQNTSNTGSHPIQSCWTCTKQICPFQKKHVCNK	230	0
OmyGig2H	est	Oncorhynchus mykiss	in silico	6 reads-Omy1, CU073683.11, BX886644.32, BX886644.31, CR376086.2, CB498143.1(reversed)	awaiting	CCGGGGGTTTTGTTTTTTGTTTTTGGGGGGGGGGAGATTTGTGGGGGGGGGGGAAAAACAAATTTTTTCACCCCAGGGGAAAACAAATTTTTGGACACTGTTTTTTGGGAATTTTATTTTGGGCTCTCCTTTATTGGGGAAATTTGGCCCCCTGGAGGCCCAAAAAATTTGGGCTGGGGGGTTTAACCCTGATTTCCCCATATACATTTAACTTGGTTGACAGCCAGAATTATTCTGAAGATCCAAGGAAATATGGGAATTTTCATGGTTGTTCAAAAGGAGGGCGCGGAATTTATTAAAAGGGAAGGTTTTCAAACCTTCAAGAGCGGATATCAGCATGCTTGGGGGTGGTGTTTATTTTAGTCGGGACATCCGAAAAGCCTGTAAATACCCTCTGAT…	1392	ATGCTTGGGGGTGGTGTTTATTTTAGTCGGGACATCCGAAAAGCCTGTAAATACCCTCTGATGTTTCCTGACTCTGAGAAAAGAGTACTAAAAATCAGGGTGGATGTCGGCAGGGTTAAGGTCATAGACAGGCAGAACCACCCCATGCAGAAGACATGGCACACTGTGCATGGCTTTGACACTGCCTGGGTTCCTCCTAATGTTGGCATGGTGGCGAGCAACCAACAGGAGAACTGTGTCTACGACCCAAAGAGAATCAAAGTCATCGAGGTCATGAAGGTTACCGAAGAGAACTTATCTCAGTATGATCATCTTCAGAGTGGAGTCTCCCCTGAGGACAGCCACGTCTACGTGATGTACCATGGAACATCAAAACAGGCTGCAGTAGATATACAGAGA…	747	MLGGGVYFSRDIRKACKYPLMFPDSEKRVLKIRVDVGRVKVIDRQNHPMQKTWHTVHGFDTAWVPPNVGMVASNQQENCVYDPKRIKVIEVMKVTEENLSQYDHLQSGVSPEDSHVYVMYHGTSKQAAVDIQRNGFTPSKVGMLGAGVYLSRDIRKVIRYPLGSSDSNRMVLKVKVNVGRVKVINKKGHDMQYNWHTHGFDTAWVPPGVGMVPSNQEEDCVYDPKRIKVMAMLDVANLKKVNPWLNIV	248	1,between aa119-181, in the later region
OmyGig2I	est	Oncorhynchus mykiss	in silico	6 reads: GE838241.1, CA378856.1, GE837046.12, GE837046.11, GE838242.1(reversed), GE837047.1(reversed)	awaiting	GGGGGAGGAAATGAAACTTGAGTGGGAGGAAACCCTCACATACGGTATAGTCCTGCATTCGTCTGTTACTTTAGCGGGTGAGAATAATGTTATTTGAAACACTAGAAGTTAGCTGTCTTATTATTGAACACTCGATATAAGTCAAATACGGTTTTGTTTACCAGTCTTTACTTTCGAATGTTATAATGCTATTCTAATACTATTGTAACATTGATTCTGGATACGTTGAGTAGTTATTTAAACATTACAATTTGCTTTAACGGTTCCAGCCTAAATCATTTGCAAAATGGCTAGGCCTTAAAAATAGTTTTGGGGATTACAGCTCATTTGTCAGAGGTGTATTCAGCTGCAGTTTGATCATTATGGCTTTGAAGGGGTACACCAAGCAGAAAAACAAAA…	1574	ATGGCTTTGAAGGGGTACACCAAGCAGAAAAACAAAACAAATTCACCATACTACTTAGAAAACATTCTTGAGACCAATGAGCATCCAGAGGATCACAAAGAATATGTGATGTTCCACGGCACCACAAAAGAGGCTACAGAGTTGATAAAGAAGAATGGTTTCACACCATCAAGAGAAGAACTTGGGCCTGGTGTGTATGTCAGTCGAGACATCGGAAAAGCAATTAAATACCCCCTTGGTGTTTCCAACAATAAGAGAAGAGTACTAAAAGTCAGAGTGGATGTAGGGAAGGTTAAAATCATAGATCAACAGAACCACCCCATGCAGGAGACCTGGCATACCGAGCATGGATATGACACGGCCTGGGTTCCCCCAGGGGTCAGTATGGTGCTGAGCAAC…	993	MALKGYTKQKNKTNSPYYLENILETNEHPEDHKEYVMFHGTTKEATELIKKNGFTPSREELGPGVYVSRDIGKAIKYPLGVSNNKRRVLKVRVDVGKVKIIDQQNHPMQETWHTEHGYDTAWVPPGVSMVLSNQQGNCVYDPKRIKVMQVMKVKENNISRHRHLQSGVTPEDSHVYVMYHGTSKQIAVKIQRNGFEPSKDGMLGAGVYLSRDIRKAIKYPIGADDSDKMVLKVKVDVGKVKIIDVQGHDRQYDWHTYGYDTAWVPPGVGMVPSNQQENCVYDPKRIKVMALLKVAILKKLNPSLEVESRRCIQGALDFMSIRIRGCNMLL	330	2,between aa17-154, 178-219
OniGig2D	genome,est	Oreochromis niloticus	in silico	2 reads: GR652811.1, GR689326.1,XM_003442473	XM_003442473	atgagcattgagaggagtcaagtggactgtgaagaaccaaaagatggtaaaacctatgtcatgtaccatggcacaacgagggcaaatgctcggtcgatccagtcttcaggttttcgccagtcttcgaatgggatgctcggtcggggcgtgtacctcagcagggacctgaagaaagcgagtcgctatcccatcggtcaccctgagcatgacagggttgtcattaaggttcaggtcaacgtgggaaaggtcatcaccatcaatcgccagaatcatccacttcagaagacttggcatgaccgaggatatgacaccgcctgggtaccacccaaatgtgggatggtgacaagtggcctggaagaggactgcgtctgggatcccaagcaaatcacaatccttgag…	1896	atgagcattgagaggagtcaagtggactgtgaagaaccaaaagatggtaaaacctatgtcatgtaccatggcacaacgagggcaaatgctcggtcgatccagtcttcaggttttcgccagtcttcgaatgggatgctcggtcggggcgtgtacctcagcagggacctgaagaaagcgagtcgctatcccatcggtcaccctgagcatgacagggttgtcattaaggttcaggtcaacgtgggaaaggtcatcaccatcaatcgccagaatcatccacttcagaagacttggcatgaccgaggatatgacaccgcctgggtaccacccaaatgtgggatggtgacaagtggcctggaagaggactgcgtctgggatcccaagcaaatcacaatccttgag…	363	MSIERSQVDCEEPKDGKTYVMYHGTTRANARSIQSSGFRQSSNGMLGRGVYLSRDLKKASRYPIGHPEHDRVVIKVQVNVGKVITINRQNHPLQKTWHDRGYDTAWVPPKCGMVTSGLEEDCVWDPKQITILETIEPKSQRISNIDDEGPEDGETYAMYHGTTSANARSILASGFCRSSDGMLGPGVYLSRDLEKASRYPMKHPVHDKVVIRVKVNVGRVKAIDRQNHPLQKTWHDHGYDTAWVPPNCGMVRSGLEEDCVWDPKRITVIDIIKPKPVQGAGGSAWGYSFEWVEDDGLPAGIFRVDDEGPEDGETYAMYHGTTSANARSILASGFCRSSDGMLGPGVYLSRDLEKASRYPMKHPVHDKVVIRVKVNVGRVKAIDRQNHPLQKTWHDHGYD…	632	4,between aa22-62, aa159-199, aa301-358, aa424-492
OniGig2B	genome,est	Oreochromis niloticus	in silico	8 reads: GR653045.1, GR673626.1, GR669692.1, GR694699.1, GR652870.1, GR693650.1,GR590233,XM_003452662	XM_003452662	GGGGATACCATTGAGTGACGTRRKSAAACACCGTAAACGAAACCTACTGATCAGAAAGTTAAAGGACACAAGCAGGCAAAACTTCTCCGTATTTACGGCCATTCTCACATCAGGATGTCGGTGCAATTCTATGGCTGGGAGGTGGTAGACGATGGTGCCTCTTTTACTGGTGTGTTGCTAGAGCCGTCGCAAAGACCTCAGAACCGGGGAGTCTACACTATGTACCATGGGACCAGCGTTGCCAGTGCACGTCTCATTATTGCAAATGGCTTTAAACAATCATCAAGTGGCATGCTGGGAAGGGGTGTCTATGTCAGCCGTGATAAGAAAAAAGCAGCCAGTTATCCAAAGAACTGCAGCACTTCAAACCGTGTGGTCCTCGAGCTGCGTGTGTGCGTT…	948	ATGTCGGTGCAATTCTATGGCTGGGAGGTGGTAGACGATGGTGCCTCTTTTACTGGTGTGTTGCTAGAGCCGTCGCAAAGACCTCAGAACCGGGGAGTCTACACTATGTACCATGGGACCAGCGTTGCCAGTGCACGTCTCATTATTGCAAATGGCTTTAAACAATCATCAAGTGGCATGCTGGGAAGGGGTGTCTATGTCAGCCGTGATAAGAAAAAAGCAGCCAGTTATCCAAAGAACTGCAGCACTTCAAACCGTGTGGTCCTCGAGCTGCGTGTGTGCGTTGGCCGCGTCAAACGTATTGACAAGGACAACCATCCTATGCAGCACACATGGCACACACATGGCTACGACACTGCCTGGGTGCCCCCCAAATGTGGCATGATGGCTGTGAAAAGT…	669	MSVQFYGWEVVDDGASFTGVLLEPSQRPQNRGVYTMYHGTSVASARLIIANGFKQSSSGMLGRGVYVSRDKKKAASYPKNCSTSNRVVLELRVCVGRVKRIDKDNHPMQHTWHTHGYDTAWVPPKCGMMAVKSGMEEDCVFDPKRVTVVAIANAPDTIRTELQQLLAKTSKKSERGDGDSADVCPLCKRKTQQGAQHIKQQCWKCGQNLCILMSKHVCPGRP	222	1, between aa36-97
OniGig2A	genome,est	Oreochromis niloticus	in silico	XM_003458642	XM_003458642	atgagcttccagtgggctgaagatgactttttgcctccgggcgtggttcgaatggaccgtgaagggccaagagatggtagaacctacatcatgtaccatggcaccaccagtgcgagtgctcgatctatcctggctttaggttttcgccagtctctggacgggatgctcggtaggggcgtgtacctcagcagagacctggagaaagcgagtcgctatcccatcgatcatcctgagaatgacagggttgtcattaaggttaaggtcaatgtgggaatggttaaagccatcgatcgtcagaaccacccacttcagatgacctggcatgaccacggttacgacaccgcctgggtgccgcccaactgtgggatggtgaggagcggcctggaggagaattgtgtc…	454	atgagcttccagtgggctgaagatgactttttgcctccgggcgtggttcgaatggaccgtgaagggccaagagatggtagaacctacatcatgtaccatggcaccaccagtgcgagtgctcgatctatcctggctttaggttttcgccagtctctggacgggatgctcggtaggggcgtgtacctcagcagagacctggagaaagcgagtcgctatcccatcgatcatcctgagaatgacagggttgtcattaaggttaaggtcaatgtgggaatggttaaagccatcgatcgtcagaaccacccacttcagatgacctggcatgaccacggttacgacaccgcctgggtgccgcccaactgtgggatggtgaggagcggcctggaggagaattgtgtc…	454	MSFQWAEDDFLPPGVVRMDREGPRDGRTYIMYHGTTSASARSILALGFRQSLDGMLGRGVYLSRDLEKASRYPIDHPENDRVVIKVKVNVGMVKAIDRQNHPLQMTWHDHGYDTAWVPPNCGMVRSGLEENCVWDPKRISIIGTIEPKPV	150	1,between aa32-72
OniGig2C	genome, est	Oreochromis niloticus	in silico	2 reads:XM_003452661,GR678753.1	XM_003452661	atgtcgctacaattctttggatgggaggttacctatgatgatgagtctcccagtgtggagctgacagcctcccaggcacccaaagataagggtgtctacaccatgtaccatggtaccagcattgccaatgcacgtctcatcattgccaatggctttcagcagtcgcaggggggcatgctaggaaagggtgtgtacgtcagccgtgataagaaaaaggcagaacgttatccattgaacaacagccctacagaccgtgtggtcctcgagttacgcgtgtctgttggccgtgtcaaacgcattgacaaggacaaccatcctatgcagtacacttggagcacgcagggatatgacactgcttgggtaccccctaactgtgggatgaaagctgtgcccagcggc…	684	atgtcgctacaattctttggatgggaggttacctatgatgatgagtctcccagtgtggagctgacagcctcccaggcacccaaagataagggtgtctacaccatgtaccatggtaccagcattgccaatgcacgtctcatcattgccaatggctttcagcagtcgcaggggggcatgctaggaaagggtgtgtacgtcagccgtgataagaaaaaggcagaacgttatccattgaacaacagccctacagaccgtgtggtcctcgagttacgcgtgtctgttggccgtgtcaaacgcattgacaaggacaaccatcctatgcagtacacttggagcacgcagggatatgacactgcttgggtaccccctaactgtgggatgaaagctgtgcccagcggc…	684	MSLQFFGWEVTYDDESPSVELTASQAPKDKGVYTMYHGTSIANARLIIANGFQQSQGGMLGKGVYVSRDKKKAERYPLNNSPTDRVVLELRVSVGRVKRIDKDNHPMQYTWSTQGYDTAWVPPNCGMKAVPSGLEEDCVFDPKRVTVVGIAKAPHNVQTELKQLVAQNISHSSTVPGGVVYGAAALDVCSLCKRRQQQGSPHITTPCWGCGQNICILMSKHVCPVSL	227	1,between aa36-105
PmrGig2B	est	Petromyzon marinus	in silico	6 reads: CO550207.12, CO550207.11, EC381692.1, CO548709.1, CO545613.1, CO552186.1	awaiting	TCTTCTTCTTCTCTTGTGGGACGAGTCAAGTGGAGCAGCACCGCCTACAGATCCTCTCGCCTTCACCGCTCCACGACGATGGACTGCTCCGAGACCATTGGCGACCGCAATGGCCCCTGCTACCTGCATGGAGGAGAGAGCCCCAAGGATGACCGGCGCTACATCATGTACCACGGCACCGACGTGCAGGGGGCACACGGCATCCTCACGCAGGGGTTCAGGCGGTCCGCACGCGGCATGCTGGGGCCCGGCGTCTACGTGAGCCGCGACATCGAGAAGGCGAGGCGGTATCCGATTGGGAAGCCCGAGAACACCAAAGTGATTCTGAAGCTCAGGGTGAACGTGGGGCGCGTGAAGAAAATCGACGGCCAAGACCACCCCCTKCGTCTCACCTGGCAC…	976	ATGGACTGCTCCGAGACCATTGGCGACCGCAATGGCCCCTGCTACCTGCATGGAGGAGAGAGCCCCAAGGATGACCGGCGCTACATCATGTACCACGGCACCGACGTGCAGGGGGCACACGGCATCCTCACGCAGGGGTTCAGGCGGTCCGCACGCGGCATGCTGGGGCCCGGCGTCTACGTGAGCCGCGACATCGAGAAGGCGAGGCGGTATCCGATTGGGAAGCCCGAGAACACCAAAGTGATTCTGAAGCTCAGGGTGAACGTGGGGCGCGTGAAGAAAATCGACGGCCAAGACCACCCCCTKCGTCTCACCTGGCACGACGAGGGCTACGACACCGCCTGGGGTGCCGCGGGGCTGCGGGATGGTGACCAGCGAGCTGGAGGAGGACTGCGTCTG…	513	MDCSETIGDRNGPCYLHGGESPKDDRRYIMYHGTDVQGAHGILTQGFRRSARGMLGPGVYVSRDIEKARRYPIGKPENTKVILKLRVNVGRVKKIDGQDHPLRLTWHDEGYDTAWGAAGLRDGDQRAGGGLRLGIPERITVVGVEGGAQQQNEDDVSRDAEPKRGSCRSS	170	1,between aa30-91
PmrGig2A	est	Petromyzon marinus	in silico	EC425523.1	EC425523.1	TACGGCCGGGGGCCACAAGGCATCCGCATCACAAGAGGTTTCAACTCACGACCCNGTTGCCAATACCCAATTAACATGATCATGCTACCACGGCCACCAACATAGATGGTGCAAAAAATATCTTGGCCAGGGGCTTCCGGCGATCCGAAGACGGCATGCTGGGTCCCGGTGTCTACGTGAGTCGCGACATAAACAAGGCGAGATGTTACCCCCTGAACTGTCCTGCCGACCAGAGGGTCATCCTGAAGG	249	CATGCTACCACGGCCACCAACATAGATGGTGCAAAAAATATCTTGGCCAGGGGCTTCCGGCGATCCGAAGACGGCATGCTGGGTCCCGGTGTCTACGTGAGTCGCGACATAAACAAGGCGAGATGTTACCCCCTGAACTGTCCTGCCGACCAGAGGGTCATCCTGAAG	168	HATTATNIDGAKNILARGFRRSEDGMLGPGVYVSRDINKARCYPLNCPADQRVILK	56	1,between aa1-50
PmxGig2	est	Psetta maxima	in silico	2 reads: FE951421.1, FE947098.1	awaiting	ATGCCAGTTAGTGGTAGAACCTACGTCATGTACCACGGGACCACCAGGAAGAACGCTGGATTGATCCAGGCCACAGGTTTTCGTCAGTCTGCAGGTGGGATGCTCGGCTGCGGCGTCTACCTCAGCAGAGACCTGGAGAAAGCGAGTCGTTATCCCATCGAACACCCTGAGAGTGACAGGGTCGTCATTAAGGTCGTGGTGAAAGTGGGAAAAGTGGTCGCCATCAACCACCAGGGTCACCCACTTCAGAAGAGCTGGCATCACCACGGATATGACAGCGCCTGGGTGCCACCCAACTGTGGGATGGTGAAGAGCGGGTTGGAGGAGAATTGTGTCTGGAATCCCAATCATATCCAGATCATTAAACTCATCCAACCAACCCCAGTCTCTAACTCAGGT…	529	ATGCCAGTTAGTGGTAGAACCTACGTCATGTACCACGGGACCACCAGGAAGAACGCTGGATTGATCCAGGCCACAGGTTTTCGTCAGTCTGCAGGTGGGATGCTCGGCTGCGGCGTCTACCTCAGCAGAGACCTGGAGAAAGCGAGTCGTTATCCCATCGAACACCCTGAGAGTGACAGGGTCGTCATTAAGGTCGTGGTGAAAGTGGGAAAAGTGGTCGCCATCAACCACCAGGGTCACCCACTTCAGAAGAGCTGGCATCACCACGGATATGACAGCGCCTGGGTGCCACCCAACTGTGGGATGGTGAAGAGCGGGTTGGAGGAGAATTGTGTCTGGAATCCCAATCATATCCAGATCATTAAACTCATCCAACCAACCCCAGTCTCTAACTCAGGT…	417	MPVSGRTYVMYHGTTRKNAGLIQATGFRQSAGGMLGCGVYLSRDLEKASRYPIEHPESDRVVIKVVVKVGKVVAINHQGHPLQKSWHHHGYDSAWVPPNCGMVKSGLEENCVWNPNHIQIIKLIQPTPVSNSGCYGNM	138	0
PolGig2	est	Paralichthys olivaceus	in silico	FE042309.1	FE042309.1	GCACGAGGCACACTCTTCCCTGTAGGACACACAGAACGACTGACACCAACATGAGCCGTGTCCGTTGGGCTGAAGACGACTTCGATCCTCCCCACGGGGCCTGGCGGCTCGGACCCTCTCAGCCGGTTAGTGAGCGAACCTACGTCATGTACCACGGGACCACCAGGAACTTCTGCACAAGCATCCAGGCCACAGGTTTTCAAAAGTCCTCGGGTGGGATGCTCGGCCCTGGGGTCTACCTCAGCAGAGACCTGGAGAAAGCCAGCCGTTATCCCATTAACCACCCTGAGTATGACAGGGTCGTCATTAAGGTCCTGGCACGGGTGGGAAAAGTGATCGCCATCAATCACCAGAAGCACCCGCTTCGGAAGATCTGGCACAGCAAAGGGTTCGACACCG…	719	ATGAGCCGTGTCCGTTGGGCTGAAGACGACTTCGATCCTCCCCACGGGGCCTGGCGGCTCGGACCCTCTCAGCCGGTTAGTGAGCGAACCTACGTCATGTACCACGGGACCACCAGGAACTTCTGCACAAGCATCCAGGCCACAGGTTTTCAAAAGTCCTCGGGTGGGATGCTCGGCCCTGGGGTCTACCTCAGCAGAGACCTGGAGAAAGCCAGCCGTTATCCCATTAACCACCCTGAGTATGACAGGGTCGTCATTAAGGTCCTGGCACGGGTGGGAAAAGTGATCGCCATCAATCACCAGAAGCACCCGCTTCGGAAGATCTGGCACAGCAAAGGGTTCGACACCGCCTGGGTGCCCCCCGACTGTGGGATGGTGAAGAGCGGTTTGGAGGAGAAT…	525	MSRVRWAEDDFDPPHGAWRLGPSQPVSERTYVMYHGTTRNFCTSIQATGFQKSSGGMLGPGVYLSRDLEKASRYPINHPEYDRVVIKVLARVGKVIAINHQKHPLRKIWHSKGFDTAWVPPDCGMVKSGLEENCIWDPERISIIGIIKPVSADADDDDSDDDSKEVTSSGCVIM	174	1,between aa32-92
PprGig2	est	Pimephales promelas	in silico	2 reads: DT355133.1, DT355132.1(reversed)	awaiting	TATGTTTGGCTTCCCATAGAAGAACACTAATATCGTCAAAGAGGCATCTTTTTTTATCATAATGGTTCTGGTCTGATTGGCTGCAGTGGAGTGGCGACGTCACCTGAAAGTGTGTGATGATTATCAACGTGGATGGCTAGGCTAGGAAACTAGGAAAGTGAAAGTAGAATAGTGAGGGACATGGAGATCGCCCCCCATATGCGTTTAGGTTTGCTCAAGTAGCAGACCATAAACAGAGGGCTACCATAAACAGGGGCTGGGCCAGGCATTTCCTGGGAGCAAATAGCTTGAATTCGACGATTGGTGCAAACATGTGGGGTGAAAATGGTTCAACTTTCCTCCAAGGCAACACAGATCCAAGATCAGGTCAAGTCTACACAATGTATCATGGCACATCCA…	1211	ATGTGGGGTGAAAATGGTTCAACTTTCCTCCAAGGCAACACAGATCCAAGATCAGGTCAAGTCTACACAATGTATCATGGCACATCCATGGAGGCTGCAAAGAAAATTAGAAAAGAGGGATTTCGTCAGTCTGATGATGGCATGCTGGGACGTGGTGTCTACCTCAGCCGAGATCTACAGAAGGCCTGCAGGTATCCTATGAATCTAATGGCATACCAGAGAGTGGTTATGAAAGTGAAAGTCAGTGTTGGGAAAGTGAAGAAGATCGATCGTCAAGGTCATCCATGGCAGAAAACCTGGCATGATGATGGGTATGACACTGCCTGGTGCCCTCCAAAATGTGGCATGGTGCCAAGTGGTCTTGAAGAAGACTGTGTGTGGGACCCACAGCGGATTCAG…	486	MWGENGSTFLQGNTDPRSGQVYTMYHGTSMEAAKKIRKEGFRQSDDGMLGRGVYLSRDLQKACRYPMNLMAYQRVVMKVKVSVGKVKKIDRQGHPWQKTWHDDGYDTAWCPPKCGMVPSGLEEDCVWDPQRIQVIEMMYPFLEVVLPCVFFLLLILIEILT	161	1,between aa24-65
PreGig2	est	Poecilia reticulata	in silico	ES386479.1	ES386479.1	GAGAACCAAAAGTAAATGTTGTTTGGTTGACTGGCTGCGACTTAAAACAGACGGTCACAATGTCAGTTCAGTTCTCTGGATGGGAGGTGGTGGACGATGGTGCCTGCTTTCCTGGCGTGACGCTGGCGCCCGCACAGACGCCTCAGAACAAGGGCATCTACAAAATGTTTCACGGAACCAGCCTTGCCAGTGCACGGGCCATCATTGCTGGTGGATTCCAGCCGTCGTCCGGTGGCATGCTGGGAAAGGGCGTGTACATGAGCAGGGATGTGAAGAAGGCCTCTAACTATCCCCATCTAAGTATCTCTAGTAACCGTGTGATTTTAGAGCTGCGTGTTCGTGTAGGCCGTGTCAAGCGTATTGACAAGGACAACCATCCTTTGCAGTACACCTGGAGCA…	741	ATGTCAGTTCAGTTCTCTGGATGGGAGGTGGTGGACGATGGTGCCTGCTTTCCTGGCGTGACGCTGGCGCCCGCACAGACGCCTCAGAACAAGGGCATCTACAAAATGTTTCACGGAACCAGCCTTGCCAGTGCACGGGCCATCATTGCTGGTGGATTCCAGCCGTCGTCCGGTGGCATGCTGGGAAAGGGCGTGTACATGAGCAGGGATGTGAAGAAGGCCTCTAACTATCCCCATCTAAGTATCTCTAGTAACCGTGTGATTTTAGAGCTGCGTGTTCGTGTAGGCCGTGTCAAGCGTATTGACAAGGACAACCATCCTTTGCAGTACACCTGGAGCAGCCAAGGCTACAACACCGCTTGGGTACCCCCCAAGAGTGGCATGAAATCTGTGCCCAGC…	672	MSVQFSGWEVVDDGACFPGVTLAPAQTPQNKGIYKMFHGTSLASARAIIAGGFQPSSGGMLGKGVYMSRDVKKASNYPHLSISSNRVILELRVRVGRVKRIDKDNHPLQYTWSSQGYNTAWVPPKSGMKSVPSGLEEDCVFDPKRVTVVGIAKAPTTAIGKELQQLLDKSSKQPKGKAGHHKDVCPLCKRKTQQGAHHIKQKCWKCGQDICILMSKHFCQRKP	223	1,between aa37-106
PrsGig2A	est	Ptyochromis sp.'redtail sheller'	in silico	BJ700925.1	BJ700925.1	ACTTTTGGGTGAACCTGGAGAGAGAGGGACACTGACACCGATATCAGAAAATAAAAAATGAGCATTGAGTGGGCTGAAGATGACGGTCTTCCTTCTGGGGTAGTTCGAGTGGACCGTGAAGGACCAGAAGATGGTAAAACCTATGTCATGTACCATGGCACAAAAAGGGCAAATGTTTCATCGATCCAGAAGTCAGGTTTTACTCAGTCTTCAGGCGGGATGCTCGGTCGGGGCGTTTACCTCAGCAGAGACCTGGAGAAAGCGAGTCGCTATCCCATCAATCACCCTGAGCATGACAGGGTTGTCATTAAGGTTAGGGTCAACGTGGGAAAAGTGAAGGCCATCAATCGTCAGGACCACCCACTTCAGAAGACCTGGCATGACCACGGATACGACACC…	539	ATGAGCATTGAGTGGGCTGAAGATGACGGTCTTCCTTCTGGGGTAGTTCGAGTGGACCGTGAAGGACCAGAAGATGGTAAAACCTATGTCATGTACCATGGCACAAAAAGGGCAAATGTTTCATCGATCCAGAAGTCAGGTTTTACTCAGTCTTCAGGCGGGATGCTCGGTCGGGGCGTTTACCTCAGCAGAGACCTGGAGAAAGCGAGTCGCTATCCCATCAATCACCCTGAGCATGACAGGGTTGTCATTAAGGTTAGGGTCAACGTGGGAAAAGTGAAGGCCATCAATCGTCAGGACCACCCACTTCAGAAGACCTGGCATGACCACGGATACGACACCGCCTGGGTGCCGCCCAACTGTGGGATGGTGCCAAGTGGCCTGGAGGAGAATTGTGTC…	471	MSIEWAEDDGLPSGVVRVDREGPEDGKTYVMYHGTKRANVSSIQKSGFTQSSGGMLGRGVYLSRDLEKASRYPINHPEHDRVVIKVRVNVGKVKAINRQDHPLQKTWHDHGYDTAWVPPNCGMVPSGLEENCVWDPKRITIIETIKPKPVRDTRAG	156	1,between aa17-72
PrsGig2B	est	Ptyochromis sp.'redtail sheller'	in silico	2 reads: BJ699452.1,BJ692260.1(reversed)	awaiting	GAAAAACACCGTAAACGAAACCTACTGATCTGAAAGTTAAAGGACACAAACAGACAAAACTTCTCCGTATTTACGCTGCAAATCTTCATCATCCTCTGCAGGCCATTCTCATATCAGGATGTCTGTGCAATTCTATGGCTGGGAGGTGGTAGACGATGGTGCCTCTTATACTGGTGTGTTGCTAGAGCCGTCGCAGAGACCTCAGAACCGGGGAGTCTACACTATGTACCATGGGACCAGCGTTGCCAGCGCACGTCTCATTATTGCCAATGGCTTTCAGCAGTCGCAGCGGGGCATGTTAGGAAAGGGTGTGTATGTCAGCCGTGATAAGAAAAAGGCACAATGTTATCCATTGAACAGCAGCTCTTCAAACCGTGTGGTCTTCGAGCTGCGCGTGCG…	1045	ATGTCTGTGCAATTCTATGGCTGGGAGGTGGTAGACGATGGTGCCTCTTATACTGGTGTGTTGCTAGAGCCGTCGCAGAGACCTCAGAACCGGGGAGTCTACACTATGTACCATGGGACCAGCGTTGCCAGCGCACGTCTCATTATTGCCAATGGCTTTCAGCAGTCGCAGCGGGGCATGTTAGGAAAGGGTGTGTATGTCAGCCGTGATAAGAAAAAGGCACAATGTTATCCATTGAACAGCAGCTCTTCAAACCGTGTGGTCTTCGAGCTGCGCGTGCGCGTTGGCCGCGTCAAACGTATTGACAAGGACAACCATCCTATGCAGTTCACATGGCACACACATGGCTACGACACTGCCTGGGTGCCCCCCAAATGTGGCATGATGGCTGTGAAAAGC…	672	MSVQFYGWEVVDDGASYTGVLLEPSQRPQNRGVYTMYHGTSVASARLIIANGFQQSQRGMLGKGVYVSRDKKKAQCYPLNSSSSNRVVFELRVRVGRVKRIDKDNHPMQFTWHTHGYDTAWVPPKCGMMAVKSGKEEDCAFDPKRVTVVGIADAPDTTIRTELQELLAKTSKKSGRGDGDSADVCPLCKRKTQQGAQHIKQQCWKCGQNLCILMSKHFCPGRP	223	1, between aa36-97
RruGig2	est	Rutilus rutilus	in silico	EG532485.1	EG532485.1	ATGGAAGAGAATGACTTGTATTCAGGTGTGCCGTGTCTCGAAAGCTACTCTGAGCCTGTGAATGGTAATATATACCTAATGTATCATGGGACATCTCGATATGCTGCACAGCAGATCATGAGCCGGGGCTTTAAGCCATCTCAAGATGGAATGCTGGGACGTGGCGTCTACCTCAGCCGAGATCTTAACAAGGCCAGCAGATACCCGCTTGACGAGCCACGCGAGAGGGCTGTTATTAGAGTGAAGGTCAATGTTGGAAGAGTGAAGAAGATTGACCATCAGCGTCATCCAATGCAGAAAACCTGGCATGAGAATGGGTACGACACTGCCTGGTGCCCTCCAAACTGTGGCATGGTGCGAAGTGGTCTTGAAGAAGACTGTGTTTGGGATCCACAGCGG…	538	ATGGAAGAGAATGACTTGTATTCAGGTGTGCCGTGTCTCGAAAGCTACTCTGAGCCTGTGAATGGTAATATATACCTAATGTATCATGGGACATCTCGATATGCTGCACAGCAGATCATGAGCCGGGGCTTTAAGCCATCTCAAGATGGAATGCTGGGACGTGGCGTCTACCTCAGCCGAGATCTTAACAAGGCCAGCAGATACCCGCTTGACGAGCCACGCGAGAGGGCTGTTATTAGAGTGAAGGTCAATGTTGGAAGAGTGAAGAAGATTGACCATCAGCGTCATCCAATGCAGAAAACCTGGCATGAGAATGGGTACGACACTGCCTGGTGCCCTCCAAACTGTGGCATGGTGCGAAGTGGTCTTGAAGAAGACTGTGTTTGGGATCCACAGCGG…	435	MEENDLYSGVPCLESYSEPVNGNIYLMYHGTSRYAAQQIMSRGFKPSQDGMLGRGVYLSRDLNKASRYPLDEPRERAVIRVKVNVGRVKKIDHQRHPMQKTWHENGYDTAWCPPNCGMVRSGLEEDCVWDPQRIQIIDVIYPNV	144	1,between aa26-142
SacGig2	est	Squalus acanthias	in silico	2 reads: ES788375.1, ES451942.1	awaiting	ATATAAAAGAACCGGCCCTCCCACTGCCGAGATACAGGAGCTGCAGCCAWTCAACCTCTCACAGTCYCTGTTGAATTGGGATACCGGAGGGTGAAGACTAAGATTGACGAATTTCTCTTTACGATACGTATCGCGGAGCGATCTCACCGACCATGGCCTCGTCTGTCACTGTTTCCATGGCGATTCTCGTCCTGTTCGGTGTCATGGCTTCCTGTTGGGAACATTCCGCGTGTCGGAACCCGCTGCGGAGCGGAGGATTCTACACCGTGTACTACGGGACTGACGTGGCGAGCGCTTCAGCGATGGTCAGAGCGCGGCTGGTCCCTTCCGCCGACGGCTCCCTGGGCCGCGGAGTCTACGTGTCGCGGGACGTGCAGAGCGCACTGGCCCGCACCGCGG…	704	ATGGCCTCGTCTGTCACTGTTTCCATGGCGATTCTCGTCCTGTTCGGTGTCATGGCTTCCTGTTGGGAACATTCCGCGTGTCGGAACCCGCTGCGGAGCGGAGGATTCTACACCGTGTACTACGGGACTGACGTGGCGAGCGCTTCAGCGATGGTCAGAGCGCGGCTGGTCCCTTCCGCCGACGGCTCCCTGGGCCGCGGAGTCTACGTGTCGCGGGACGTGCAGAGCGCACTGGCCCGCACCGCGGAGCTGCCGCCCTCCCGGACGGTGGTGCTGAGGCTCAGGCTCCGAGTGGGGAGGGTGAGGAACGTGAGCGGCCTGGCGCCGCGGCTGACCAAGAGCTGGCACCATTATGGCTACGACACTGCCTGGGCACCGGGGAGCTGCGGGGCGGCGCCG…	516	MASSVTVSMAILVLFGVMASCWEHSACRNPLRSGGFYTVYYGTDVASASAMVRARLVPSADGSLGRGVYVSRDVQSALARTAELPPSRTVVLRLRLRVGRVRNVSGLAPRLTKSWHHYGYDTAWAPGSCGAAPSHAEEICVWDKRRLKVVGVAMAPQANIVELHKLVMRYM	171	0
SauGig2A	est	Sparus aurata	in silico	AM962634.1	AM962634.1	GCGGATCAGGACGCGGAGTGCTCAGTGATACTGACACCAACATGCAGTACGAGTCGGGTGATAAAAAGTACATCATGTACTATGGCACCACCAAGCAGAATGCTGAAGCCATCCTGAGATCTGGTTTTTGCCAGTCTGAAGACGGGGTGCTGGGCCGCGGCGTCTACCTCCACAGAGACCTGCAGAAAGCGAGCCGCTGTCCCATTGATCAGCCTGAGTCTGACTGGGCCGTCCTTAAGGTTTCGGTCAAAGTGGGGAGAGTGAAAGCCATTACACAACAAGGCCACCAACTACGGAAGACCTGGCATGACTACGGCTACGACACTGCCTGGATGCCACCCAACTGTGGGATGGGGACGAGTGGTTTGGAGGAGGATTGTGTCTGGGATCCCGATCGAA…	688	AAAAAGTACATCATGTACTATGGCACCACCAAGCAGAATGCTGAAGCCATCCTGAGATCTGGTTTTTGCCAGTCTGAAGACGGGGTGCTGGGCCGCGGCGTCTACCTCCACAGAGACCTGCAGAAAGCGAGCCGCTGTCCCATTGATCAGCCTGAGTCTGACTGGGCCGTCCTTAAGGTTTCGGTCAAAGTGGGGAGAGTGAAAGCCATTACACAACAAGGCCACCAACTACGGAAGACCTGGCATGACTACGGCTACGACACTGCCTGGATGCCACCCAACTGTGGGATGGGGACGAGTGGTTTGGAGGAGGATTGTGTCTGGGATCCCGATCGAATCCAGATC	345	KKYIMYYGTTKQNAEAILRSGFCQSEDGVLGRGVYLHRDLQKASRCPIDQPESDWAVLKVSVKVGRVKAITQQGHQLRKTWHDYGYDTAWMPPNCGMGTSGLEEDCVWDPDRIQI	115	1,between aa5-67
SauGig2B	est	Sparus aurata	in silico	6 reads: FG261680.1, FM143822.1,AM955196.12, AM955196.11, AM968676.1, AM965785.1	awaiting	GCAGAGTACGCCCAAGCAGTGGTAACAACGCAGAGTACGCGGGGGAGAGTGAACTCACAGCCAAAACTTGTGGAGGATCTTTCAGAGCGACACCAACATGTATTACCAGTGGGCTGAAGATGACTTCGACGTGCCTCCTGGTGTCGGTCGTCTGGGCCTCTCGGCACCAGTAGATGGTAGAAAGTACGTCATGTACCATGGCACCACCAGGCAGAACGCTGAAGCCATCATGAGATCAGGTTTTCGTCAGTCTGCAGGCGGGATGCTCGGCCGCGGCGTCTACCTCAGCAGGGACCTGCAGAAAGCCAGCCGCTATCCCATTGATCACCCTGAGTCTGACCGGGCCGTCATCAAGGTTCTGGTCAGCATGGGGAAAGTGATCCGCATCGATTGTCAATA…	698	ATGTATTACCAGTGGGCTGAAGATGACTTCGACGTGCCTCCTGGTGTCGGTCGTCTGGGCCTCTCGGCACCAGTAGATGGTAGAAAGTACGTCATGTACCATGGCACCACCAGGCAGAACGCTGAAGCCATCATGAGATCAGGTTTTCGTCAGTCTGCAGGCGGGATGCTCGGCCGCGGCGTCTACCTCAGCAGGGACCTGCAGAAAGCCAGCCGCTATCCCATTGATCACCCTGAGTCTGACCGGGCCGTCATCAAGGTTCTGGTCAGCATGGGGAAAGTGATCCGCATCGATTGTCAATACCATCGACATCAGAAGACCTGGCATGACCTCGGCTACGACACCGCCTGGGTGCCACCCAACTGTGGGATGGTGAGGAGCGGTTTGGAGGAGGATTGT…	492	MYYQWAEDDFDVPPGVGRLGLSAPVDGRKYVMYHGTTRQNAEAIMRSGFRQSAGGMLGRGVYLSRDLQKASRYPIDHPESDRAVIKVLVSMGKVIRIDCQYHRHQKTWHDLGYDTAWVPPNCGMVRSGLEEDCVWDPNRIQIIKIIKPLPVQPSCGCGAYGHK	163	1,between aa32-82
SauGig2C	est	Sparus aurata	in silico	3 reads: FG264664.1, FM147191.1, AM952588.1	awaiting	GGGACACACCTCAGTCCGCGCTGCAGAGCCATCACTTTTCTAATCAGGATGTCAGTGCACTTCTCGGGATGGGAGGTGGTGGACGATGGTGCTTCTTTTCCTGGCGTGGAGCTGGCGCCCTCCCAGAAACCCCAAAGACGAGGCGTCTACACCATGTACCATGGGACCAGCGTTCCCAACGCACGGCTCATCATTGCCAATGGTTTTAAGCCATCGTCAGTTGGCATGCTGGGAAAAGGCGTGTATGTCAGTCGTGATAAGAAAAAAGCATCTGCTTATCCCCCGAATACTTCAGACCGTGTGATCTTTGAGTTACGCGTGCGCCCTGGACGTGTGAAGCGTATTGCCCAGGACAACCATCCTCTGCAGTACACCTGGCATTCGCAAGGCTATGACACT…	714	ATGTCAGTGCACTTCTCGGGATGGGAGGTGGTGGACGATGGTGCTTCTTTTCCTGGCGTGGAGCTGGCGCCCTCCCAGAAACCCCAAAGACGAGGCGTCTACACCATGTACCATGGGACCAGCGTTCCCAACGCACGGCTCATCATTGCCAATGGTTTTAAGCCATCGTCAGTTGGCATGCTGGGAAAAGGCGTGTATGTCAGTCGTGATAAGAAAAAAGCATCTGCTTATCCCCCGAATACTTCAGACCGTGTGATCTTTGAGTTACGCGTGCGCCCTGGACGTGTGAAGCGTATTGCCCAGGACAACCATCCTCTGCAGTACACCTGGCATTCGCAAGGCTATGACACTGCCTGGGTGCCCCCCAACTGTGGCATGAGATCTGTGCCCAGCGGCCGC…	666	MSVHFSGWEVVDDGASFPGVELAPSQKPQRRGVYTMYHGTSVPNARLIIANGFKPSSVGMLGKGVYVSRDKKKASAYPPNTSDRVIFELRVRPGRVKRIAQDNHPLQYTWHSQGYDTAWVPPNCGMRSVPSGREEDCVFDPKRVEVVGIARAPNNTVLKELQQLLAQKSKRRGGRGDGAADVCSLCKRKTQQGSPHIKQPCWDCGKTICILTTKHVCPSKP	221	1,between aa36-95
SauGig2D	est	Sparus aurata	in silico	5 reads: AM971380.1, FG265027.1, AM974186.1, AM959043.1, FG266175.1	awaiting	CGATTCCTCGCTGACGAGCTGCTGGACGTGAAAAGCTCCCTTTGTTAAGCAGGATGTCACTGCAGTTCTTCGGCTGGGAGGTGACCTATGATGATGACTCTCATTTAGAGCTGGGGGCATCTCAGGAGCCCAAAGACAGCGGGGTCTACACCGTGTACCACGGCACCAGCGTTGCCAATGCACGGCTCATCATTGCCAATGGCTTTCGGCAGTCATCAGGTGGCATGCTTGGAAAGGGCGTGTACGTCAGCCGTGATAGGAAAAAGGCAGAGCGATATCCATTAAAGAGTAACCCTTCAGACCGCGTGGCCCTTAAACTGAGCGTTCGTGTTGGCCGCGTCATTCGTATTAACATTGACAACCATCCTCTGCAGTACACCTGGAACGCGAAGGGCTATG…	882	ATGTCACTGCAGTTCTTCGGCTGGGAGGTGACCTATGATGATGACTCTCATTTAGAGCTGGGGGCATCTCAGGAGCCCAAAGACAGCGGGGTCTACACCGTGTACCACGGCACCAGCGTTGCCAATGCACGGCTCATCATTGCCAATGGCTTTCGGCAGTCATCAGGTGGCATGCTTGGAAAGGGCGTGTACGTCAGCCGTGATAGGAAAAAGGCAGAGCGATATCCATTAAAGAGTAACCCTTCAGACCGCGTGGCCCTTAAACTGAGCGTTCGTGTTGGCCGCGTCATTCGTATTAACATTGACAACCATCCTCTGCAGTACACCTGGAACGCGAAGGGCTATGACACTGCTTGGGTGCCTCCCAATTGTGGCATGAAAGCCGTACCCAGCGGTCTA…	684	MSLQFFGWEVTYDDDSHLELGASQEPKDSGVYTVYHGTSVANARLIIANGFRQSSGGMLGKGVYVSRDRKKAERYPLKSNPSDRVALKLSVRVGRVIRINIDNHPLQYTWNAKGYDTAWVPPNCGMKAVPSGLEEDCVFDPKNVKVVGIARAHSNVQEELQQLLASSLRNSSGVDVGVASQGGGASDVCSLCRRKTQQGHPHTKQQCWGCGQTICTLMTKHVCRRTV	227	1,between aa35-87
SauGig2E	est	Sparus aurata	in silico	4 reads: FM152851.1, FM145402.12, FM145402.11, FM148095.1	awaiting	ACTCCTGGAGGAACTTTGAGAGTGATACTGGCACCAACATGCAGTACGAGTGGGCTGAAGATGACTTCGACGTGCCCCCTGGTGTTGGTCGTCTGGGCCATGATGAACCAGATAGTGGTAAAAAGTACATCATGTACCATGGCGCCACCAAGGAGAGCGCTGAAGCCATCCGGAAATCAGGTTTCTGCCAGTCTGCAGACGGGATGCTCGGCCCCGGCGTCTACCTCAGCAGAGACCTGAAAAAAGCGATCTGCTATCCAATTGATCACCCTGAGTCTGACAAGGCCGTCATTAAGGTTTCAGTCGACGTGGGGAAAGTGATCGCCATCAATCGTCAAAACCATCCTTATCAGAAGACCTGGCATGACCTCGGCTACGACACCGCCTGGGTGCCACCCA…	1188	ATGCAGTACGAGTGGGCTGAAGATGACTTCGACGTGCCCCCTGGTGTTGGTCGTCTGGGCCATGATGAACCAGATAGTGGTAAAAAGTACATCATGTACCATGGCGCCACCAAGGAGAGCGCTGAAGCCATCCGGAAATCAGGTTTCTGCCAGTCTGCAGACGGGATGCTCGGCCCCGGCGTCTACCTCAGCAGAGACCTGAAAAAAGCGATCTGCTATCCAATTGATCACCCTGAGTCTGACAAGGCCGTCATTAAGGTTTCAGTCGACGTGGGGAAAGTGATCGCCATCAATCGTCAAAACCATCCTTATCAGAAGACCTGGCATGACCTCGGCTACGACACCGCCTGGGTGCCACCCAACTGTGGGATGGTGACGAGCGGTTTGGAGGAGGATTGT…	1065	MQYEWAEDDFDVPPGVGRLGHDEPDSGKKYIMYHGATKESAEAIRKSGFCQSADGMLGPGVYLSRDLKKAICYPIDHPESDKAVIKVSVDVGKVIAINRQNHPYQKTWHDLGYDTAWVPPNCGMVTSGLEEDCVWDPNRIKIINIINPSPAHGYSDTNRHYKWAEDDFDVPPGVGRLGLSAPIDSHKYVMYHGTTRQSAQAIMRSGFRQSADGMLGRGVYLSRDLQKASRYPIDHPESDRAVIKVLVSMGKVIRINRQYHPLQKTWHDHGYDTAWVPPHCGMVKSGLEGDCVWDPKRIKIIKIINPLPVQPSYGYGAYGTVQHQHPVEPDSGACFYLFLFFIVMFVFFINSGRN	354	2,between aa32-96, aa190-240
ScaGig2A	est	Sebastes caurinus	in silico	3 reads: GE804048.12, GE804048.11, GE804049.1(reversed)	awaiting	GGGGGACTCTTGGAAGAACGTAAGGAGAGTGATACTGAGACCAACATGCAGTACGAGTGGGCTGAAGATGACTTTGATCTGCCCGATGGGTGGTTCACTGGGCCTCTCGGCGCCAGGTGATAATAAAAAGTACGTCATGTACCATGGCACCACCAAGAAGAGTGCTGACTTGATCCTGGCCACCGGTTTTCGCCAGTCTGCAGAGGGGATGCTCGGCCGCGGCGTCTACCTCAGCAGAGACCTGCAGAAAGCTAGCCGCTATCCTATTGATTGCGAAGAGTGTGACCAGGTCGTCATTAAGGTTAGGGTCAACGTCGGGAAAGTGATCCGTATCGACCGTCAATACCACCCAAAGCAGAAGACCTGGCATGACCACGGCTACGACACCGCCTGGGTGCC…	663	ATGACTTTGATCTGCCCGATGGGTGGTTCACTGGGCCTCTCGGCGCCAGGTGATAATAAAAAGTACGTCATGTACCATGGCACCACCAAGAAGAGTGCTGACTTGATCCTGGCCACCGGTTTTCGCCAGTCTGCAGAGGGGATGCTCGGCCGCGGCGTCTACCTCAGCAGAGACCTGCAGAAAGCTAGCCGCTATCCTATTGATTGCGAAGAGTGTGACCAGGTCGTCATTAAGGTTAGGGTCAACGTCGGGAAAGTGATCCGTATCGACCGTCAATACCACCCAAAGCAGAAGACCTGGCATGACCACGGCTACGACACCGCCTGGGTGCCACCCAACTGTGGGATGGTGCCGAGCGGTTTGGAGGAGGATTGTGTCTGGGATCCCGAACGAATCAAG…	468	MTLICPMGGSLGLSAPGDNKKYVMYHGTTKKSADLILATGFRQSAEGMLGRGVYLSRDLQKASRYPIDCEECDQVVIKVRVNVGKVIRIDRQYHPKQKTWHDHGYDTAWVPPNCGMVPSGLEEDCVWDPERIKILKTINPRPVKPSSGHGARGYK	155	1,between aa24-65
ScaGig2B	est	Sebastes caurinus	in silico	GE799984.1	GE799984.1	GGGGGGGCACTCTTGGAGGAACGTAGAGAGAGTGATACTGAGACCAACATGCAGTACGAGTGGGCTGAAGATGACTTTGAGCTGCCCGGTGGGGTGTTTCCACTGGGCGTCTCTGCGCCAGGTGATAATAGAAACTACATCATGTACCACGGCACCACCAGGGAGAATGCTAACTTAATCCTGAAAAATGGTTTTCGCCAGTCTGCAGACGGGATACTCGGCCGCGGCGTCTACCTCAGCAGAGACCTGAAGAAAGCTAGCCGCTATCCTCTTGATCACCCTGAGTCTGACGAGGTCGTCATTAAGGTTAGGGTCAACGTGGGGAGAGTGATCACCATCAACCATCAAAAACACCCAAAGCAGAAGACCTGGCATGACCATGGCTACAACACTGCCTGT…	662	ATGCAGTACGAGTGGGCTGAAGATGACTTTGAGCTGCCCGGTGGGGTGTTTCCACTGGGCGTCTCTGCGCCAGGTGATAATAGAAACTACATCATGTACCACGGCACCACCAGGGAGAATGCTAACTTAATCCTGAAAAATGGTTTTCGCCAGTCTGCAGACGGGATACTCGGCCGCGGCGTCTACCTCAGCAGAGACCTGAAGAAAGCTAGCCGCTATCCTCTTGATCACCCTGAGTCTGACGAGGTCGTCATTAAGGTTAGGGTCAACGTGGGGAGAGTGATCACCATCAACCATCAAAAACACCCAAAGCAGAAGACCTGGCATGACCATGGCTACAACACTGCCTGTGTGCCACCCAACTGTGGAATGGTGGAAAGCGGTTTGGAGGAGGATTGT…	468	MQYEWAEDDFELPGGVFPLGVSAPGDNRNYIMYHGTTRENANLILKNGFRQSADGILGRGVYLSRDLKKASRYPLDHPESDEVVIKVRVNVGRVITINHQKHPKQKTWHDHGYNTACVPPNCGMVESGLEEDCVWDPIQIQIIKTINARPVQGEK	155	1,between aa32-77
ScaGig2C	est	Sebastes caurinus	in silico	2 reads: GE805791.1, GE805790.1(reversed)	awaiting	AACATGACCCATTTATTTTCCAGGTTACAATGGCACAGTGACAAAATACAAATGTCATTTACCTTTTATCCAAATATATAAAAATACATTTGAGCATAGAAAAATAAATTGGTGACAGCTCGTAGAGCTCACATGTGGCCCCATGCACCATATCCACCTTGGACTGGACGTGGGTTAATGGTTTTAAGGATCTGGATTTGATTGGGATCCCAGACACAATCCTCCTCCAAACCGCTTTTCACCATTCCACAGTTGGGTGGCACCCAGGCGGTGTCGTAGCCCTGGTAATGCCAGGTCTCCCGATATTGGTGGTTTTGATGGTTGATGGCGATCACTCTCCCGACGTTGACCCTAACCTTAATGACGACCTTGTCATACCCAGGGTGACGGAGAGGATAG…	682	ATGCAGTACGAGTGGGCTGAAGATGACTTTGCGCTGCCCTATGGGGTGGTTCCACTGGGCGTCTTTGCGCCAGGTGATAATAGAAACTACGTCATGTACCATGGCACCACCAGGGAGAATGCTACATTAATCCTGAAAAACGGTTTTCGCCAGTCTCCAGGCGGGATGCTCGGCCGCGGCGTCTACCTCAGCAGAGACCTGCAGAAAGCTAGCCGCTATCCTCTCCGTCACCCTGGGTATGACAAGGTCGTCATTAAGGTTAGGGTCAACGTCGGGAGAGTGATCGCCATCAACCATCAAAACCACCAATATCGGGAGACCTGGCATTACCAGGGCTACGACACCGCCTGGGTGCCACCCAACTGTGGAATGGTGAAAAGCGGTTTGGAGGAGGATTGT…	486	MQYEWAEDDFALPYGVVPLGVFAPGDNRNYVMYHGTTRENATLILKNGFRQSPGGMLGRGVYLSRDLQKASRYPLRHPGYDKVVIKVRVNVGRVIAINHQNHQYRETWHYQGYDTAWVPPNCGMVKSGLEEDCVWDPNQIQILKTINPRPVQGGYGAWGHM	161	1,between aa32-73
ScaGig2D	est	Sebastes caurinus	in silico	3 reads: GE798387.1, GE798058.1, GE805833.1	awaiting	GGGGGGACAGAACTGACAGAGCAACTCCACTGACGAACTGCAGATCTTCTGAACAACATCCTCTCTATCAGCCACATTCCTAAATCAGGATGTCAGTGCAGTTCTCTGGTTGGGAGGTGGTCGACGATGGTGCTTCTTTTTCTGGTGTGGAGCTGGAGCCGTCCCAGAAACCCCAAAACAAGGGCGTCTACAAAATGTACCATGGGACCAGCGTTGCCATCGCACGGCTCATCATTGCCAATGGCTTTCAGCAGTCAACACGTGGCATGCTGGGAAGAGGCGTGTATGTGAGTCGTAACATAAAAAAGGCAGCTCATTATCCGTTGAATAGTAGCATTACAGACCGCGTGGTGCTTCAGTTACACGTGCGTGTTGGCCGTGTCAAGCGCATTGACGCGA…	867	ATGTCAGTGCAGTTCTCTGGTTGGGAGGTGGTCGACGATGGTGCTTCTTTTTCTGGTGTGGAGCTGGAGCCGTCCCAGAAACCCCAAAACAAGGGCGTCTACAAAATGTACCATGGGACCAGCGTTGCCATCGCACGGCTCATCATTGCCAATGGCTTTCAGCAGTCAACACGTGGCATGCTGGGAAGAGGCGTGTATGTGAGTCGTAACATAAAAAAGGCAGCTCATTATCCGTTGAATAGTAGCATTACAGACCGCGTGGTGCTTCAGTTACACGTGCGTGTTGGCCGTGTCAAGCGCATTGACGCGAACAACCATCCCATGCAGTACACCTGGAACGCGCATGGCTACGACACTGCCTGGGTGCCCCCAAATATTGGCCTCATAGCTGTGCGCAGC…	672	MSVQFSGWEVVDDGASFSGVELEPSQKPQNKGVYKMYHGTSVAIARLIIANGFQQSTRGMLGRGVYVSRNIKKAAHYPLNSSITDRVVLQLHVRVGRVKRIDANNHPMQYTWNAHGYDTAWVPPNIGLIAVRSGLEEDCVFDPKRVKVVGIAKAPDTTIQKELQQLITKTSKKHGRGGDSAADVCSLCKRKTQQGSSHIKQQCWECGQNICILMSKHFCPARP	223	1,between aa36-98
SchGig2	cDNA	Siniperca chuatsi	experimental	AY909461.1	AY909461.1	accaccaggaaggctgctcagtccatcctggccagaggttttgagcagtctgcaggcgggatgctcggccccggcgtctacctcagcagagacctagagaaagctagccgctatcccattgatcaccctgagtctgacagggttgtcattagggttgaggtcaacgtggggaaagtgatcgccatcaatcgtcaaggccaccctcgtcagaagaattggcatgactccagatacggcccggtgtatgacaccgcctgggt	260	ACCACCAGGAAGGCTGCTCAGTCCATCCTGGCCAGAGGTTTTGAGCAGTCTGCAGGCGGGATGCTCGGCCCCGGCGTCTACCTCAGCAGAGACCTAGAGAAAGCTAGCCGCTATCCCATTGATCACCCTGAGTCTGACAGGGTTGTCATTAGGGTTGAGGTCAACGTGGGGAAAGTGATCGCCATCAATCGTCAAGGCCACCCTCGTCAGAAGAATTGGCATGACTCCAGATACGGCCCGGTGTATGACACCGCCTGG	258	TTRKAAQSILARGFEQSAGGMLGPGVYLSRDLEKASRYPIDHPESDRVVIRVEVNVGKVIAINRQGHPRQKNWHDSRYGPVYDTAW	86	1,between aa1-68
SfoGig2A	est	Salvelinus fontinalis	in silico	4 reads: EV389704.1, EV389703.1(reversed), EV391187.1, EV391186.1(reversed)	awaiting	CGGCGGTTTATTGTTGTAACAATTTATTGGTCAAAATCAACTGTTTTAGTCAATGAGACTAAATTACATACTGTTGAAATACATCAATGTATTTTTCTCTTCATATTGTTACACACTATCCACCCTTCATCACCAGCGTGAATGACACTGGGGCTGTTGCATATTAGGCTGGATGAAATCTAAGACAGTGATGCGGTTTGGATCCCAGACACAGTCCTCTTCTAGACCACTCTTCACCATACCACAGTTAGGAGGAACCCAGGCGGTGTCGTAACCGTTCTCATGCCAGGATGTCCGCAGAGGATGATACTGACCGTCAATTCTTTTCACCTTGCCCACATTGACTTTGACTCGGATGACAACCCTCTGATTTTCAGGAAGCAACAGGGGGTACCTGCT…	734	ATGTGGGCAGAAGATGACTTCACTCTTCCCTATGGGGTAGTGCGACTGGGCCAATCTGAACCACAAGATGGCAATACCTACGTCATGTACCACGGCACCACTAGGCAGGCCGCAAATCAAATCCTGAACACTGGTTTTCGTCAGTCTCCTGGTGGCATGTTGGGGCGTGGAGTGTACCTCAGCCGAGACCTGCAGAAGGCAAGCAGGTACCCCCTGTTGCTTCCTGAAAATCAGAGGGTTGTCATCCGAGTCAAAGTCAATGTGGGCAAGGTGAAAAGAATTGACGGTCAGTATCATCCTCTGCGGACATCCTGGCATGAGAACGGTTACGACACCGCCTGGGTTCCTCCTAACTGTGGTATGGTGAAGAGTGGTCTAGAAGAGGACTGTGTCTGGGAT…	471	MWAEDDFTLPYGVVRLGQSEPQDGNTYVMYHGTTRQAANQILNTGFRQSPGGMLGRGVYLSRDLQKASRYPLLLPENQRVVIRVKVNVGKVKRIDGQYHPLRTSWHENGYDTAWVPPNCGMVKSGLEEDCVWDPNRITVLDFIQPNMQQPQCHSRW	156	1, between aa29-70
SfoGig2B	est	Salvelinus fontinalis	in silico	2 reads: EV387093.1, EV387092.1(reversed)	awaiting	TAACAAATTCGATCCCAATACAATTAGGTGCCAATGATTACACAAAATACATTAAAACATGACATCGACAACAAGCTTAATTTGATATGGTATGCAAGGTCACAATGGGTGATGGGTCAAAAGCGAGACAGGCCACGCAAAGTAGGACTAATTGTTTGTGCAAGTAGTCTTGTTACTTGTTGCACACATGCTTCTTCTGAAAGGGGCAAATCTGTTTGGTGCATTCCCAACAGCTTTGGACAGGGTGAGACCCAGTGTTTGAGGTATTCTGGTGGCACTGGCTGCACCCATCCTTTGCGCCATGGTTATTCATGCCGCGTATTTGCTTTCGGAGGTCCCAGCGCCTTTTATCGTCCAGACAGCAGGCCACATCCACCACCACAATCCGGGCGGGATCCC…	868	ATGGAACTAGAAGAGATCACTTTTTCTGGCTGGACTGCGATTGAGGAGAAGAAGCTCCATGCAGGCGAGAAGCCCAAAGACGAGAAAGTTTACACCATGTACCATGGCACGTATCTCAAGTATGTCCAGCGTATTATCACCAGTGGGTTCCAACGCTCCAGCGATGGGATGTTGGGGCCAGGGGTCTACGTGAGCCGTAATATCGACAAAGCAAAGTGTTACCCGCTGAATGCTGACAAAAAGGAAGCGATAGTGTTGAAGTTAAAGGTGCGGGTTGGCAAGGTGAAGAAGATCGACATTGATAACCATCCGCTTCGGAAGTCATGGCACCAGAACGGTTACGACAGTTGCTGGGTGCCACCAAACTGTGGCATTACTGCTATTAAATCTGGCCGTGAA…	639	MELEEITFSGWTAIEEKKLHAGEKPKDEKVYTMYHGTYLKYVQRIITSGFQRSSDGMLGPGVYVSRNIDKAKCYPLNADKKEAIVLKLKVRVGKVKKIDIDNHPLRKSWHQNGYDSCWVPPNCGITAIKSGREEDCVWDPARIVVVDVACCLDDKRRWDLRKQIRGMNNHGAKDGCSQCHQNTSNTGSHPVQSCWECTKQICPFQKKHVCNK	212	1,between aa33-117
SfoGig2C	est	Salvelinus fontinalis	in silico	2 reads: EV385864.1, EV385863.1(reversed)	awaiting	GACTTTTAGAGGTTTATTTGAGATTTATTACAGGAAGACAATTATTCTGAACAATTATGATCATTGATACACACCTTGTTTACGTCAAGTGAATATCATTGAATCGGTTTTTGAAATGTGACAAGGGTATATTAATTGCATATACAGTAGGTATATTGCCAATAATCAGTAAGCCTTTGGCAAAATATAGCTTCTTCCTATGCAATATTGAATGTGTAGCTATAGCAGCGTGCTACATCCTCTTATCTCGATGAACATGAAGTGTAATTAATACTCCTTGAATACACCTTCAAGCCTCCACCTCCAGTGACGGGTTTAACTTTTTCAAGATGGCCACTTTCAGCAATGCCATGACTTTGATTCTCTTTGGGTCGTAGACACAGTTCTCCTGTTGGTTAC…	1522	ATGGCTTTGAAGGGGTACACCAAGCAGAAAAACAAAACAAATTCACCATACTACTTAGAAAACATTCTTGAGACCAATGAGCATCCAGAGGATCACAAAGAATATGTGATGTTCCACGGCACCACAAAAGAGGCTACAGAGTTGATAAAGAAGAATGGTTTCACACCATCAAGAGAAGAACTTGGGCCTGGTGTGTATGTCAGTCGAGACATAGGGAAAGCAATTAAATACCCCCTTGGTGTTTCCAACAATAAGAGAAGAGTACTAAGAGTCAAAGTGGATGTAGGGAAGGTTAAAATCATAGATCAACAGGATCACCTCATGCAGAAGACCTGGCATACCGAGCATGGATATGACACCGCCTGGGTTCCCCCAGGGGTCAGTATGGTGCTGAGCAAC…	927	MALKGYTKQKNKTNSPYYLENILETNEHPEDHKEYVMFHGTTKEATELIKKNGFTPSREELGPGVYVSRDIGKAIKYPLGVSNNKRRVLRVKVDVGKVKIIDQQDHLMQKTWHTEHGYDTAWVPPGVSMVLSNQQGNCVYDPKRIKVMQVMKVKESNISRHRHLQSGVTPEDSHVYVMYHGTSKQAAVEIQRHGFTPSTDGMLGAGVYVSRDIRKAIKYPIGADDSDKMVLKVKVDVGKVKIIDVQGHDRQYDWHTHGYDTAWVPPGVDMVASNQQENCVYDPKRIKVMALLKVAILKKLNPSLEVEA	308	1,between aa178-219, in the later region
SraGig2	est	Sebastes rastrelliger	in silico	2 reads: EW981651.1, EW981650.1(reversed)	awaiting	AACATGACCCATTTATTTTCCAGGTTACAATGGCACAGTGACAAAATACAAATGTCATTTACCTTTTATCCAAATATATAAAAATACATTTGAGCATAGAAAAATAAATTGGTGACAGCTCGTAGAGCTCACATGTAGCCCCATGCACTATTTCCACCTTGGACTGGACGTGGGTTGATGGTTTTAAGGATCTTGATTCGATTGGGATCCCAGACACAATCCTCCTCCAAACCGCTTTTCACCATTCCACAGTTGGGTGGCACCCAGGCGGTGTCGTAGCCGTAGTCATGCCAGGTCTTCTGCTTTGGGTGGTATTGATGGTTGATGGCGATCACTTTCCCGACGTTGACCCTAACCTTAATGACGACCTTGTCATACTCAGGGTGACCGATAGGATAG…	661	ATGCAGTACGAGTGGGCTGAAGATGACTTTGCGCTGCCCTATGGGGTGGTTCCACTGGGCCTCTCGGCGCCAGGTGATAATAAAAACTACATCATGTACCATGGCACCACCAAGAGGAATGCTCAAGTTATCCTGACCAACGGTTTTAGCCAGTCTACAGACGGGATGCTCGGCCGCGGCGTCTACCTCAGCAGAAACCTGCAGAAAGCTAGCCGCTATCCTATCGGTCACCCTGAGTATGACAAGGTCGTCATTAAGGTTAGGGTCAACGTCGGGAAAGTGATCGCCATCAACCATCAATACCACCCAAAGCAGAAGACCTGGCATGACTACGGCTACGACACCGCCTGGGTGCCACCCAACTGTGGAATGGTGAAAAGCGGTTTGGAGGAGGATTGT…	486	MQYEWAEDDFALPYGVVPLGLSAPGDNKNYIMYHGTTKRNAQVILTNGFSQSTDGMLGRGVYLSRNLQKASRYPIGHPEYDKVVIKVRVNVGKVIAINHQYHPKQKTWHDYGYDTAWVPPNCGMVKSGLEEDCVWDPNRIKILKTINPRPVQGGNSAWGYM	161	1, between aa33-73
SsaGig2A	est	Salmo salar	in silico	2 reads: GE779463.1, EG876061.1(reversed)	awaiting	TTGGGTGTAATGTAGCAAGCTAGCTGTAGAAATCGCCTAAACAAACTGCACTGTTAATTTAGGAGTCTCTCACCCAGTTCAATTTGCAGTTAATCTCTGCCCAGAGCAGTGCAGAGTACGTTGCTATGGCAACAATGGCTCTTTCCCACGTTTCCCACAGTCACACTCAGAAGAAACTTGAGTTAAATAATTTGGTACACTTTTTAGATTGAGCACATCTAAGTGAATTCTATACTTTGTCATGAGGATATAGACTAGTATGCCATATCATCTATAGGCTAATTTGGTGATCCGGAATGCAGGTCATTGTTTTAAAAGCGTTATGAAATGTGATAGTGTCTATCTGCAGTGAGGAGAACCATATGATGCGTTCCTACATGATTTCCTGATTTCACAGAA…	1318	ATGTTCTCCCTGTCTTACAGATCTCAGTATGATCATCTTCAGAGTGGAGTCACCCCTGAGGACAGCCACGTCTACGTGATGTATCATGGGACATCAAAACAGATTGCTGTGGATATACAGAGAAATGGATTCAAACCTTCCAAAGATGGCATGCTTGGTGCCGGTGTCCACCTCAGTCGAGACATCAGAAAAGCCATCAAATACCCCATTGGTGCCGATGACTCAGACAGGGTGGTTCTGAAAGTAAAGGTGGATGTTGGCAAGGTTAAGATCATTGATGTGCAGGGTCACGACAGGCAATACGACTGGCACACACATGGGTATGACACTGCCGGGTTCCACCTGGTGTTGACATGGTGA	360	MFSLSYRSQYDHLQSGVTPEDSHVYVMYHGTSKQIAVDIQRNGFKPSKDGMLGAGVHLSRDIRKAIKYPIGADDSDRVVLKVKVDVGKVKIIDVQGHDRQYDWHTHGYDTAGFHLVLTW	119	1,PRK00819, between aa18-67
SsaGig2B	cDNA	Salmo salar	experimental	BT072201.1	BT072201.1	GTAATGTAGCAAGCTAGCTGTAGAAATCGCCTAAACAAACTGCACTGTTAATTTAGGAGTCTCTCACCCAGTTCAATTTGCAGTTAATCTCTGCCCAGAGCAGTGCAGAGTACGTTGCTATGGCAACAATGGCTCTTTCCCACGTTTCCCACAGTCACACTCAGAAGAAACTTGAGTTAAATAATTTGGTACACTTTTTAGATTGAGCACATCTAAGTGAATTCTATACTTTGTCATGAGGATATAGACTAGTATGCCATATCATCTATAGGCTAATTTGGTGATCCGGAATGCAGGTCATTGTTTTAAAAGCGTTATGAAATGTGATAGTGTCTATCTGCAGTGAGGAGAACCATATGATGCGTTCCTACATGATTTCCTGATTTCACAGAAGGACCA…	2208	ATGTTCTCCCTGTCTTACAGATCTCAGTATGATCATCTTCAGAGTGGAGTCACCCCTGAGGACAGCCACGTCTACGTGATGTATCATGGAACATCAAAACAGATTGCTGTGGATATACAGAGAAATGGATTCAAACCTTCCAAAGATGGCATGCTTGGTGCCGGTGTCTACCTCAGTCGAGACATCAGAAAAGCCATCAAATACCCCATTGGTGCCGATGACTCAGACAGGATGGTTCTGAAAGTAAAGGTGAATGTTGGCAAGGTTAAGGTGATAAAATGTCAGAGACACCCCATGCAGAAGACCTGGCACACTGAGCATGGCTTCGACACTGCCTGGGTTCCACCTGGTGTTGGCATGGTGCCGAGCAACCAAGAGGAGGACTGTGTTTTCGACCCA…	450	MFSLSYRSQYDHLQSGVTPEDSHVYVMYHGTSKQIAVDIQRNGFKPSKDGMLGAGVYLSRDIRKAIKYPIGADDSDRMVLKVKVNVGKVKVIKCQRHPMQKTWHTEHGFDTAWVPPGVGMVPSNQEEDCVFDPKRIKVLAMLKVPNLKK	149	1,between aa27-68
SsaGig2C	est	Salmo salar	in silico	4 reads: EG761540.1, DY722995.1, EG763242.1, CA060462.1	awaiting	GGGGAACTTTTACATATTTATTTGAGGTGTATATCAGGAAGAAAAAAACATTTTTTTAAACATATGATCATTGATACACATGCATTATTGACATCAAGTAAATATGATTGATTATATTTCGAAAATATTTGATATGATAAGGTTATATGATTGATTGCATATAGATTGCCATGTCAAATCATCAGCTTCTACTTCCTATGAGCTGTATCATGTTGGACCGTCTGATTCTAACCATCCTCTTCTGGTGACCATGAGGTGATACTGGATGCTCCCACTGAATGCAGAGTTCATCAGTTCCACTGCATAGTGTTTAACCATGGGTTTACCTTTTTTAAGTTGGCGACATCCAGCATTGCCATCACTTTGATTCTCTTTGGGTCATAGACACAGTCTTCCTCT…	746	CAGTATGATCATCTTCAGAGTGGAGTCACCCCTGAGGACAGTCACGTCTACGTGATGTATCATGGGACATCAAAGCAGGCTGCAGTAGAAATACAGAGAAATGGATTCACACCATCTAAAGTTGGCATGCTTGGTGCAGGTGTCTACCTCAGTCGAGACATCAGAAAAGTCATTAGATACCCCCTTGGTTCTTCTGACTCAGACAGGATGGTTCTGAAAGTGAAGGTGAATGTTGGCAGAGTTAAAGTCATCAACAAAAAAGGTCATGACAACCAATACAACTGGCACACTCGTGGCTTCGACACTGCCTGGGTTCCACCTGGTGTTGGCATGGTGCCGAGCAACCAAGAGGAAGACTGTGTCTATGACCCAAAGAGAATCAAAGTGATGGCAATGCTG…	456	QYDHLQSGVTPEDSHVYVMYHGTSKQAAVEIQRNGFTPSKVGMLGAGVYLSRDIRKVIRYPLGSSDSDRMVLKVKVNVGRVKVINKKGHDNQYNWHTRGFDTAWVPPGVGMVPSNQEEDCVYDPKRIKVMAMLDVANLKKVNPWLNTMQWN	151a	1, between aa19-81
SsaGig2D	est	Salmo salar	in silico	EG871163.1	EG871163.1	CGTGACTTTTAGAGGTTTATTTGAGATGTATTATTGGAAGACAATTATTCTGAACAATTATGATCATTGATACACACCTTGTTTACGTCAAGTGAATAGCATTGAATCGTTTTAAAATGTGATAAGGTTATATTAATTGCATATACAGTAGGAATATTGCCAATAATCAGTAAGCCTTTGGCAAAATATAGCTTCTTCCTATGCAATATTGAATGTGTAGCTATAGCAGCATGCTACATCCTCTTATCTCGATGAACATGAAGTGTAATGCTCCTTGAATACACCTTCAAGACTCAACCTCCAGTGACGGGTTTAACTTTTTCAAGATGGCCACTTTCAGCAATGCCATGACTTTGATTCTCTTTGGGTCGTATTGCCTGTCGTGACCCTGCACATCAA…	775	ATGGTGCTGAGCAACCAACAGGGGAACTGTATCTACGACCCAAAGAGAATCAAAGTCATGCAGGTCATGAAAGTGAAAGAAAACAACATATCTAGACACCGTCATCTTCAGAGTGGAGTCACCCCTGAGGACAGCCACGTCTACGTGATGTATCATGGAACATCAAAACAGGCTGCAGTAGAAATACAGAGACATGGCTTCACACCATCCACAGATGGTATGCTTGGTGCAGGTGTCTATGTCAGTCGAGACATCAGAAAAGCAATTAAATACCCCATTGGTGCCGATGACTCAGACAGGATGGTTCTGAAAGTAAAGGTGGATGTTGGCAAGGTTAAGATCATTGATGTGCAGGGTCACGACAGGCAATACGACCCAAAGAGAATCAAAGTCATGGCA…	456	MVLSNQQGNCIYDPKRIKVMQVMKVKENNISRHRHLQSGVTPEDSHVYVMYHGTSKQAAVEIQRHGFTPSTDGMLGAGVYVSRDIRKAIKYPIGADDSDRMVLKVKVDVGKVKIIDVQGHDRQYDPKRIKVMALLKVAILKKLNPSLEVES	151b	1,between aa50-91
SsaGig2E	est	Salmo salar	in silico	EG918354.1	EG918354.1	GGCTTTTAGAGGTATATTTGAGATTTATTGTAGGAAGACAATTATGATCATTGATACACGCCTTGTTTACGTCAAGTGAATATCATTGAATCGTTTTTAAAAATGTGATAAGGTTATATTAATTGCATATACAGTAGGAATATTGGCAATAATCAGTAAGCCTTTGGCAAAATATAGCTTCTTCCTATGCAATATTGAATGTGTAGCTATAGCAGCATGCTACATCCTCTTATCTCGATGAACATGAAGTGTAATGCTCCTTGAATACACCTTCAAGACTCAACCTCCAGTGACGGGTTTAACTTTTTCAAGATGGCCACTTTCAGCAATGCCATGACTTTGATTCTCTTTGGGTCGTAGACACAGTTCCCCTGTTGGTTGCTCAGCACCATACTGACC…	742	ACAAATTCACCATACTACTTAGAGAACATTCTTGAGACCGATGAGCATCCAGAGGATCACAGAGAATATGTGATGTTCCACGGCACCACAAAAGAGGCTACAGAGTTGATAAAGAAGAATGGCTTCACACCATCAAGAGAAGAACTTGGGCTTGGTGTGTATGTCAGTCGAGACATCGGGAAAGCAATTGAATACCCCCTTGGTGTTTCCAACAATAAGAGAAGAGTACTAAAAGTCAGAGTGGATGTTGGGAAGGTTAAGATCATAGACCAGCAGGATCACCCCATGCAGAAGACCTGGCATACGGAGCATGGATATGACACCGCCTGGGTTCCCCCAGGGGTCAGTATGGTGCTGAGCAACCAACAGGGGAACTGTGTCTACGACCCAAAGAGAATC…	468	TNSPYYLENILETDEHPEDHREYVMFHGTTKEATELIKKNGFTPSREELGLGVYVSRDIGKAIEYPLGVSNNKRRVLKVRVDVGKVKIIDQQDHPMQKTWHTEHGYDTAWVPPGVSMVLSNQQGNCVYDPKRIKVMALLKVAILKKLNPSLEVES	155	1,between aa5-141
SsaGig2F	est	Salmo salar	in silico	16 reads: CK876546.1, CK892917.1, EG803339.1, EG803338.1, EG815123.1, EG811603.1, EG848544.1, EG788831.1, EG930121.1, DN140484.1, EG815121.1, EG811602.1, EG788832.1, EG848545.1, CK889928.1, EG930120.1	awaiting	GGGGGATTCGTTTGCATATTGCCCAAACGACACACCATTGTCATAACTTCCTTGAGAACTGTTCTAAAGTAATCTGTTGAATCACTCTTACCTTATCTGTACCCTGAGATCAACAACACCTAGACAACATTAGCAGCATTTACACAACCATGTGGGCAGAAGATGACTTCACTCTTCCCTCTGGGTCAGTGCGACTGGGCCTATCTGAACCACAAGATGACAATACCTACGTCATGTACCACGGCACCTCTTGGCTGGCCGCAAATGAAATCCTGAACACTGGTTTTCGTCAGTCTCATGGTGGTATGTTGGGGCGTGGAGTGTACCTGAGCCGAGACCTGATGAAGGCAAGCAGGTACCCCCTGGATCTTCCTGAACATCGGAGGGTTGTCATCCGAG…	738	ATGTGGGCAGAAGATGACTTCACTCTTCCCTCTGGGTCAGTGCGACTGGGCCTATCTGAACCACAAGATGACAATACCTACGTCATGTACCACGGCACCTCTTGGCTGGCCGCAAATGAAATCCTGAACACTGGTTTTCGTCAGTCTCATGGTGGTATGTTGGGGCGTGGAGTGTACCTGAGCCGAGACCTGATGAAGGCAAGCAGGTACCCCCTGGATCTTCCTGAACATCGGAGGGTTGTCATCCGAGTCAATGTCAATGTGGGCAAGGTGAAAAGAATTGACTATCAGTATCATCCTCTGCAGACAACCTGGCATGAGAACGGTTACGACACCGCCTGGGTCCCTCCTAACTGTGGTATGGTGAAGAGTGGTCTAGAAGAGGACTGTGTCTGGAAT…	471	MWAEDDFTLPSGSVRLGLSEPQDDNTYVMYHGTSWLAANEILNTGFRQSHGGMLGRGVYLSRDLMKASRYPLDLPEHRRVVIRVNVNVGKVKRIDYQYHPLQTTWHENGYDTAWVPPNCGMVKSGLEEDCVWNPKRVTVLGTIQPNMQQPQCHSRW	156	1,between aa29-77
SsaGig2G	est	Salmo salar	in silico	7 reads: EG774119.1, EG777825.1, EG843663.1(reversed), EG843674.1, EG853130.1, EG774118.1(reversed), EG853119.1(reversed)	awaiting	GTGGAAGCAGTGGTATCAACGCAGAGTGGCCATTACGGCCGGGGGGCCTGTACCCTGAGATCAACATCATCTACACATACAGATCTGTCATTAGCAGCATTTACACAACCATGTGGGCAGAAGATGACTTCACTCTTCCCTCTGGGGCAGTGCGACTGGGCCTATCTGAACCACAAGATGACAATACCTACGTCATGTACCACGGCACCACTAGGCTGGCCGCAAATCAAATCCTGAACACTGGTTTTCGTCAGTCTTCTCGTGGTATGTTGGGGCGTGGAGTGTACCTGAGCCGAGACCTGCAGAAGGCAAGCAGGTACCCCGTGGAACTTCCTGAACATCAGAGGGTTATCATCCGAGTCAATGTCAATGTGGGCAAGGTGAAAAGAATTGACAATC…	705	ATGTGGGCAGAAGATGACTTCACTCTTCCCTCTGGGGCAGTGCGACTGGGCCTATCTGAACCACAAGATGACAATACCTACGTCATGTACCACGGCACCACTAGGCTGGCCGCAAATCAAATCCTGAACACTGGTTTTCGTCAGTCTTCTCGTGGTATGTTGGGGCGTGGAGTGTACCTGAGCCGAGACCTGCAGAAGGCAAGCAGGTACCCCGTGGAACTTCCTGAACATCAGAGGGTTATCATCCGAGTCAATGTCAATGTGGGCAAGGTGAAAAGAATTGACAATCAGTATCATCCTTTGCGGACAACCTGGCATGAGAACGGTTACGACACCGCCTGGGTTCCTCCTAACTGTGGTATGGTGAAGAGTGGTCTAGAAGAGGACTGTGTCTGGGAT…	480	MWAEDDFTLPSGAVRLGLSEPQDDNTYVMYHGTTRLAANQILNTGFRQSSRGMLGRGVYLSRDLQKASRYPVELPEHQRVIIRVNVNVGKVKRIDNQYHPLRTTWHENGYDTAWVPPNCGMVKSGLEEDCVWDPKRITVLGTIQPKMQQPQMQQPHLCW	159	1,between aa29-112
SsaGig2H	est	Salmo salar	in silico	2 reads: EG805684.1, EG805683.1(reversed)	awaiting	GGGGGGAAAGTATAGTGATCCTATGCGGTGCAATAGCCTCAACTTTATATTTGTCTGTACTTCCAACAGATACCGACTATGGAACTAGAAGAGATCCCTTTTTCTGGCTGGACTGCGATTGAGGAGAAGAAGCTCCAAGCAGACGAGAAGCCCAAAGACGAGAAAGTTTACACCATGTACCATGGCACGTATCTCAAGCATGTCCAGCGTATTATCACCAGTGGGTTCCAACGCTCCAGCGATGGAATGTTGGGACCGGGGGTCTACGTGAGCCGTAATATCGACAAAGCAAAGTGTTACCCGCTGAATGCTGACAAATTAAAGGTGCGGGTTGGCAAGGTGAAGAAGATCGACGTTGATAACCATCCGCTTCAGAAGTCATGGCACCAGAACGGTTAC…	905	ATGGAACTAGAAGAGATCCCTTTTTCTGGCTGGACTGCGATTGAGGAGAAGAAGCTCCAAGCAGACGAGAAGCCCAAAGACGAGAAAGTTTACACCATGTACCATGGCACGTATCTCAAGCATGTCCAGCGTATTATCACCAGTGGGTTCCAACGCTCCAGCGATGGAATGTTGGGACCGGGGGTCTACGTGAGCCGTAATATCGACAAAGCAAAGTGTTACCCGCTGAATGCTGACAAATTAAAGGTGCGGGTTGGCAAGGTGAAGAAGATCGACGTTGATAACCATCCGCTTCAGAAGTCATGGCACCAGAACGGTTACGACAGTTGCTGGGTGCCACCAAACTCTGGCATTACCGCTATTAAATCTGGCCGTGAAGAGGATTGCGTCTGGGATCCC…	618	MELEEIPFSGWTAIEEKKLQADEKPKDEKVYTMYHGTYLKHVQRIITSGFQRSSDGMLGPGVYVSRNIDKAKCYPLNADKLKVRVGKVKKIDVDNHPLQKSWHQNGYDSCWVPPNSGITAIKSGREEDCVWDPARIVVVDVACCMDDKTRWDLRKQIRGMNNHGPKDGCSQCHQNTSKTGSHPIQSCWACTKQICPFQMKHVCNK	205	1,between aa33-130
SsaGig2I	est	Salmo salar	in silico	21 reads: DY707197.1, EG860752.1, CK887584.1, EG860751.1, CB518008.1, CK887792.1, EG827326.1, EG788412.1, DW533379.1, EG834082.1, CK887650.1, DW472122.1, EG788413.1, GO057200.1, DW533292.1, DW533380.1, EG827325.1, DW533291.1, EG779528.1, EG918784.1, EG834083.1	awaiting	GGGGGAGAGAATCAAAAGTGAAAGTATAGTGATCCTATGCGGTGCAATAGCCTCAACTTTATATTTGTCTGTACTTCCAACAGATACCGACTATGGAACTAGAAGAGATCCCTTTTTCTGGCTGGACTGCGATTGAGGAGAAGAAGCTCCAAGCAGGCGAGAAGCCCAAAGACGAGAAAGTTTACACCATGTACCATGGCACGTATCTCAAGCATGTCCAGCGTATTATCACCAGTGGGTTCCAACGCTCCAGCGATGGAATGTTGGGACCGGGGGTCTACGTGAGCCGTAATATCGACAAAGCAAAGTGTTACCCGCTGAATGCTGACAAAAAGGAAGCGGTTGTGTTGAAATTAAAGGTGCGGGTTGGCAAGGTGAAGAAGATCGACGTTGATAACC…	747	ATGGAACTAGAAGAGATCCCTTTTTCTGGCTGGACTGCGATTGAGGAGAAGAAGCTCCAAGCAGGCGAGAAGCCCAAAGACGAGAAAGTTTACACCATGTACCATGGCACGTATCTCAAGCATGTCCAGCGTATTATCACCAGTGGGTTCCAACGCTCCAGCGATGGAATGTTGGGACCGGGGGTCTACGTGAGCCGTAATATCGACAAAGCAAAGTGTTACCCGCTGAATGCTGACAAAAAGGAAGCGGTTGTGTTGAAATTAAAGGTGCGGGTTGGCAAGGTGAAGAAGATCGACGTTGATAACCATCCGCTTCAGAAGTCATGGCACCAGAACGGTTACGACAGTTGCTGGGTGCCACCAAACTCTGGCATTACCTCTATTAAATCTGGCCGTGAA…	639	MELEEIPFSGWTAIEEKKLQAGEKPKDEKVYTMYHGTYLKHVQRIITSGFQRSSDGMLGPGVYVSRNIDKAKCYPLNADKKEAVVLKLKVRVGKVKKIDVDNHPLQKSWHQNGYDSCWVPPNSGITSIKSGREEDCVWDPARIVVVDVACCMDDKTRWDLRKQIRGMNNHGPKDGCSQCHQNTSKTGSHPIQSCWACTKQICPFQMKHVCNK	212	0
SsaGig2J	est	Salmo salar	in silico	3 reads: BG934422.12, BG934422.11, GE774127.1	awaiting	CTTCGTCGACGCATTGCTGTACAGGATGTCGGTGACGTTCTTTGGCTGGGACGTGGTGTACCGATGACGGATCCCTGGTGTCAGAACTGGGGGCGGAGCAGGAGCCTCAAAAGGGGGATGCTTACACTATGTACCATGGCACCAATGTCCAGACTGCTCGGCTCATCATCACCAATGGCTTCCGCCAGTCCCCTGATGGCATGCTGGGCCCCGGTGTGTACCGTGAGCCGCAACCAGCAGAAAGCACAGCGCTACCCGCTAAAAGCCCCCCCCTCCGACCGTGTGGTGCTGCAGCTGCGTGTTAATACTGGCCGCGTGAAACGCATCGACAAAGACAACCACCCTATGCAGAAGAGCTGGAACGCAGCAGGGTACGACACCGCGTGGGTTCCCCCCAAC…	724	ATGACGGATCCCTGGTGTCAGAACTGGGGGCGGAGCAGGAGCCTCAAAAGGGGGATGCTTACACTATGTACCATGGCACCAATGTCCAGACTGCTCGGCTCATCATCACCAATGGCTTCCGCCAGTCCCCTGATGGCATGCTGGGCCCCGGTGTGTACCGTGAGCCGCAACCAGCAGAAAGCACAGCGCTACCCGCTAAAAGCCCCCCCCTCCGACCGTGTGGTGCTGCAGCTGCGTGTTAATACTGGCCGCGTGAAACGCATCGACAAAGACAACCACCCTATGCAGAAGAGCTGGAACGCAGCAGGGTACGACACCGCGTGGGTTCCCCCCAACTGTGGCATGCACTCCGTGCCCAGCGGCCTGGAGGAGGACTGTGTGTTTGACCCCCAGCGTGTT…	645	MTDPWCQNWGRSRSLKRGMLTLCTMAPMSRLLGSSSPMASASPLMACWAPVCTVSRNQQKAQRYPLKAPPSDRVVLQLRVNTGRVKRIDKDNHPMQKSWNAAGYDTAWVPPNCGMHSVPSGLEEDCVFDPQRVVVTSIAKAPNPTILAELKQLVSQKRAGTGRGGDMKVAVAGGVCTLCRRKTTPDHTHTLHPCWGCGQNICTLMTKHTCSASA	214	0
SsaGig2K	est	Salmo salar	in silico	3 reads: DW565434.1, DW565435.1(reversed), FC072761.1	awaiting	CCAATAATGTCATAATCATATAGTATCCAGTATTTCAAATCTGTTGCTTTCAACTGCTCCTTTTACAGACATGTTTGCCCATAAAAGGGCATACAGTGGCGTCACACCCCCAACACACCTCCAGAGAGTGGCCAATCGGTGTCTGCATCTTGCACCCCTTACACCTGCCCACAACCCCCTGCTCGTTTCCCCGTCCACTTGACTCCGCCCCCTGTCTCTGCTGACTGATGAGCTTCTCGAGGGCTTTCTTCGTGGCTGGGTCGCCACAGTGTGCAATGCCTTTCACCGCCACCCGCTTGGGGTCTTTAACGCAGTCCTCCTCATGCCCAACGACGGTGGAGGGCAGCCAGGCAGTATCATAACCGCTCTGTTGCCACGAGTGCCACATTGCAACATTTT…	723	ATGCCAGCGAAGTTGGTGCAGTTCAGCGGTTGGGAGGCTGTGGTTGAGAAGCAGATTGTCCTGAAACCTGGTCAGGCACCACGGGGCAGACAAGGCTACACCATGTACCACGGCACCCACCGTGACAGCGCTCGAGCCATCATCACAGGGGGTTTCCGGCCCTCTGCGGGGGGTACGTTGGGCCCGGGGGTCTATTGCAGCCGGGACATAGCCAAGGCGCAGGGCTACCCTAGTGGGTGCCCCCCTGGGGAACACGTGGTACTGCAGCTGAAGGTCCGGGTGGGCCGCGTGAAGAAGATAGATGGACAAAATGTTGCAATGTGGCACTCGTGGCAACAGAGCGGTTATGATACTGCCTGGCTGCCCTCCACCGTCGTTGGGCATGAGGAGGACTGCGTT…	657	MPAKLVQFSGWEAVVEKQIVLKPGQAPRGRQGYTMYHGTHRDSARAIITGGFRPSAGGTLGPGVYCSRDIAKAQGYPSGCPPGEHVVLQLKVRVGRVKKIDGQNVAMWHSWQQSGYDTAWLPSTVVGHEEDCVKDPKRVAVKGIAHCGDPATKKALEKLISQQRQGAESSGRGNEQGVVGRCKGCKMQTPIGHSLEVCWGCDATVCPFMGKHVCKRSS	218	1,between aa36-85
SsaGig2L	est	Salmo salar	in silico	39 reads: EG823029.12, EG823029.11, EG871162.12, EG871162.11, DW544224.12, DW544224.11, EG884318.12, EG884318.11, EG923832.12, EG923832.11, EG941171.12, EG941171.11, EG831551.12, EG831551.11, EG813660.1, EG779212.1, EG917536.1, DW469898.1, EG908832.1, EG779223.1, DW544223.1, EG886255.1, EG823028.1, EG923833.1, DY717564.1, EG884329.1, EG813659.1, EG813230.1, EG866516.1, DY717563.1, EG908831.1, EG9…	awaiting	GSGGGGAAATGAAACTTGAGTGGAAGGAAACCCTCACATACGGTATAACCCTGCATTCGTCTGTTAGTATAGCGGGTGAGAATAATGTTATTTGAAACATTAGACAAGCTAGCTGTCTTATAATTATTGTCAAATACTGTTTTGTTTACCAGTCTTCACTTGAGAATGTTATAATGCTATTCTAATACTATTGTAACACTGATTCTGGATACGTTGAATAGTTATTTAAACATTCCAATTTGCTTTAACGGTTCCAGCCTAAATAATTTGCAAAATGGCTAGGCCTTAAAAATAGTTTTTGGGATTACAGCTCATTTTTCAGAGGTGTATTCAGCTGCAGTTTGATTACTATGGCTTTGAAGGGGTACACCAAGCAGAAAAACAAAACAAATTCACCAT…	1566	ATGGCTTTGAAGGGGTACACCAAGCAGAAAAACAAAACAAATTCACCATACTACTTAGAGAACATTCTTGAGACCAATGAGCATCCAGAGGATCACAGAGAATATGTGATGTTCCACGGCACCACAAAAGAGGCTACAGAGTTGATAAAGAAGAATGGCTTCACACCATCAAGAGAAGAACTTGGGCTTGGTGTGTATGTCAGTCGAGACATCGGGAAAGCAATTGAATACCCCCTTGGTGTTTCCAACAATAAGAGAAGAGTACTAAAAGTCAGAGTGGATGTTGGGAAGGTTAAGATCATAGACCAGCAGGATCACCCCATGCAGAAGACCTGGCATACGGAGCATGGATATGACACCGCCTGGGTTCCCCCAGGGGTCAGTATGGTGCTGAGCAAC…	726	MALKGYTKQKNKTNSPYYLENILETNEHPEDHREYVMFHGTTKEATELIKKNGFTPSREELGLGVYVSRDIGKAIEYPLGVSNNKRRVLKVRVDVGKVKIIDQQDHPMQKTWHTEHGYDTAWVPPGVSMVLSNQQGNCVYDPKRIKVMQVMKVKENNISRHRHLQSGVTPEDSPRLRDVSWDIKTGCSRKYRRHGFTPSKDGMLGAGVYVSRDIRKAIKYPIGADDSDRMVLKVKVDVWQG	241	1,between aa17-154
SsaGig2M	cDNA	Salmo salar	experimental	BT044026.1	BT044026.1	ATTTCAGCAGAGGTGTATTTAACAGCAGTTTCGTTACTATGGATGTTAACCCTGACTCCCCATACTACATCAACTTGCTTGACAGCAAGACTCACCCTGAAGATCACAGAGAATATGTGATGTTTCATGGCTGCTCAAAACAGGGCGCAGAGTTGATTAAAAGGGAAGGTTTCAAACCATCAAGTGCAGATAGAATGCTTGGTGCTGGTGTTTATGTTAGTCGGGACATCCGAAAAGCCTGTAAATACCCTCTTGATGTTCCTGACTCTGAGAAAAGAGTACTAAAAGTCAGAGTGGATGTCGGCAGGGTTAAGGAAATAGACAAGCGGAACCACCCCATGCAGAAGACATGGCACACTGTGCATGGCTTTGACACTGCCTGGGTTCCTCCTAATGTTG…	1407	ATGGATGTTAACCCTGACTCCCCATACTACATCAACTTGCTTGACAGCAAGACTCACCCTGAAGATCACAGAGAATATGTGATGTTTCATGGCTGCTCAAAACAGGGCGCAGAGTTGATTAAAAGGGAAGGTTTCAAACCATCAAGTGCAGATAGAATGCTTGGTGCTGGTGTTTATGTTAGTCGGGACATCCGAAAAGCCTGTAAATACCCTCTTGATGTTCCTGACTCTGAGAAAAGAGTACTAAAAGTCAGAGTGGATGTCGGCAGGGTTAAGGAAATAGACAAGCGGAACCACCCCATGCAGAAGACATGGCACACTGTGCATGGCTTTGACACTGCCTGGGTTCCTCCTAATGTTGGCATGGTGCCGAGCAACCAACAGGAGAACTGTGTCTAT…	879	MDVNPDSPYYINLLDSKTHPEDHREYVMFHGCSKQGAELIKREGFKPSSADRMLGAGVYVSRDIRKACKYPLDVPDSEKRVLKVRVDVGRVKEIDKRNHPMQKTWHTVHGFDTAWVPPNVGMVPSNQQENCVYEPKRIKVIEVMKVTEENLSQYDHLQSGVTPEDSHVYVMYHGTSKQAAVEIQRNGFTPSKVGMLGAGVYLSRDIRKVIRYPLGSSDSDRMVLKVKVNVGRVKVINKKGHDNQYNWHTRGFDTAWVPPGVGMVPSNQEEDCVYDPKRIKVMAMLDVANLKK	292	2,between aa28-90, aa171-233
SsaGig2N	est	Salmo salar	in silico	49 reads-CX355274.1,EG828101.1,EG898190.1,EG761539.12,EG761539.11,EG763241.12,EG763241.11,EG828102.12,EG828102.11,EG898189.12,EG898189.11,EG847686.12,EG847686.11,EG829085.12,EG829085.11,DW537659.12,DW537659.11,CB512442.12,CB512442.11,DY710605.12,DY710605.11,DW573517.11,DW573517.12,DY733666.12,DY733666.11,DW563708.11,DW563708.12,DW561789.11,DW561789.12,DW473494.12,DW473494.11,DY722996.12,DY722996.…	awaiting	ATTTAACAGCAGTTTCGTTACTATGGATGTTAACCCTGACTCCCCATACTACATCAACTTGCTTGACAGCAAGACTCACCCTGAAGATCACAGAGAATATGTGATGTTTCATGGCTGCTCAAAACAGGGCGCAGAGTTGATTAAAAGGGAAGGTTTCAAACCATCAAGTGCAGATAGAATGCTTGGTGCTGGTGTTTATGTTAGTCGGGACATCCGAAAAGCCTGTAAATACCCTCTTGATGTTCCTGACTCTGAGAAAAGAGTACTAAAAGTCAGAGTGGATGTCGGCAGGGTTAAGGAAATAGACAAGCGGAACCACCCCATGCAGAAGACATGGCACACTGTGCATGGCTTGACACTGCCTGGGTTCCTCCTAATTGTTGGCATGGTGCCGAGCAA…	1002	ATGGATGTTAACCCTGACTCCCCATACTACATCAACTTGCTTGACAGCAAGACTCACCCTGAAGATCACAGAGAATATGTGATGTTTCATGGCTGCTCAAAACAGGGCGCAGAGTTGATTAAAAGGGAAGGTTTCAAACCATCAAGTGCAGATAGAATGCTTGGTGCTGGTGTTTATGTTAGTCGGGACATCCGAAAAGCCTGTAAATACCCTCTTGATGTTCCTGACTCTGAGAAAAGAGTACTAAAAGTCAGAGTGGATGTCGGCAGGGTTAAGGAAATAGACAAGCGGAACCACCCCATGCAGAAGACATGGCACACTGTGCATGGCTTGACACTGCCTGGGTTCCTCCTAATTGTTGGCATGGTGCCGAGCAACCAACAGGAGAACTGTGTCTAT…	903	MDVNPDSPYYINLLDSKTHPEDHREYVMFHGCSKQGAELIKREGFKPSSADRMLGAGVYVSRDIRKACKYPLDVPDSEKRVLKVRVDVGRVKEIDKRNHPMQKTWHTVHGLTLPGFLLIVGMVPSNQQENCVYEPKRIKVIEVMKVTEENLSQYDHLQSGVTPEDSHVYVMYHGTSKQAAVEIQRNGFTPSKVGMLGAGVYLSRDIRKVIRYPLGSSDSDRMVLKVKVNVGRVKVINKKGHDNQYNWHTRGFDTAWVPPGVGMVPSNQEEDCVYDPKRIKVMAMLDVANLKKVNPWLTHG	300	2,between aa28-90, aa171-233
SsaGig2O	cDNA	Salmo salar	experimental	16 reads: BT044022.1, EG881959.1, CK893837.1, GO057167.1, DY720401.12, DY720401.11, DN166542.12, DN166542.11, DY733271.12, DY733271.11, EG871758.12, EG871758.11, DW554033.11, DW554033.12, GO057168.1, EG849013.1	BT044022.1	CAGCAGCTCATTTCAGCAGAGGTGTATTTAACAGCAGTTTCGTTACTATGGATGTTAACCCTGACTCCCCATACTACATCAACTTGCTTGACAGAAAGTCTCATCCTGAAGATCAAAGAGAATATGTGATGTTTCATGGCTGCTCAAAACAGGGCGCAGAGTTGATTAAAAGGGAAGGTTTCAAACCATCAAGTGCAGATAGAATGCTTGGTGCTGGTGTTTATGTTAGTCGGGACATCCGAAAAGCCTGTAAATACCCTCTTGATGTTCCTGACTCTGAGAAAAGAGTACTAAAAGTCAGAGTGGATGTCGGCAAGGTTAAGGTCATAGACATGCAGAACCACCCCATGCAGAAGACATGGCACACTGTGCATGGCTTTGACACTGCCTGGGTTCCTC…	1582	ATGGATGTTAACCCTGACTCCCCATACTACATCAACTTGCTTGACAGAAAGTCTCATCCTGAAGATCAAAGAGAATATGTGATGTTTCATGGCTGCTCAAAACAGGGCGCAGAGTTGATTAAAAGGGAAGGTTTCAAACCATCAAGTGCAGATAGAATGCTTGGTGCTGGTGTTTATGTTAGTCGGGACATCCGAAAAGCCTGTAAATACCCTCTTGATGTTCCTGACTCTGAGAAAAGAGTACTAAAAGTCAGAGTGGATGTCGGCAAGGTTAAGGTCATAGACATGCAGAACCACCCCATGCAGAAGACATGGCACACTGTGCATGGCTTTGACACTGCCTGGGTTCCTCCTAATGTTGGCATAGTACTGTGTAACGAGGAGGAGGACTGTGTCTAT…	915	MDVNPDSPYYINLLDRKSHPEDQREYVMFHGCSKQGAELIKREGFKPSSADRMLGAGVYVSRDIRKACKYPLDVPDSEKRVLKVRVDVGKVKVIDMQNHPMQKTWHTVHGFDTAWVPPNVGIVLCNEEEDCVYDPKRIKVIEVMKVTEDNLSQYDHLQSGVTPEDSHVYVMYHGTSKQIAVDIQRNGFTPSKDGMLGAGVYLSRDIRKAIKYPIGADDSDRMVLKVKVNVGKVKVIKCQRHPMQKTWHTEHGFDTAWVPPGVGMVPSNQEEDCVFDPKRIKVLAMLKVPNLKNVNPWLKHLLQN	304	2,between aa28-113, aa171-212
SsaGig2P	est	Salmo salar	in silico	EG876062.1	EG876062.1	GGGGCGTCTGATCGGTCATACGATGTACGCTTTAATTTATTCTAGCCAACTGACCGAGGATCTTTCTATCACGTTACATGCGAATGAAGCCTGAAAGAGGTAACGTCAACGACTGTTTTGGTTTATTTCAAAGGAATATAATTTTGCGCGAGATGTCCGGATATTGACATTGTGAAGCTACCTGTCAAAGGAATCTGAAGTGCTGGACTGTTATTGACACGAGCCGAGCGGTGTTATCTCTGCTCATGACGATGCCTCTCGAGGATGATCTAGCTTCAGCAGCGGCGACTGGCAACACCGACCGTGTTAAAATTCTATTAGGAAGAGGAGTGGACGTCAACGGCGTAAACTGCTTTGGACGGACACCTCTGCAGAATTCATCACCAAATGGAATCACTG…	776	CTCGACACTGGTGAACATCCTGAGGATCAAAGAACATATGTGATGTTCCATGGCACCTCAATAGAGGCTGCAGAGATGATTAAGAAGAATGGCTTCACACCATCAAGAGCAGATAGCAGCATGCTTGGTGCTGATGTTTATGTTACACGGGACATTCAAAAAGCCTGTAAATACCCTCCTGGTGTTTCCAACTCTAAGAGAAGAGTACTAAAAGTCAGAGTGGATGTTGGGAAGGTTAAGATCATAGAC	249	LDTGEHPEDQRTYVMFHGTSIEAAEMIKKNGFTPSRADSSMLGADVYVTRDIQKACKYPPGVSNSKRRVLKVRVDVGKVKIID	83	1,between aa15-78
TflGig2	est	Tetraodon fluviatilis	in silico	BU572497.1	BU572497.1	AACTGGTGAAGAACTCAGGAGAAGGAACGAAGGATCTGGCCACAAGATCAAACTAGTGCTTTTCAAATGGCCAGATATTGGGACGAAGAGGACTTTGATCTGTCCAGTGATGAAGGAGAACTGGACTACCAAGTGGAAGCAACCAGTGGGAGAACCTACATCATGTACCACGGCACCACCAGACGGAACGCTCAGGCCATTCTGGAAACGGGCTTTTGCCAGTCCGCAGACGGGATGCTCGGCCGTGGCGTGTACCTGAGCAGAAACCTGGAGAAGGCCAGCCGCTACCCCATCGATCACCCCCAAAGCGACAAGGTCGTCATCAAGGTCAGGGTCAACGTGGGGAAAGTGATCGCCATCACTCGCCAAAGTCATCCTCATCGGAAGACCTGGCACAAC…	507	ATGGCCAGATATTGGGACGAAGAGGACTTTGATCTGTCCAGTGATGAAGGAGAACTGGACTACCAAGTGGAAGCAACCAGTGGGAGAACCTACATCATGTACCACGGCACCACCAGACGGAACGCTCAGGCCATTCTGGAAACGGGCTTTTGCCAGTCCGCAGACGGGATGCTCGGCCGTGGCGTGTACCTGAGCAGAAACCTGGAGAAGGCCAGCCGCTACCCCATCGATCACCCCCAAAGCGACAAGGTCGTCATCAAGGTCAGGGTCAACGTGGGGAAAGTGATCGCCATCACTCGCCAAAGTCATCCTCATCGGAAGACCTGGCACAACCACGGCTACGACTGCGCCTGGGTGCCGCCCAACTGTGGGATGGTGAAGAGTGGCCTGGAGGAGGAC…	441	MARYWDEEDFDLSSDEGELDYQVEATSGRTYIMYHGTTRRNAQAILETGFCQSADGMLGRGVYLSRNLEKASRYPIDHPQSDKVVIKVRVNVGKVIAITRQSHPHRKTWHNHGYDCAWVPPNCGMVKSGLEEDCVWDPKRIKILDV	146	1,between aa33-82
TniGig2E	cDNA	Tetraodon nigroviridis	experimental	CR719319.2	CR719319.2	ACTTTTAGTTGCTTTTGAGGGGAACTGGTGAAGAACTCAGGAGAAGGAACGAAGGTTCTGGCCACAAGATCAAACTAGTGCTTTTCAAATGGCCAGATATTGGGACGAAGAGGACTTTGATCTGTCCAGTGATGAAGGAGAACTGGACTACCAAGTGGAAGCAACCAGTGGGAGAACCTACATCATGTACCACGGCACCACCAGACGGAACGCTCAGGCCATTCTGAAAACGGGCTTTCGCCAGTCCGCAGACGGGATGCTCGGCCGTGGCGTGTACCTGAGCAGAGACCTGGAGAAGGCCAGCCGCTACCCCATCAAACACCCCCAAAGCGACAAGGTCGTCATCAAGGTCAGGGTCAACGTGGGGAAAGTGAAGAAAATTGATTGTCAAGGTCATCC…	721	ATGGCCAGATATTGGGACGAAGAGGACTTTGATCTGTCCAGTGATGAAGGAGAACTGGACTACCAAGTGGAAGCAACCAGTGGGAGAACCTACATCATGTACCACGGCACCACCAGACGGAACGCTCAGGCCATTCTGAAAACGGGCTTTCGCCAGTCCGCAGACGGGATGCTCGGCCGTGGCGTGTACCTGAGCAGAGACCTGGAGAAGGCCAGCCGCTACCCCATCAAACACCCCCAAAGCGACAAGGTCGTCATCAAGGTCAGGGTCAACGTGGGGAAAGTGAAGAAAATTGATTGTCAAGGTCATCCTCTTCAGAAGACCTGGCACAACCACGGCTACGACTGCGCCTGGGTGCCGCCCAACTGTGGGATGGTGGAGAGTGGCCTGGAGGAGGAC…	486	MARYWDEEDFDLSSDEGELDYQVEATSGRTYIMYHGTTRRNAQAILKTGFRQSADGMLGRGVYLSRDLEKASRYPIKHPQSDKVVIKVRVNVGKVKKIDCQGHPLQKTWHNHGYDCAWVPPNCGMVESGLEEDCVWDPKRIKVLNLINPAPGTSQFEAEMW	161	1,between aa33-82
TniGig2F	cDNA	Tetraodon nigroviridis	experimental	CR688934.2	CR688934.2	GAGAAGGGACGAAGGATCTGGCCACAAGATCAAACTAGTGCTTTTAAAATGGCCAGATATCGGGACGAAGAGATCTTTGATCTGTCCAGTGATGAAGGAGAACTGGACTACCAAGTGGAAGCAACCAGTGGGAGAACCTACATCATGTACCACGGCACCACCGAACGGAACGCTGAGGCCATTCTGAAAACGGGCTTTCGCCAGTCCGCAGGCGGGATGCTCGGCCGTGGCGTGTACCTGAGCAGAGACCTGGAGAAGGCCAGCCGCTACCCCATCGATTGCAGTCAAAGCAAGAAGGTCGTCATCAAGGTCAGGGTCAACGTGGGGAACGTGATCGCCATCACTCGCCAAGGTCATCCTCTTCAGAAGACCTGGCACGACCACGGCTACGACTGTGCC…	694	ATGGCCAGATATCGGGACGAAGAGATCTTTGATCTGTCCAGTGATGAAGGAGAACTGGACTACCAAGTGGAAGCAACCAGTGGGAGAACCTACATCATGTACCACGGCACCACCGAACGGAACGCTGAGGCCATTCTGAAAACGGGCTTTCGCCAGTCCGCAGGCGGGATGCTCGGCCGTGGCGTGTACCTGAGCAGAGACCTGGAGAAGGCCAGCCGCTACCCCATCGATTGCAGTCAAAGCAAGAAGGTCGTCATCAAGGTCAGGGTCAACGTGGGGAACGTGATCGCCATCACTCGCCAAGGTCATCCTCTTCAGAAGACCTGGCACGACCACGGCTACGACTGTGCCTGGGTGCCGCCCAACTGTGGGATGGTGGAGAGTGGCCTGGAGGAGGAC…	489	MARYRDEEIFDLSSDEGELDYQVEATSGRTYIMYHGTTERNAEAILKTGFRQSAGGMLGRGVYLSRDLEKASRYPIDCSQSKKVVIKVRVNVGNVIAITRQGHPLQKTWHDHGYDCAWVPPNCGMVESGLEEDCVWDPKRIMALYSIKPAPGTYQFEVEMHF	162a	1,between aa33-74
TniGig2G	cDNA	Tetraodon nigroviridis	experimental	CR694495.2	CR694495.2	ACTGTTTCAAACTCACAAGAAGAACAAACTCAACTCACTATAGTTTCATCTGTTCATGATCATGAAAATGATGGTGGTCTGACCACTTTGGACTTGACCTTTTTGCCTTTTTTCCTACTATTTTATCGGTTCTCTCTCATCCTCCGCCCACATGGTTGGTTTTTTTTTCTTCTGACACCAAAGTGAAAGAGGAACTTTGGGCAGGTTCAACAAGTCAGACTTTTAGTCGCTGTTGAGGGGAAACTGGTGAAGAATTCAGGACCCGGTGGGATCGAGAAGGGACGAAGGATCTGGCCACAAGATCAAACTAGTGCTTTTAAAATGGCCGGATATCGGGACGAAGAGATCTTTGATCTGTCCAGTGATGAAGGAGAACTGAGCGACCTAGTGGAAGCAACC…	967	ATGGCCGGATATCGGGACGAAGAGATCTTTGATCTGTCCAGTGATGAAGGAGAACTGAGCGACCTAGTGGAAGCAACCAGTGGGAGAACCTACATCATGTACCACGGCACCACCAGAGGGAACGCTCAGGCCATTCTGAAAAAGGGCTTTCGCCAGTCCACAGGCGGGATGCTCGGCCGTGGCGTGTACCTGAGCAGAGACCTGGAGAAGGCCAGCCGCTACCCCATCGATTGCAGTCAAATCAGCAAGGTCGTCATCAAGGTCAGGGTCAACGTGGGGAAAGTGATCGCCATCGCTCGCCAAAATCATCCTCTTCGGAAGACCTGGCACGACAACGGCTACGACTGCGCCTGGGTGCCGCCCAACTGTGGGATGGTGGAGAGTGGCCTGGAGGAGGAC…	489	MAGYRDEEIFDLSSDEGELSDLVEATSGRTYIMYHGTTRGNAQAILKKGFRQSTGGMLGRGVYLSRDLEKASRYPIDCSQISKVVIKVRVNVGKVIAIARQNHPLRKTWHDNGYDCAWVPPNCGMVESGLEEDCVWDPKRIKVLNIIDPAPGTSRFEVEMYF	162b	1,between aa34-74
TniGig2H	gss	Tetraodon nigroviridis	in silico	4 reads: AL255901.1, AL267466.12(reversed), AL267466.11(reversed), AL168167.1	awaiting	GGAAAGACAAGAAGCAGATGATTTCCTTCTGCCCTTCAGATTTAGGTGCAGATCAGTTTACTCCCCCAAGTCTCAGTAATAGTCTCTTTCTGCTCCTGAAATATTTGCCCCTCACGTTTCCTGCAGTGCTTTTAAAATGGCCGGATATCGGGACGAAGAGGACTTTGATCTGTCCAGTGATGAAGGAGAACTAAGCGACCTAGTGGAAGCAACCAGTGGGAGAACCTACATCATGTACCACGGCACCACCAGGGGGAACGCTCAGGCCATTCTGAAAAAGGGCTTTCGCCAGTCCACAGGCGGGATGCTCGGCCCTGGCGTGTACCTGAGCAGAGACCTGGAGAAGGCCAGCCGCTACCCCATCGATTGCAGTCAAATCAGCAAGGTCGTCATCAAGGT…	1218	ATGGCCGGATATCGGGACGAAGAGGACTTTGATCTGTCCAGTGATGAAGGAGAACTAAGCGACCTAGTGGAAGCAACCAGTGGGAGAACCTACATCATGTACCACGGCACCACCAGGGGGAACGCTCAGGCCATTCTGAAAAAGGGCTTTCGCCAGTCCACAGGCGGGATGCTCGGCCCTGGCGTGTACCTGAGCAGAGACCTGGAGAAGGCCAGCCGCTACCCCATCGATTGCAGTCAAATCAGCAAGGTCGTCATCAAGGTCAGGGTCAACGTGGGGAAAGTGATCGCCATCGCTCGCCAAAATCATCCTCTTCGGAAGGCCTGGCACGACAACGGCTACGACTGCGCCTGGGTGCCGCCCAACTGTGGGATGGTGGAGAGTGGCCTGGAGGGGGAC…	489	MAGYRDEEDFDLSSDEGELSDLVEATSGRTYIMYHGTTRGNAQAILKKGFRQSTGGMLGPGVYLSRDLEKASRYPIDCSQISKVVIKVRVNVGKVIAIARQNHPLRKAWHDNGYDCAWVPPNCGMVESGLEGDCVWDPKRIKVLSIIDPAPGTSRFEVEMYF	162c	1,between aa34-74
TniGig2I	cDNA	Tetraodon nigroviridis	experimental	CR727520.2	CR727520.2	AGAAAGTTAATCGGTGGTGAGTCTGTCCCCCCCTCACCTACGTGCATTATTTTTAGAACTCCTCTAAAACGAAAGTACAAGAAACAGGCTGACGAGTCAGACTTTTAGTTGCTGTTGAGGGGAAACTGGTGAAGAACTCAGGAGAAGGAACGGAGGATCTGGCCACAAGATCAAACTAGTGCTTTTCAAATGGCCAGATATCGGGACGAAGAGGACTTTGATCTGTCCAGTGATGAAGGAGAACTGGGCTACCAAGTGGAAGCAACCAGTGGGAGAACCTACATCATGTACCACGGCACCACCAGACGGAACGCTCAGGCCATTCTGGAAACGGGCTTTTGCCAGTCCGCAGACGGGATGCTCGGCCGTGGCGTGTACCTGAGCAGAGACCCGGAGAAG…	1846	ATGGCCAGATATCGGGACGAAGAGGACTTTGATCTGTCCAGTGATGAAGGAGAACTGGGCTACCAAGTGGAAGCAACCAGTGGGAGAACCTACATCATGTACCACGGCACCACCAGACGGAACGCTCAGGCCATTCTGGAAACGGGCTTTTGCCAGTCCGCAGACGGGATGCTCGGCCGTGGCGTGTACCTGAGCAGAGACCCGGAGAAGGCCAGCCGCTACCCCATCGATCACCCCCAAAGCGACAAGGTCGTCATCAAGGTCAGGGTCAACGTGGGGAAAGTGATCGCCATCACTCGCCAAAGTCATCCTCATCGGAAGACCTGGCACGACCACGGCTACGACTGCGCCTGGGTGCCGCCCAAATGTGGGATGGTGAAGAGTGGCCTGGAGGAGGAC…	543	MARYRDEEDFDLSSDEGELGYQVEATSGRTYIMYHGTTRRNAQAILETGFCQSADGMLGRGVYLSRDPEKASRYPIDHPQSDKVVIKVRVNVGKVIAITRQSHPHRKTWHDHGYDCAWVPPKCGMVKSGLEEDCVWDPKRIKILDVIWRQPAQDLSPVGFAFALGALAAVGMGVLSLLSR	180	1,between aa33-82
TniGig2J	cDNA	Tetraodon nigroviridis	experimental	CR718026.2	CR718026.2	GTGGAGAGAACACGGGAAGCATCTACTTTTAACCTTTTAAAATACTCATTCAAAATCAGCTTTTGTTGTGGAAACACTTTTTCAATTCCTTATATTTGACGACTAATCTACAGCTGATTCTACCGTTTAGAAGTTCAACGTGAAAGCAAAGATAAAACGGCCATGCCAACAGCTGCAAGGGCTCCCACAGCAAAAGCAGCACCAACAGGAGAAAGATCCTCCTCCTGGGCCGGCTGGCTCTGGATGACGTACAGGATCTTGATTCGCTTCGGGTCCCAGACGCAGTCCTCCTCCAGGCCACTCTTCACCATCCCACATTCGGGCGGCACCCAGGCGCAGTCGTAGCCGTGGTCGTGCCAGGTCTTCCGATGAGGATGACTTTTGCGAGTGATGGCGATC…	947	ATGATTTCCTTCTGCCCTTCAGATTTAGGTGCAGATCAGTTTATATTTGCCCCTCACGTTTCCTGCAGTGCTTTTCAAATGGCCAGATATTCGGACGAAGAGGACTTTGATCTGTCCAGTGATGAAGGAGAACTGGACGACCAAGTGGAAGCAACCAGTGGGAGAACCTACATCATGTACCACGGCACCACCAGAGGGAACGCTCAGGCCATTCTGGAAACGGGCTTTCGCCAGTCCGCAGACGGGATGCTCGGCCGTGGCGTGTACCTGAGCAGAGACCCGGAGAAGGCCAGCCGCTACCCCATCGATCACCCCCAGAGCGACAAGGTCGTCATCAAGGTCAGGGTCAACGTGGGGAAAGTGATCGCCATCACTCGCAAAAGTCATCCTCATCGGAAG…	627	MISFCPSDLGADQFIFAPHVSCSAFQMARYSDEEDFDLSSDEGELDDQVEATSGRTYIMYHGTTRGNAQAILETGFRQSADGMLGRGVYLSRDPEKASRYPIDHPQSDKVVIKVRVNVGKVIAITRKSHPHRKTWHDHGYDCAWVPPECGMVKSGLEEDCVWDPKRIKILYVIQSQPAQEEDLSPVGAAFAVGALAAVGMAVLSLLSR	208	1, between aa59-108
TniGig2D(12)	genome	Tetraodon nigroviridis	in silico		awaiting	TTTAAATCATTCCGCAAATTAACAGCCCCGTCCAACGACGAACACTCAAAAAGAATGCTTGCGGCAAATATTCATATTTTAGTTAAAAGCGTATAGTTTGTGGTTGCCATTACTGCTCTGTGGATGGCGGTGCACTTTTTCGAACTCTGGGGAAATAGATGGGAAAAGTTACTATAAGGCTTAGACTGTAACAATAAAAATCTATATCGCGTATTAAGGTCAATCTACTTTTACCATATACTTTTCGGAGAAAATGAAAAAAAAAAAAAATCTTTCTTTACAGCTGCTTGCACAAACAAGATGTCGCTGTCGTACTTCGGCTGGGAGGTGATCTACGAGAGGAAACCGCCAACCGTGGAGCTCAAACCGTCGCAACAGCCGAACGATCGTGGGATCTAC…	1286	ATGTCGCTGTCGTACTTCGGCTGGGAGGTGATCTACGAGAGGAAACCGCCAACCGTGGAGCTCAAACCGTCGCAACAGCCGAACGATCGTGGGATCTACACCATGTACCACGGCACCAGCGTCGCCAGTGCTCGAAGCATCATCGTCCAGGGCTTCGAGCAGTCAGCAACCGGCATGCTGGGGAAGGGCGTGTATGTCAGTCGCGACCGAACGAAGGCGGAACGCTACCCGGCGAAAGCGCCCGAGTCCGAGCGAGTGGTTCTGAAGCTGCGCGTCAGCGTCGGTCGTGTGAAGCGCATCGACCGGGACGACCATCCCTATCGGTTGACTTGGAGCGCCCACGGCTACGACACCGCGTGGGTGCCCCCCAACTGTGGGATGAGATGTGTGAGGAGCGGT…	648	MSLSYFGWEVIYERKPPTVELKPSQQPNDRGIYTMYHGTSVASARSIIVQGFEQSATGMLGKGVYVSRDRTKAERYPAKAPESERVVLKLRVSVGRVKRIDRDDHPYRLTWSAHGYDTAWVPPNCGMRCVRSGLQEDCVFNPSNVRVVGIAKAPNDVVFAELQQLLRRPSGASAENVCQICRKTTRESRHVPQPCWGCGQNICPLMPKHFCRGRR	215	1,between aa36-105
TniGig2A(3)	genome	Tetraodon nigroviridis	in silico		awaiting	AATGATTAAGTACAGCTGCAGCGAGTGGGTGTCTGTGCCTCGTCTCTTCAGCCGCACCCAAAGGAGGTATGTGGTACTTCCTGGCAGGAAACTGTCAACAATCACTGAAAACACTCACTGTTTCTCACAAGAACAAACTCAACTCACTATAGTTTAATCTGTTCATGATCATGAAAATGATGGTGGTCTGACCACTTTGGACTTGACCTTTTTGCCTTTTTTCCTACTATTTTATCGGTTCTCTCTCATCCTCCGCCCACATGGTTGGTTTTTTTTCTTCTGAAACAAAAGTGAAAGACGAACGTTTCTAAAGTTTGGGCAGGTTCAACGAGTCAGACTTTTAGTCGCTGTTGAGGGAAACTGGTGAAGAACTCAGGAGAAGGGACGAAGGATCTGACC…	1639	ATGATTTCCTTCTGCCCTTCAGATTTAGGTGCAGATCAGTTTATATTTGCCCCTCACGTTTCCTGCAGTGCTTTTCAAATGGCCAGATATTGGGACGAAGAGGACTTTGATCTGTCCAGTGATGAAGGAGAACTGGACTACCAAGTGGAAGCAACCAGTGGGAGAACCTACATCATGTACCACGGCACCACCAGACGGAGCGCTCAGGCCATTCTGGAAACGGGCTTTCGCCAGTCCGCAGACGGGATGCTCGGCCGTGGCGTGTACCTGAGCAGAAACCTGGAGAAGGCCAGCCGCTACCCCATCAATACACCCCCAAAGCGACAAGGTCGTCATCAAGGTCAGGGTCAACGTGGGGAAAGTGATCGCCATCACTCGCCAAGGTCATCCTCTTCAGAA…	513	MISFCPSDLGADQFIFAPHVSCSAFQMARYWDEEDFDLSSDEGELDYQVEATSGRTYIMYHGTTRRSAQAILETGFRQSADGMLGRGVYLSRNLEKASRYPINTPPKRQGRHQGQGQRGESDRHHSPRSSSSEDLAQPRLRLRLGAAQMWDGEEWPGGGLCLESKANQGS	170	1,between aa59-105
TniGig2B(3)	genome	Tetraodon nigroviridis	in silico		awaiting	CAGACTTTTAGTCGCTGTTGAGGGAAACTGGTGAAGAACTCAGGAGAAGGGACGAAGGATCTGACCACAAGATCAAACTAGGTGAGTGAAACCGGACCCATCGGGGATCCGCGGCCTGGCAGCTGCTTTTTAACCGTTTAAACTCAGAAACTAGATCAGAGATCTTGAGACAAGAAGCAGATGATTTCCTTCTGCCCTTCAGATTTAGGTGCAGATCAGTTATACTCCCCCAAGTCTCAGTAACAGTCTCTTTCTGCTCCTGAAATATTTGCCCCTCACGTTTCCTGCAGTGCTTTTAAAATGGCCGGATATCGGGACGAAGAGGACTTTGATCTGTCCAGTGATGAAGGAGAACTGGACGACCAAGTGGAAGCAACCAGTGGGAGAACCTACATCATG…	1074	ATGGCCGGATATCGGGACGAAGAGGACTTTGATCTGTCCAGTGATGAAGGAGAACTGGACGACCAAGTGGAAGCAACCAGTGGGAGAACCTACATCATGTACCACGGCACCACCAGACGGAACGCTAAGGCCATTCGGAAAAAGGGCTTTCGCCAGTCCACAGACGGGATGCTCGGCCGTGGCGTGTACCTGAGCAGAGACCCGGAGAAGGCCAGCCGCTACCCCATCGATCACCCCCAAAGCGACAAGGTCGTCATCAAGGTCAGGGTCAACGTGGGGAAAGTGATCGCCATCACTCGCAAAAGTCATCCTCATCGGAAGACCTGGCACGACCACGGCTACGACTGCGCCTGGGTGCCGCCCGAATGTGGGATGGTGAGTGAGTGGCCTGGAAGAGGA…	546	MAGYRDEEDFDLSSDEGELDDQVEATSGRTYIMYHGTTRRNAKAIRKKGFRQSTDGMLGRGVYLSRDPEKASRYPIDHPQSDKVVIKVRVNVGKVIAITRKSHPHRKTWHDHGYDCAWVPPECGMVSEWPGRGLCLGPEANQDPGRHPEPAGPGGGSFSCCFCCGSPCSSWHGHFIFACSF	181	1,between aa34-74
TniGig2C(3)	genome	Tetraodon nigroviridis	in silico		awaiting	TGAAAGACGAACGTTTCTAAAGTTTGGGCAGGTTCAACGAGTCAGACTTTTAGTCGCTGTTGAGGGAAACTGGTGAAGAACTCAGGAGAAGGGACGAAGGATCTGACCACAAGATCAAACTAGGTGAGTGAAACCGGACCCATCGGGGATCCGCGGCCTGGCAGCTGCTTTTTAACCGTTTAAACTCAGAAACTAGATCAGAGATCTTGAGACAAGAAGCAGATGATTTCCTTCTGCCCTTCAGATTTAGGTGCAGATCAGTTTATATTTGCCCCTCACGTTTCCTGCAGTGCTTTTCAAATGGCCAGATATTCGGACGAAGAGGACTTTGATCTGTCCAGTGATGAAGGAGAACTGGACGACCAAGTGGAAGCAACCAGTGGGAGAACCTACATCATG…	1089	ATGATTTCCTTCTGCCCTTCAGATTTAGGTGCAGATCAGTTTATATTTGCCCCTCACGTTTCCTGCAGTGCTTTTCAAATGGCCAGATATTCGGACGAAGAGGACTTTGATCTGTCCAGTGATGAAGGAGAACTGGACGACCAAGTGGAAGCAACCAGTGGGAGAACCTACATCATGTACCACGGCACCACCAGACGGAACGCTCAGGCCATTCTGGAAACGGGCTTTCGCCAGTCCGCAGACGGGATGCTCGGCCGTGGCGTGTACCTGAGCAGAGACCCGGAGAAGGCCAGCCGCTACCCCATCGATCACCCCCAAAGCGACAAGGTCGTCATCAAGGTCAGGGTCAACGTGGGGAAAGTGATCGCCATCACTCGCAAAAGACACCCTCATCGGAAG…	627	MISFCPSDLGADQFIFAPHVSCSAFQMARYSDEEDFDLSSDEGELDDQVEATSGRTYIMYHGTTRRNAQAILETGFRQSADGMLGRGVYLSRDPEKASRYPIDHPQSDKVVIKVRVNVGKVIAITRKRHPHRKTWHDHGYDCAWVPPECGMVKSGLEEDCVWDPKRIKILDVIQSQPAQKVDLSPVGAAIAVGALAAVGMVVLSLLSC	208	1,between aa59-108
TruGig2C(sf101)	genome	Takifugu rubripes	in silico		awaiting	GCGGTCTCTCCTAAGTGTGTGCATGCGCGCGCGTGCACCTCTCTCGGATACTGACAAAATGTCGAAACGCGCTGAAAGAATGAAATCACGGTGTCGATCGTTTGATTTTGAAAAGTTCTTTAATCACGCAAATGACCCTGATTGCTTCGTTTTTTCGTTCTGTGAGAGCCTGAAAGCTTGACGCACAAAGTGCACCAGAAACTGGATAAAAATGTGTTTATGTTGATCATCTTATGTGAAGGTTAATCCTGGACTTTTCTGATTTTTTTTTTATTTAGAAAAAACAGCTGCTTCAGCAGGATGTCGCTGCGGTTCAGTGGTTGGGTTGTGATCTATGACGAAGACCAGCCGAGTGGCCAGCTCGGCGCGACGCAGAAACCCAGGAATTGTGGCATCTAC…	1292	ATGTCGCTGCGGTTCAGTGGTTGGGTTGTGATCTATGACGAAGACCAGCCGAGTGGCCAGCTCGGCGCGACGCAGAAACCCAGGAATTGTGGCATCTACACCATGTACCACGGCACCAGCGTCGCCAGTGCTCGGCTCATCATCGCTAATGGCTTTAAGCAGTCCCAGGGAGGAATGCTCGGGAAGGGCGTGTACGTCAGTCGTGACCAAACGAAGGCAGAGCGTTACCCGTTAAACAACCCCGCCTCTGACCGCGTGGTTCTGGAGCTGCTTGTGCGCGTTGGTCGGGTGAAGCGCATCAACAAGGACAATCATCCCCTGCAGTACACATGGAACGAGGAGGGCTACGACACCGCATGGGTGCCCCCCAACTGTGGCATGAAAGCGGTGCCAAGTGGT…	654	MSLRFSGWVVIYDEDQPSGQLGATQKPRNCGIYTMYHGTSVASARLIIANGFKQSQGGMLGKGVYVSRDQTKAERYPLNNPASDRVVLELLVRVGRVKRINKDNHPLQYTWNEEGYDTAWVPPNCGMKAVPSGLEEDCVFDPKNIKVVAIAKAPAAVLQELQQLVATHLRDPAADGTIHVCPLCMREVRAGSHVTQACWSCNQDICIFMPQHVCRRV	217	1, between aa35-84
TruGig2D(sf101)	genome	Takifugu rubripes	in silico		awaiting	TCCCGTAGAGAGATCCTGGAGATCAGCCGCCCAGGACGAAGAGAATTCGGATTTAAGAGAATTCCACTGGACTTACGTCACTTTTTCCATTTTAGGCCCCGAAATCACCAAAGTTTAACAGTAAAATGACGATTAAACATGTTAGAATATAACATGCATGTACATATTTAAGGTCATTGAGAAAACGTGAATGCATTTTGTGTCCATATATGGTAATATTAACTTGACTAAACTAACTCACTAAACTAACTTGTACATCTAAGGTTGCAGAACCGAGTCAGCAGAAAACTCTAACCCAAGATGTCAGTGAGATTCAGTGGATGGAGGGTGGAGGACAGCGAGTACTCCGTTCACCACGGCGAGCTGAAGATGAATAAGAAGCCTCGTAGGCGAGGCATC…	1289	ATGTCAGTGAGATTCAGTGGATGGAGGGTGGAGGACAGCGAGTACTCCGTTCACCACGGCGAGCTGAAGATGAATAAGAAGCCTCGTAGGCGAGGCATCTACACCATGTACCACGGCACCACGGTGGCCAACGCCCGGCTCATCATCCCCAATGGATTCCAGCGGTCAAAGGTCGGACTGCTGGGGGAGGGCGTGTACGTCACCCGGGACGTATTGAAGGCGTGCAACTATCCAAGGAACAGTGCATTGTCAGACCGCGTGGTCTTGAAATTAAGAGTGCGTCTTGGGAAGTGCAAGGAAATCCGCGATGATAAAGACCCCCTGCTGACCACCTGGAGCAAGAATGGCTTTGATTCCGCCTGGGTGCCGCCTGACGCCAAGATGGCCTCTGTGCCCAGC…	657	MSVRFSGWRVEDSEYSVHHGELKMNKKPRRRGIYTMYHGTTVANARLIIPNGFQRSKVGLLGEGVYVTRDVLKACNYPRNSALSDRVVLKLRVRLGKCKEIRDDKDPLLTTWSKNGFDSAWVPPDAKMASVPSGLQENCVFDPRRVEVVGIARAHTSAIEKDLVKLLDKKPEDRGDRKVCSLCRRRTHRDVPHVVQGCWACHQDICILMIEHKCGAKP	218	1,between aa37-105
TruGig2A(sf2110)	genome	Takifugu rubripes	in silico	ENSTRUG00000002502,ENSTRUG00000000231	ENSTRUG00000002502,ENSTRUG00000000231	ATATGATCAGTTAAATCAGTAGTGAGAGCGAAAGGAAGCAGCGAACAGCTGGAAGTGGCAGAGAGTGGAAATAGTCTTCAGGAACCTCAGGAGCTCTTGTGTTTCTGTAGGTGAGGTGATTGGGAACAGGTCAGGGAACGGGTCAGGGAACGGGTCAGGGAACGGGTCAGGGGACGGGTCAGGGAACGGGTCAGGGAACAGGTCAGGGAACGGGTCAGGGAACAGGTCAGGGAACGGGTCAGGGAACAGTTCTGCTCTTGAAATATTTACAGCTCACTTGTTTCCTGCAGCGAGTTGAAAATGTACAGACAATGGGAGGAAGATGACTTCGATCTGTCCACTGATGAAGGAGAACTGGGCCTGCGTCAACCACAGAATGGGAGAACCTACATCATGTAC…	1080	ATGTACAGACAATGGGAGGAAGATGACTTCGATCTGTCCACTGATGAAGGAGAACTGGGCCTGCGTCAACCACAGAATGGGAGAACCTACATCATGTACCACGGCACCACCAGACAGAACGCCCGGTGCATCCGGGCCAGAGGCTTTTGCCAGTCTCCAGACGGGATGCTGGGCCGGGGCGTCTACCTGAGCAGAGACCTGGCGAAGGTCAGACGTTATCCCATCGATCACCCAGAGAACGACAAGGCCGTCATCAAGGTCAGGGTCAACGTGGGGAAGGTGATCGCCATCAATTATCAAGGTCACCCTCGTCAGAAGACCTGGCACGACCACGGCTACGACACCGCCTGGGTGCCGCCCAGGTGTGGGATGGTGAGGAGCGGTCTGGAGGAGGACTGT…	447	MYRQWEEDDFDLSTDEGELGLRQPQNGRTYIMYHGTTRQNARCIRARGFCQSPDGMLGRGVYLSRDLAKVRRYPIDHPENDKAVIKVRVNVGKVIAINYQGHPRQKTWHDHGYDTAWVPPRCGMVRSGLEEDCVWDPRRIQILKVIFP	148	1,between aa32-103
TruGig2B(sf705)	genome	Takifugu rubripes	in silico	ENSTRUG00000004985,ENSTRUG00000002639	ENSTRUG00000004985,ENSTRUG00000002639	ATATGATCAGTTAAATCAGTAGTGAGAGCGAAAGGAAGCAGCGAACAGCTGGAAGTGGCAGAGAGTGGAAATAGTCTTCAGGAACCTCAGGAGCTCTTGTGTTTCTGTAGGTGAGGTGATTGGGAACAGGTCAGGGAACGGGTCAGGGAACGGGTCAGGGAACGGGTCAGGGGACGGGTCAGGGAACGGGTCAGGGAACAGGTCAGGGAACGGGTCAGGGAACAGGTCAGGGAACGGGTCAGGGAACAGTTCTGCTCTTGAAATATTTACAGCTCACTTGTTTCCTGCAGCGAGTTGAAAATGTACAGACAGTGGGAGGAAGATGACTTCGATCTGTCCACTGATGAAGGAGAACTGGGCCTGAGTCAACCACATAATGGGAGAACCTACATCATGTAC…	1271	ATGTACAGACAGTGGGAGGAAGATGACTTCGATCTGTCCACTGATGAAGGAGAACTGGGCCTGAGTCAACCACATAATGGGAGAACCTACATCATGTACCACGGCACCACCAGACAGCAAGCCCGGTGCATCCAGGCCAGAGGCTTTTGCCAGTCTCCGGACGGGATGCTGGGCCAGGGCGTCTACCTGAGCAGAGACCTGGCGAAGGCCAGACGTTATCCCATCAAGCATCCAGAGAACGACAAGGCCGTCATCAAGGTCAGGGTCAACGTGGGGAAGGTGATCGCCATCAATCGTCAAGGTCACCCTCGTCAGAAGACCTGGCACGACCACGGCTACGACACCGCCTGGGTGCCGCCCAAGTGTGGGATGGTGAGGAGCGGTCTGGAGGAGGACTGT…	522	MYRQWEEDDFDLSTDEGELGLSQPHNGRTYIMYHGTTRQQARCIQARGFCQSPDGMLGQGVYLSRDLAKARRYPIKHPENDKAVIKVRVNVGKVIAINRQGHPRQKTWHDHGYDTAWVPPKCGMVRSGLEEDCVWDPRRIQILEVILPEEGPNYGLFVGVAGALLLALFNIFS	173	1,between aa32-103
TthGig2	est	Thymallus thymallus	in silico	3 reads: FF838036.12, FF838036.11, FF838037.1(reversed)	awaiting	GTGGGGAGAATGAAAGACTCACATATGGTATAATCCTGCATTCTGCTGTCAGTATAGCGGCTAATTTTTCAGAGGTGTATTCAGCTACAGTTTGATTACTATGGCTCTGAAGGGGTACACCAAGCAGAAAAACAAAACTAATTCACCATACTACTTAGAAAACATTCTTGAGACCAATGAGCATCCCGAGGATCACAGAGAATATGTGATGTTCCATGGCACCACAAAAGAGGCTACAGAGTTTATTAAGAAGAATGGTTTCACACCATCAAGCGAAGAACTTGGGCCTGGTGTGTATGTCAGTCGAGACATCGGAAAAGCCTGTAAATACCCTCTTGGTGTTTCCAAAAATAAGAGAAGGGTACTAAAAGTCAGAGTGGATGTAGGGAAGGTTAAGAT…	1337	ATGGCTCTGAAGGGGTACACCAAGCAGAAAAACAAAACTAATTCACCATACTACTTAGAAAACATTCTTGAGACCAATGAGCATCCCGAGGATCACAGAGAATATGTGATGTTCCATGGCACCACAAAAGAGGCTACAGAGTTTATTAAGAAGAATGGTTTCACACCATCAAGCGAAGAACTTGGGCCTGGTGTGTATGTCAGTCGAGACATCGGAAAAGCCTGTAAATACCCTCTTGGTGTTTCCAAAAATAAGAGAAGGGTACTAAAAGTCAGAGTGGATGTAGGGAAGGTTAAGATCATAGATCAGCAGAACCATCCCATGCAGAAGACCTGGCATACCGAGCATGGATATGACACCGCCTGGGTTCCACCAGGGGTCAGTATGGAGCTGAGCAAC…	945	MALKGYTKQKNKTNSPYYLENILETNEHPEDHREYVMFHGTTKEATEFIKKNGFTPSSEELGPGVYVSRDIGKACKYPLGVSKNKRRVLKVRVDVGKVKIIDQQNHPMQKTWHTEHGYDTAWVPPGVSMELSNQQGNCVYDPTRIKVMQVMKVKENNLSRYHHHQSGVTPEDSHVYVMYHGTSKQNAVKIQRYGFTPSTDGMLGAGVYLSRDIRKAIKYPLNTKLMTIPDSDRMVLKVRVDVGKVKMIKQQRHPMQKTWHTEHGFDTAWVPPGVGMVPSNQEEDCVFDPKRIKVLAMLKVAILKKLNPSLEVED	314	1, between aa179-300, in the later region
XlaGi2A	est	Xenopus laevis	in silico	2 reads: EB729336.1 (reversed), EB733216.1	awaiting	ATGATTTATGTTATGTTCCATGGCACAAATCTTGCGGCAGCTAAAAAAATTATCAGAAAAGGATTTAAACAATCCGAAGATGGCATGTTAGGAAGAGGGGTCTATGTTAGCAGAGATATAGACAAAGCAGCACGGTACCCTCTTGACGATCAGTCCGATCAGGTTATTTTAAAACTCAGAGTGAATGTAGGTAGGGTCAAAAAGATTGAACACCAGAGGCATCCCTTAAAGAAATCATGGCATGATGAAGGCTATGATACTGCCTGGGTGCCTGCATACTGCGGTATGGTTAAAAGTCAGTTGGAGGAAGACTGCATTTGGGATCCAAAAAGGATTAAGGTAGTTGGGATTGCTAAAGCACCTAAAAAACATGTACGTTTTCTGAAACGACTAGTTGAG…	644	ATGATTTATGTTATGTTCCATGGCACAAATCTTGCGGCAGCTAAAAAAATTATCAGAAAAGGATTTAAACAATCCGAAGATGGCATGTTAGGAAGAGGGGTCTATGTTAGCAGAGATATAGACAAAGCAGCACGGTACCCTCTTGACGATCAGTCCGATCAGGTTATTTTAAAACTCAGAGTGAATGTAGGTAGGGTCAAAAAGATTGAACACCAGAGGCATCCCTTAAAGAAATCATGGCATGATGAAGGCTATGATACTGCCTGGGTGCCTGCATACTGCGGTATGGTTAAAAGTCAGTTGGAGGAAGACTGCATTTGGGATCCAAAAAGGATTAAGGTAGTTGGGATTGCTAAAGCACCTAAAAAACATGTACGTTTTCTGAAACGACTAGTTGAG…	414	MIYVMFHGTNLAAAKKIIRKGFKQSEDGMLGRGVYVSRDIDKAARYPLDDQSDQVILKLRVNVGRVKKIEHQRHPLKKSWHDEGYDTAWVPAYCGMVKSQLEEDCIWDPKRIKVVGIAKAPKKHVRFLKRLVEKCRK	137	1, ,between aa5-87
XlaGig2B	est	Xenopus laevis	in silico	EB730158.1	awaiting	CTATTTTTTTGGGGCCAAAGATTGAATTCGTCCCCTGCACTGGCCCTTCCCTGTTCATCTTCCATTTTGATTTCCAAACTACTGGCTGGTTACTAGGTGAAAATGGCTTATTTGAACTATGGAGATGCTAATTACGTGGAGGAATTTTGGGGAGAAGAGCGATTGCCATATTTTCAAGAAATTATTCTTCAGAGTAATGTCCAACCACGTGACAGGAAGATTTATGTCATGTACCACGGCACAACTGTTGCGGCAGCTACACAAATCATACAAAAAGGATTTAAACAATCAGAAGATGGCATGTTAGGAAGAGGGGTCTATGTTATCCGAAATAAAGACAAAGCAGCACGGTATCCTCTTGGGAATAAGTCTGATCAGGTTATTTTAAAACTCACAGTA…	866	ATGGCTTATTTGAACTATGGAGATGCTAATTACGTGGAGGAATTTTGGGGAGAAGAGCGATTGCCATATTTTCAAGAAATTATTCTTCAGAGTAATGTCCAACCACGTGACAGGAAGATTTATGTCATGTACCACGGCACAACTGTTGCGGCAGCTACACAAATCATACAAAAAGGATTTAAACAATCAGAAGATGGCATGTTAGGAAGAGGGGTCTATGTTATCCGAAATAAAGACAAAGCAGCACGGTATCCTCTTGGGAATAAGTCTGATCAGGTTATTTTAAAACTCACAGTAAATGTAGGTAAGGTTATAGCTATTAACTACCAGGGACATCTCTTACAGAAAACATGGCACAATCATGGCTATGATACGGTCTGGGTGCCTGAAGCTTGTGGT…	444	MAYLNYGDANYVEEFWGEERLPYFQEIILQSNVQPRDRKIYVMYHGTTVAAATQIIQKGFKQSEDGMLGRGVYVIRNKDKAARYPLGNKSDQVILKLTVNVGKVIAINYQGHLLQKTWHNHGYDTVWVPEACGMVSSHLEDDALGIP	147	1,,between aa43-126
XlaGig2C	est	Xenopus laevis	in silico	5 reads: EB729325.1, Xenopus laevis : EB729345.1 (reversed), EB737530.1, EB734511.1 (reversed)	awaiting	AAAATTTCCATTNNNNNNGGGACCATCGATCGAATTCGTCCCGTGAAAATGGCTTATTTGAACTATGGAGATGCTAATTACGTGGAGGAATTTTGGGGAGAAGAGCGCTTGCCATATTTTCAAGAAATTATTCTTCAGAGTAATGTCCAACCACGTGACAGGAAGATTTATGTCATGTACCACGGCACAACTGTTGCGGCAGCTACACAAATCATACAAAAAGGATTTAAACAATCAGAAGATGGCATGTTAGGAAGAGGGGTCTATGTTAGCCGAAATAAAGACAAAGCAGCACGGTATCCTCTTGGGAATAAGTCTGATCAGGTTATTTTAAAACTCAGAGTAAATGTAGGTAAGGTTATAGCAATTAACTACCAGGGACATCTCTTACAGAAAACA…	736	ATGGCTTATTTGAACTATGGAGATGCTAATTACGTGGAGGAATTTTGGGGAGAAGAGCGCTTGCCATATTTTCAAGAAATTATTCTTCAGAGTAATGTCCAACCACGTGACAGGAAGATTTATGTCATGTACCACGGCACAACTGTTGCGGCAGCTACACAAATCATACAAAAAGGATTTAAACAATCAGAAGATGGCATGTTAGGAAGAGGGGTCTATGTTAGCCGAAATAAAGACAAAGCAGCACGGTATCCTCTTGGGAATAAGTCTGATCAGGTTATTTTAAAACTCAGAGTAAATGTAGGTAAGGTTATAGCAATTAACTACCAGGGACATCTCTTACAGAAAACATGGCACAATCATGGCTATGATACCGCCTGGGTGCCTGAAGCTTGTGGT…	528	MAYLNYGDANYVEEFWGEERLPYFQEIILQSNVQPRDRKIYVMYHGTTVAAATQIIQKGFKQSEDGMLGRGVYVSRNKDKAARYPLGNKSDQVILKLRVNVGKVIAINYQGHLLQKTWHNHGYDTAWVPEACGMVSSQLEEDCIWDPKRIKVVGIANAPPHYIAYLQQLVQAYRK	175a	1,between aa43-106
XlaGig2D	est	Xenopus laevis	in silico	EB734751.1	EB734751.1	CGNNNNNNNNNNNNAATCCACGTACGTGCGAATCATCGCTTTTAGGAGAGTAAGACCAGGAGATATGATTGGATGAATTTTGGAGAGAAGAGCGCTTGCCATATTTTCAAGAAATTATTCTTCAGAGTAATTACCAGCCACTTGACAGGAAGATTTATGTCATGTACCACGGCACAACTTTTGCGGCAGCTATACAAATCATACAAAAAGGATTTAAACAATCAGAAGATGGCATGTTAGGAAGAGGGGTCTATGTTAGCCGAAATAAAGACAAAGCAGCACGGTACCCTCTTGGGAATCAGTTTGATCAGGTTATTTTAAAACTCAGAGTAAATGTAGGTAAGGTTATAGCAATTAACTACCAGGGACATCCCTTACAGAAAACATGGCACAATTATG…	748	AGAGAAGAGCGCTTGCCATATTTTCAAGAAATTATTCTTCAGAGTAATTACCAGCCACTTGACAGGAAGATTTATGTCATGTACCACGGCACAACTTTTGCGGCAGCTATACAAATCATACAAAAAGGATTTAAACAATCAGAAGATGGCATGTTAGGAAGAGGGGTCTATGTTAGCCGAAATAAAGACAAAGCAGCACGGTACCCTCTTGGGAATCAGTTTGATCAGGTTATTTTAAAACTCAGAGTAAATGTAGGTAAGGTTATAGCAATTAACTACCAGGGACATCCCTTACAGAAAACATGGCACAATTATGACTATGATACCGCCTGGGTGCCTGCATCTTCTGGTATGGTTCCAAGCCAGTTGGAGGAAGATTGCATTTGGGATCCCAAGAGG…	528	REERLPYFQEIILQSNYQPLDRKIYVMYHGTTFAAAIQIIQKGFKQSEDGMLGRGVYVSRNKDKAARYPLGNQFDQVILKLRVNVGKVIAINYQGHPLQKTWHNYDYDTAWVPASSGMVPSQLEEDCIWDPKRIKVVGIAYASQYCITALRNMLVQHDVTLLLLLFLILALLRQL	175c	1,between aa27-97
XlaGig2E	est	Xenopus laevis	in silico	EB738387.1	EB738387.1	AATNNNNTTCCTTNNNNNTGGGATCCTCGATCGAATTCGTCCCCCAGAAGTTAACATCTGCGGGACATTGCTGCACTGGCCCTTCCCTGTTCATCTTCCATTTTGATTTCCAAACTACTGGCTGGTTACTAGGTGAAAATGGCTTATTTGAACTATGGAGATGCTAATTATGTGGAGGAATTTTGGAGAGAAGAGCGCTTGCCATATTTTCAAGAAATTATTCTTCAGACTAATGACCAGCCACGTGACAGGAAGATTTATGTCATGTACCACGGCACAACTGTTGCGGCAGCTACACAAATCATACAAAAAGGATTTAAACAATCAGAATATGGCATGTTAGGAAGAGGGGTCTATGTTAGCCGAAATAAAGACAAAGCAGCACGGTATCCTCTTGAG…	841	ATGGCTTATTTGAACTATGGAGATGCTAATTATGTGGAGGAATTTTGGAGAGAAGAGCGCTTGCCATATTTTCAAGAAATTATTCTTCAGACTAATGACCAGCCACGTGACAGGAAGATTTATGTCATGTACCACGGCACAACTGTTGCGGCAGCTACACAAATCATACAAAAAGGATTTAAACAATCAGAATATGGCATGTTAGGAAGAGGGGTCTATGTTAGCCGAAATAAAGACAAAGCAGCACGGTATCCTCTTGAGAATAAGTTTGATCAGGTTATTTTAAAACTCAGAGTAAATGTAGGTAAGGTTATAGCAATTAACTACCAGGGACATCCCTTACAGAAAACATGGCACAATCATGGCTATGATACCGCCTGGGTGCCTGAATCTTGTGAT…	528	MAYLNYGDANYVEEFWREERLPYFQEIILQTNDQPRDRKIYVMYHGTTVAAATQIIQKGFKQSEYGMLGRGVYVSRNKDKAARYPLENKFDQVILKLRVNVGKVIAINYQGHPLQKTWHNHGYDTAWVPESCDMVPSQLEEDCIWDPKRIKVVEIANAPPHYIAYLQQLVQAYRK	175d	1,between aa43-166
XlaGig2F	est	Xenopus laevis	in silico	EB728777.1	EB728777.1	GCATGTACTTTGGGACCATCGATCGAATTCGTCCCAGAAGATAATGATATGGAGGAATTTTGGAGAGACGATTGCTTGCCATATTTTCAAGAAATTATTCTTCAGAGTAATTACCAGCCACTTGACAGGAAGATTTATGTCATGTACCACGGCACAACTTTTGCGGCAGCTATACAAATCATACAAAAAGGATTTAAACAATCAGAAGATGGCATGTTAGGAAGAGGGGTCTATGTTAGCCGAAATAAAGACAAAGCAGCACGGTACCCTCTTGGGAATCAGTTTGATCAGGTTATTTTAAAACTCAGAGTAAATGTAGGTAAGGTTATAGCAATTAACTACCAGGGACATCCCTTCCAGAAAACATGGCACAATTATGGCTATGATACCGCCTGGGTG…	836	ATGGAGGAATTTTGGAGAGACGATTGCTTGCCATATTTTCAAGAAATTATTCTTCAGAGTAATTACCAGCCACTTGACAGGAAGATTTATGTCATGTACCACGGCACAACTTTTGCGGCAGCTATACAAATCATACAAAAAGGATTTAAACAATCAGAAGATGGCATGTTAGGAAGAGGGGTCTATGTTAGCCGAAATAAAGACAAAGCAGCACGGTACCCTCTTGGGAATCAGTTTGATCAGGTTATTTTAAAACTCAGAGTAAATGTAGGTAAGGTTATAGCAATTAACTACCAGGGACATCCCTTCCAGAAAACATGGCACAATTATGGCTATGATACCGCCTGGGTGCCTGCATCTTCTGGTATGGTTCCAAGCCAGTTGGAGGAAGATTGCATT…	543	MEEFWRDDCLPYFQEIILQSNYQPLDRKIYVMYHGTTFAAAIQIIQKGFKQSEDGMLGRGVYVSRNKDKAARYPLGNQFDQVILKLRVNVGKVIAINYQGHPFQKTWHNYGYDTAWVPASSGMVPSQLEEDCIWDPKRIKVVGIAYASQYCITALRNMLVQHDVTLLLLLFLILALLRQL	180	1,,between aa32-102
XlaGig2G	est	Xenopus laevis	in silico	2 reads:EB732525.1,EB734751.1	EB732525.1	CTGCTGCACTGGCCCTTTCCTGTTTATCTCCCATTTTGATTTCCAAAACTGCTGGCTGGCTACTAGGTGAAAATGGCTTATTACGTGAACCATGGAGAAGATAATGATGTGGATGAATTTTGGAGAGAAGAGCGCTTGCCATATTTTCAAGAAATTATTCTTCAGAGTAATTACCAGCCACTTGACAGGAAGATTTATGTCATGTACCACGGCACAACTTTTGCGGCAGCTATACAAATCATACAAAAAGGATTTAAACAATCAGAAGATGGCATGTTAGGAAGAGGGGTCTATGTTAGCCGAAATAAAGACAAAGCAGCACGGTACCCTCTTGGGAATCAGTTTGATCAGGTTATTTTAAAACTCAGAGTAAATGTAGGTAAGGTTATAGCAATTAAC…	819	ATGGCTTATTACGTGAACCATGGAGAAGATAATGATGTGGATGAATTTTGGAGAGAAGAGCGCTTGCCATATTTTCAAGAAATTATTCTTCAGAGTAATTACCAGCCACTTGACAGGAAGATTTATGTCATGTACCACGGCACAACTTTTGCGGCAGCTATACAAATCATACAAAAAGGATTTAAACAATCAGAAGATGGCATGTTAGGAAGAGGGGTCTATGTTAGCCGAAATAAAGACAAAGCAGCACGGTACCCTCTTGGGAATCAGTTTGATCAGGTTATTTTAAAACTCAGAGTAAATGTAGGTAAGGTTATAGCAATTAACTACCAGGGACATCCCTTACAGAAAACATGGCACAATTATGACTATGATACCGCCTGGGTGCCTGCATCTTCT…	579	MAYYVNHGEDNDVDEFWREERLPYFQEIILQSNYQPLDRKIYVMYHGTTFAAAIQIIQKGFKQSEDGMLGRGVYVSRNKDKAARYPLGNQFDQVILKLRVNVGKVIAINYQGHPLQKTWHNYDYDTAWVPASSGMVPSQLEEDCIWDPKRIKVVGIAYASQYCITALRNMLVQHDVTLLLLLFLILALLRQL	192	1,between aa7-85
XlaGig2H	est	Xenopus laevis	in silico	2 reads: EB738515.1, EB732841.1 (reversed)	awaiting	GGGGGCGGTCAGGCGCAGGGGGCTTTTTAATAAAAATTCGTCCCATCATTCTTGGGCGTACCCGAATGAAAGATAAACAAACATTTCCTCTATCGAAAAAAGTTTTCTGGAACAGAAACTGAAAGCATCTTACGGCAGACGTGTGTATATATATAGATAAACCTTTCCAGAAGTTAAACATCTGCGGGACGTTGCTGCACTGGCCCTTCCCTGTTCATCTTCCATTTTGATTTCCAAACTACTGGCTGGTTACTAGGTGAAATGGCTTATTTGAACTATGGAGATGCTAATTACGTGGAGGAATTTTGGAGAGAAGAGCGCTTGCAAACTTTTGAAGAAATTATTCTTCAGAGTAATGTCCAACCACGTGACAGGAAGATTTATGTCATGTACCACGGC…	946	ATGGCTTATTTGAACTATGGAGATGCTAATTACGTGGAGGAATTTTGGAGAGAAGAGCGCTTGCAAACTTTTGAAGAAATTATTCTTCAGAGTAATGTCCAACCACGTGACAGGAAGATTTATGTCATGTACCACGGCACAACTGTTGCGGCAGCTATACAAATCATACAAAAAGGATTTAAACAATCAGAAGATGGCATGTTAGGAAGAGGGGTCTATGTTAGCCGAAATAAAGACAAAGCAGCACGGTATCCTCTTGGGAATAAGTCTGATCAGGTTATTTTAAAACTCAGAGTAAATGTAGGTAAGGTTATAGCAATTAACTACCAGGGACATCTCTTACAGAAAACATGGCGCAATAATGGCTATGATACCGCCTGGGTGCCTGAAGCTTGTGGT…	636	MAYLNYGDANYVEEFWREERLQTFEEIILQSNVQPRDRKIYVMYHGTTVAAAIQIIQKGFKQSEDGMLGRGVYVSRNKDKAARYPLGNKSDQVILKLRVNVGKVIAINYQGHLLQKTWRNNGYDTAWVPEACGMVSSQLEEDCIWDPKRIKVVGIANAPPHYIAYLQQLVQPIENKQPTHTLFKKRLTCAYFYCIFSSVSTGHFIITTYIS	211	1,between aa43-125
XtrGig2E	est	Xenopus (Silurana) tropicalis	in silico	6 reads: EL718829.1,DR842335.1(reversed),Xenopus(Silurana)tropicalis: EL676540.1,EL676539.1(reversed),EL718828.1(reversed)	awaiting	GCTGCACTGGCTCTATCCTATTTATCTTCCATTCTGATTTGCAAACACCTGCCTCGTTACTAGGTGAAAATGGCTTATTTTGTGAGATACGGAGAAGATGAAGAAATTTGGAGAGAAGAGCGCCTGCCATATTTTCAAGAAATTATTCTTCAGAGTAATGCCCAGCCACGTGATGGGAAGATTTATGTTATGTACCACGGCACAACTCTTGCGGCAGCAAAACAAATCATACAAAATGGATTTAAGCAATCAGCAGATGGCATGTTAGGAAGAGGGGTCTATGTTAGCAGAGATATAGACAAAGCAGCACGCTATCCTCTTGGGGATCAGTCTCAGCAGGTTATTTTAAAACTCAGAGTGAATGTAGGCAAGGTCAAAATGATTAACTACCAGGGGCAT…	694	ATGGCTTATTTTGTGAGATACGGAGAAGATGAAGAAATTTGGAGAGAAGAGCGCCTGCCATATTTTCAAGAAATTATTCTTCAGAGTAATGCCCAGCCACGTGATGGGAAGATTTATGTTATGTACCACGGCACAACTCTTGCGGCAGCAAAACAAATCATACAAAATGGATTTAAGCAATCAGCAGATGGCATGTTAGGAAGAGGGGTCTATGTTAGCAGAGATATAGACAAAGCAGCACGCTATCCTCTTGGGGATCAGTCTCAGCAGGTTATTTTAAAACTCAGAGTGAATGTAGGCAAGGTCAAAATGATTAACTACCAGGGGCATCCCTTACAGAAAATATGGCATGATCATGGCTTTGATACTGCCTGGGTGCCTGCATCTTGTGGTATGGTT…	519	MAYFVRYGEDEEIWREERLPYFQEIILQSNAQPRDGKIYVMYHGTTLAAAKQIIQNGFKQSADGMLGRGVYVSRDIDKAARYPLGDQSQQVILKLRVNVGKVKMINYQGHPLQKIWHDHGFDTAWVPASCGMVPSQLEEDCIWDPKRIKVVGIAKAYQCTRDLQQLVEKYRK	172	1,between aa11-119
XtrGig2A(sf1003)	genome	Xenopus (Silurana) tropicalis	whole genome sequencing		awaiting	GAATAATCTCTAACAAATGTATTTATTTTCCCAGTTTATGAAAACATTTGAAAAGACAAAAAAATGCACAGAGAATATCCTGTCATGTTTTTTCTCTTAAATAAGGTAATGCTCTGCATTTATTTTTTGTGTTGGTGATTTTTTTAGAGATGTTGAATTTTAATAAATCAGCCCCTATGTATATGTAAATTACACATATGGAAACTAGTGACAGAAGTTACAGATACCAGGCAAAAACATTTACTTTCATTACCAATAAAATGAATCAGAATTGCTTTGTTGTGCTTAATAGGCCATTTGGAAAAGTCCATGTAAAATATTTATTTTTGTTTGTAGTGAAAAATGGCTCACCGTAATCACCACCCACATGGGCGCAAGATTTATGTTATGTACCACGGC…	1080	ATGGCTCACCGTAATCACCACCCACATGGGCGCAAGATTTATGTTATGTACCACGGCACAACTGTTGCAGCAGCTACACAAATCATACAGCACGGATTTAAGCAATCAGCAGATGGCATGTTAGGAAGAGGGGTCTATGTTAGCAGAGATATGGACAAAGCAGCACGTTACCCTCTTGAGGATCAGTCTGAGCAGGTTGTTTTAAAACTCACGGTGAAAGTAGGCAGGGTCAAAAAAATTGATTGCCAGGGGCATCACTTACAGAAAACATGGCATGATCATGGCTATGATGCTGCTTGGGTGCCCTCATATAGTGGTATGGTTCCAAGTCAGTTGGAGGAAGACTGCATTTGGGATCCAAGGAGGATTAGGGTAGTTGACATTGCTAAAGCACCTCAA…	447	MAHRNHHPHGRKIYVMYHGTTVAAATQIIQHGFKQSADGMLGRGVYVSRDMDKAARYPLEDQSEQVVLKLTVKVGRVKKIDCQGHHLQKTWHDHGYDAAWVPSYSGMVPSQLEEDCIWDPRRIRVVDIAKAPQNHISHLKMLVKTHKK	148	1,between aa16-86
XtrGig2B(sf39)	genome	Xenopus (Silurana) tropicalis	whole genome sequencing		awaiting	AAAATGCACAGAGAATATCCTGTCATGTTTTTTTCTTAAATAAGGTAATGCTCAAGGAAAAAAAAAGTAAAGCCACTCACGTTTTGCATGTTTTTAGAGAGGTCAAATTTTAATAAATCAGCCCCTGTGTATATGTAAATTACACATTTGGAAACTGAGGACATAAGTTACAGATACCAGGCAAAAACATTTACCTTAAATCTCCATTACCAATAAAATAATGCAGAATTGTTTTGTTGTTCTGTTGTGCTTAATTTGGAAAAGTCCATGTAAAATATTTATTTTTGTTTGTAGTGAAAAATGGCTCATTGTGATGTGGATGGATTTTGGATTGAAGAACGCTCTCCAGGTTTTATAGAAGTTTTTCTTCAGAGTAATCACCACCCACGTGACCGCAAT…	1104	ATGGCTCATTGTGATGTGGATGGATTTTGGATTGAAGAACGCTCTCCAGGTTTTATAGAAGTTTTTCTTCAGAGTAATCACCACCCACGTGACCGCAATATTTATGTCATGTACCACGGCACAACTGTTGCAGCAGCTACACAAATCATAAAGCACGGATTTAAGCAATCAGCAGATGGCATGTTAGGAAGAGGGGTCTATGTTAGCAGAGATAAAGACAAAGCAGCACGTTACCCTCTTGATGATCAGTCTGATCAGGTTGTTTTAAAACTCAGAGTGAATGTAGGCAGGGTCAAAAAGATTGATTGCCAGGGGCATCCCTTACAGAAAACATGGCATGATCATGGCTATGATACTGCTTGGGTGCCCTCATGTAGTGGTATGGTTCCAAGTCAGTTG…	540	MAHCDVDGFWIEERSPGFIEVFLQSNHHPRDRNIYVMYHGTTVAAATQIIKHGFKQSADGMLGRGVYVSRDKDKAARYPLDDQSDQVVLKLRVNVGRVKKIDCQGHPLQKTWHDHGYDTAWVPSCSGMVPSQLEEDCIWDPRRIKVVWISKAPKNHLSHLIKLFKKHIKNRSTNRHIKK	179	1,between aa37-107
XtrGig2C(sf39)	genome	Xenopus (Silurana) tropicalis	whole genome sequencing		awaiting	TGCTATTATTGGAACAGGAATATGCATTGGTACATAGCAGGACTGGACAAAATGGGGATGGTTTGAATTATTACAGCTTGGCAGGACAAGAATAGAAGCTTTTCTCATTGAGGGCGAGTAGATATTTCCCTGGCACAGGTCAGGGAGTACAAAATGCACTGTAAGCTGGATAAATGATGGAAAGGGTTGGCAACATTAAGAAATAAGACAATGTTTTGCCCTAATAAAAAAAGTTTACATAATGCTTATAGATCATTTAGAAAAGTTCATAAAAAATATTTATTTTTGTTTGTAGTGAAAATGGCTTATTTTGGAGAAAAAATTTGGAGAGAAGAGCACCTGCCATATTTTCAAGAATGTATTCTTCAGAGTAATGACCAGCCACATGATGGGAACATT…	1092	ATGTTTTGCCCTAATAAAAAAAGTTTACATAATGCTTATAGATCATTTAGAAAAGTTCATAAAAAATATTTATTTTTGTTTGTAGTGAAAATGGCTTATTTTGGAGAAAAAATTTGGAGAGAAGAGCACCTGCCATATTTTCAAGAATGTATTCTTCAGAGTAATGACCAGCCACATGATGGGAACATTTATGCCATGTACCACGGCACAACTCTTGTGGCAGCAAAACAAATCATAAAGCACGGATTTGAGCAATCGGCAGATGGCATGTTAGGAAGAGGGGTCTATGTTAGCAGAGATATAGACAAAGCAGCACGTTACCCTCTTGAGGATAAGTCTAAGCAGGTTGTTTTAAAACTCAGAGTGAATGTAGGCAAGGTGAAAATGATTAACTACCAG…	597	MFCPNKKSLHNAYRSFRKVHKKYLFLFVVKMAYFGEKIWREEHLPYFQECILQSNDQPHDGNIYAMYHGTTLVAAKQIIKHGFEQSADGMLGRGVYVSRDIDKAARYPLEDKSKQVVLKLRVNVGKVKMINYQGHPLQKIWHDHGYDTAWVPASCGMVQSQLEEDCIWDPKRIKVVGIAKARQCHITDLLFLVEIYRK	198	1,between aa66-136
XtrGig2D(sf39)	genome	Xenopus (Silurana) tropicalis	whole genome sequencing		awaiting	GCTCTCGCCTATTCATGTTCTTTTCTGACTGGTTGCTTCATTAATCAAGCCAAATAGCAGATACATATTCCAAACAGAGAACAGCAGAACAAAAATGTAAGTATTTTTTTAAAAAACACATAAATTAGAAATTGAAAACTATTTGCAAATTTATTGGATGACCAGGGTTTGAGGTCACTGTGTTTCACAATTTACACTCATGGAAATGAGGGGGCAATAATATCAGTCTCCAATACAAATGTTGCAGAAATGTTTGCAGTGCTGTTGTGTTTTATAGGTTATTGAGAAGAGCTCATGAAAATGTTTGTTTTTGTTTATAGTGAAGAAATGGCGAGAAGAATTTGGAGAGAAGAGCTCCTGCCACATTTTCAATGTATTCTTCAGAGTAATGACCAGCCA…	1140	ATGAAAATGTTTGTTTTTGTTTATAGTGAAGAAATGGCGAGAAGAATTTGGAGAGAAGAGCTCCTGCCACATTTTCAATGTATTCTTCAGAGTAATGACCAGCCACGTGATGGGAACATTTATGTCATGTACCACGGCACAACTGTTGAAGCAGCTAAACAAATCCTACTACATGGATTTATGCAATCAGCAGATGGCATGTTAGGAAGCGGGGTCTATGTTAGCAGAGATATAGGCAAAGCAGCACGTTACCCTCTTGGGGATAAGTCTAAGCAGGTTATTTTAAAACTCAGCGTGAATGTAGGCAAGGTGATAAAGATTGATTGCCAGGGGCATCCCTTACAGAAAATATGGCATTATTGTGGCTATGATACTGCCTGGGTGCCTGCATCTTGTGAT…	609	MKMFVFVYSEEMARRIWREELLPHFQCILQSNDQPRDGNIYVMYHGTTVEAAKQILLHGFMQSADGMLGSGVYVSRDIGKAARYPLGDKSKQVILKLSVNVGKVIKIDCQGHPLQKIWHYCGYDTAWVPASCDMVPSQLEEDCIWDPERIKVVQIAYIPDQQLLFELYPYILKYVIRDTIITEFYKTLNFPELFWRYGVYFG	202	1,between aa43-113
ZopGig2	est	Zosterisessor ophiocephalus	in silico	AM178561.1	AM178561.1	TCGGCCTGGAGGTCACAGGAGATTCTACAGGAGCCTCTGCGGTGACACAATCGTCCTATAAACGTTGCTGTAGAGTCTGACCATGTCGTACCTTTGGACCGAGGAGGACGACTTTGACCTGCCGCCCGACGCGGTGCGTCTGGGATGTGATGCTCCTCAACGCAGTCGTTGCTACGTGATGTACCACGGCACCAGGAGCAGCAGTGCCCAGCTCATCCTGTGCTCCGGGTTTAAACGGTCTTCAGACGGGATGCTGGGCCCCGGGGTCTACCTGAGCCGGGACTGGCAGAAGGCCAGCCGCTACCCCCATGGCTGGCCCGAACACGACCGCGTCGTCATCAAGGTGCGGTTTATGCTTCATAAAACATGTCGCCCCTGACTGAAGCATAATCCTGTCAT…	821	CCTCAACGCAGTCGTTGCTACGTGATGTACCACGGCACCAGGAGCAGCAGTGCCCAGCTCATCCTGTGCTCCGGGTTTAAACGGTCTTCAGACGGGATGCTGGGCCCCGGGGTCTACCTGAGCCGGGACTGGCAGAAGGCCAGCCGCTACCCCCATGGCTGGCCCGAACACGACCGCGTCGTCATCAAGGTGCGGTTTATGCTTCATAAAACA	213	PQRSRCYVMYHGTRSSSAQLILCSGFKRSSDGMLGPGVYLSRDWQKASRYPHGWPEHDRVVIKVRFMLHKT	71	1,between aa9-61
												1
												1
GgaPARP11		Gallus gallus		XM_416489.3						mwgassgwaadaemfqrtseelfpkmessvedmdtsdtqwgwfylaecgkwhmfqtdsnshcsvssediersfrtnpygsvsfttakfnytldfsemkqtnlttlkqrpikrapfsisafsficenesipmpshwenvnpeepyqliplqkktneynevsslfgktmdshrikrikriqnldlweffcrkkaqlkkkrgvttineqmlfhgtsnefveaicihnfdwringmhaavygkgtyfardasyssrfckedmkhgdtfqihgvnlqphlhkpdkvmflarvltgdyingdskymrppsrdgsfvnlydscvdntwnpkifvifdanqiypeyliefc	343	1,between aa207-342
SscPARP11		Sus scrofa		XP_003126607						MWEANPEMFHKEEEFLNKTTDSEMDEMDTSDTQWGWFYLAECGKWHMYQPDTNIQCSVSSEDIEKSFKTNPCGSISFTTSKFSYKIDFAEMKQMNLTTGKQRLIKRAPFSISAFSYICENEAIPLPPHWENVNTEVPYQLITLHNQTHEYNEVASLFGKTMDRNRIKRIQRIQNLDLWEFFCRKKAQLKKKRGVPQINEQMLFHGTSSEFVEAICIHNFDWRINGIHGALFGKGTYFARDAAYSSRFCKDDIKHGNTFQIHGVSLQQRHLFRTYKSMFLARVLIGDYINGDSKYMRPPSKDGSYVNLYDSCVDDTWNPKIFVVFDANQIYPEYLIDFH	338	1,between aa201-337
MgaPARP11		Meleagris gallopavo		XP_003202650						MRFNKTLGCWVPYFGHNNPRECYRLGAEWLEDSVEEIDLEVLADAQLNMSQLCAQVAKEANDILACIRQSVLVGAEKKKAQLKKKRGVTTINEQMLFHGTSNEFVEAICIHNFDWRINGMHAAVYGKGTYFARDASYSSRFCKEDMKHGDTFQIHGVNLQPHLHKPDKVMFLARVLTGDYINGDSKYMRPPSRDGSFVNLYDSCVDNTWNPKIFVIFDANQIYPEYLIEFC	231	1,,between aa95-230

## Sheet: Taxon_id
abbr.	organism	common name	tax_id	catagraphy	if Gig2	how many
Afi	Anoplopoma fimbria	n/a	229290	bony fishes	Yes	2
Atr	Acipenser transmontanus	white sturgeon	7904	bony fishes	Yes	1
Cau	Carassius auratus	crucian carp	7957	bony fishes	Yes	5
Cca	Cyprinus carpio	common carp	7962	bony fishes	Yes	3
Ccl	Coregonus clupeaformis	lake whitefish	59861	bony fishes	Yes	1
Dla	Dicentrarchus labrax	European seabass	13489	bony fishes	Yes	6
Dma	Dissostichus mawsoni	Antarctic toothfish	36200	bony fishes	Yes	1
Dre	Danio rerio	zebrafish	7955	bony fishes	Yes	20
Elu	Esox lucius	northern pike	8010	bony fishes	Yes	3
Fhe	Fundulus heteroclitus	mummichog	8078	bony fishes	Yes	3
Gac	Gasterosteus aculeatus	stickleback	69293	bony fishes	Yes	5
Gmo	Gadus morhua	Atlantic cod	8049	bony fishes	Yes	6
Hhi	Hippoglossus hippoglossus	Atlantic halibut	8267	bony fishes	Yes	1
Ifu	Ictalurus furcatus	blue catfish	66913	bony fishes	Yes	5
Ipu	Ictalurus punctatus	channel catfish	7998	bony fishes	Yes	11
Laj	Lateolabrax japonicus	n/a	8164	bony fishes	Yes	1
Lca	Lates calcarifer	barramundi perch	8187	bony fishes	Yes	1
Lmh	Lipochromis sp. 'matumbi hunter'	n/a	400101	bony fishes	Yes	2
Man	Misgurnus anguillicaudatus	oriental weatherfish	75329	bony fishes	Yes	10
Mmi	Miichthys miiuy	n/a	240162	bony fishes	Yes	1
Ola	Oryzias latipes	Japanese medaka	8090	bony fishes	Yes	8
Omo	Osmerus mordax	rainbow smelt	8014	bony fishes	Yes	1
Omy	Oncorhynchus mykiss	rainbow trout	8022	bony fishes	Yes	15
Oni	Oreochromis niloticus	Nile tilapia	8128	bony fishes	Yes	4
Pmx	Psetta maxima	turbot	52904	bony fishes	Yes	1
Pol	Paralichthys olivaceus	Japanese flounder	8255	bony fishes	Yes	2
Ppr	Pimephales promelas	fathead minnow	90988	bony fishes	Yes	1
Pre	Poecilia reticulata	guppy	8081	bony fishes	Yes	1
Prs	Ptyochromis sp.'redtail sheller'	n/a	257976	bony fishes	Yes	1
Rru	Rutilus rutilus	roach minnow	48668	bony fishes	Yes	1
Sau	Sparus aurata	gilthead seabream	8175	bony fishes	Yes	6
Sca	Sebastes caurinus	copper rockfish	72063	bony fishes	Yes	4
Sch	Siniperca chuatsic	Chinese perch	119488	bony fishes	Yes	1
Sfo	Salvelinus fontinalis	brook trout	8038	bony fishes	Yes	3
Sra	Sebastes rastrelliger	grass rockfish	72095	bony fishes	Yes	1
Ssa	Salmo salar	Atlantic salmon	8030	bony fishes	Yes	17
Tfl	Tetraodon fluviatilis	green pufferfish	47145	bony fishes	Yes	1
Tni	Tetraodon nigroviridis	green spotted pufferfish	99883	bony fishes	Yes	10
Tru	Takifugu rubripes	fugu	47663	bony fishes	Yes	6
Tth	Thymallus thymallus	graying	36185	bony fishes	Yes	1
Zop	Zosterisessor ophiocephalus	grass goby	85428	bony fishes	Yes	1
Kbr	Karenia brevis	n/a	156230	dinoflagellates	Yes	1
Xla	Xenopus laevis	African clawed frog	8355	frogs & toads	Yes	9
Xtr	Xenopus (Silurana) tropicalis	Silurana	8364	frogs & toads	Yes	5
Ehu	Emiliania huxleyi	n/a	2903	haptophytes	Yes	1
Lej	Lethenteron japonicum	n/a	94989	lampreys	Yes	1
Pmr	Petromyzon marinus	sea lamprey	7757	lampreys	Yes	2
meta	Marine metagenome	metagenome	N/A	marine genome	yes	5
Ame	Ambystoma mexicanum	axolotl	8296	salamanders	Yes	5
Ati	Ambystoma tigrinum tigrinum	Eastern tiger salamander	43116	salamanders	Yes	5
Cpy	Cynops pyrrhogaster	Japanese firebelly newt	8330	salamanders	Yes	3
Nvi	Notophthalmus viridescens	eastern newt	8316	salamanders	Yes	3
Ler	Leucoraja erinacea	little skate	7782	sharks and rays	Yes	1
Sac	Squalus acanthias	spiny dogfish	7797	sharks and rays	Yes	1
	Anolis carolinensis	green anole	28377		No
	Branchiostoma floridae	Florida lancelet	7739		No
	Caenorhabditis elegans	nematodes	6239		No
	Chlamydomonas reinhardtii	green alge	3055		No
	Escherichia coli	bacteria	562		No
	Homo sapiens	human	9606		No
	rosophila melanogaster	fruit fly	7227		No
	Strongylocentrotus purpuratus	sea urchin	7668		No
	Zea mays	maise	4577		No
	Gallus gallus	chicken	208526		No
