# Supplementary material for: Identification of a Novel Gig2 Gene Family Specific to Non-Amniote Vertebrates
Source: PLoS One. 2013 Apr 4;8(4):e60588. doi: 10.1371/journal.pone.0060588 (PMC3617106; doi:10.1371/journal.pone.0060588)
Supplement: Table S2 — The detailed information for 890 EST sequences homologous to Gig2 in the study. (XLS) [file pone.0060588.s003.xls]

## Sheet: EST Hits
accession	common name	organism	db_xref	Length	dev_stage	tissue_type	cell_line	cell_type	clone	clone_lib	lab_host	sex	strain	note
DR975141.1	white sturgeon	Acipenser transmontanus	taxon:7904	567						A. transmontanus skin express library				Organ: skin
DR975216.1	white sturgeon	Acipenser transmontanus	taxon:7904	698						A. transmontanus skin express library				Organ: skin
DR975326.1	white sturgeon	Acipenser transmontanus	taxon:7904	695						A. transmontanus skin express library				Organ: skin
CN033988.1	axolotl	Ambystoma mexicanum	taxon:8296	804		Limb Blastema and Proximal Limb Tissue collected from larvae on days 1-6 of regeneration				Math
CN042438.1	axolotl	Ambystoma mexicanum	taxon:8296	713		Limb Blastema and Proximal Limb Tissue collected from larvae on days 1-6 of regeneration				Math
CN037554.1	axolotl	Ambystoma mexicanum	taxon:8296	572		Limb Blastema and Proximal Limb Tissue collected from larvae on days 1-6 of regeneration				Math
CN046528.1	axolotl	Ambystoma mexicanum	taxon:8296	664		Tail Blastema adn Proximal Tail Tissue				V1
CN034215.1	axolotl	Ambystoma mexicanum	taxon:8296	708		Limb Blastema and Proximal Limb Tissue collected from larvae on days 1-6 of regeneration				Math
CN046532.1	axolotl	Ambystoma mexicanum	taxon:8296	664		Tail Blastema adn Proximal Tail Tissue				V1
CO793397.1	axolotl	Ambystoma mexicanum	taxon:8296	559	Stage 18-22	Neural Tube, Notochord, Somites		Includes Neural tube, notochord, somites		St18-22 Neural tube (NT)				Vector: pCMVSport6; Site_1: NotI; Site_2: SalI; Unnormalized cDNA plasmid library prepared by Invitrogen. Size fractionated mRNA was polydT primed and cloned into NotI-SalI site of pCMVSport6. Bacterial host is EMDH10B-TONA. Average insert size is 1.5 kB. TAG_LIB=NT
CN036799.1	axolotl	Ambystoma mexicanum	taxon:8296	310		Limb Blastema and Proximal Limb Tissue collected from larvae on days 1-6 of regeneration				Math
CN040426.1	axolotl	Ambystoma mexicanum	taxon:8296	700		Limb Blastema and Proximal Limb Tissue collected from larvae on days 1-6 of regeneration				Math
CN040426.1	axolotl	Ambystoma mexicanum	taxon:8296	700		Limb Blastema and Proximal Limb Tissue collected from larvae on days 1-6 of regeneration				Math
CO793462.1	axolotl	Ambystoma mexicanum	taxon:8296	506	Stage 18-22	Neural Tube, Notochord, Somites		Includes Neural tube, notochord, somites		St18-22 Neural tube (NT)				Vector: pCMVSport6; Site_1: NotI; Site_2: SalI; Unnormalized cDNA plasmid library prepared by Invitrogen. Size fractionated mRNA was polydT primed and cloned into NotI-SalI site of pCMVSport6. Bacterial host is EMDH10B-TONA. Average insert size is 1.5 kB. TAG_LIB=NT
CO789882.1	axolotl	Ambystoma mexicanum	taxon:8296	562	Stage 18-22	Neural Tube, Notochord, Somites		Includes Neural tube, notochord, somites		St18-22 Neural tube (NT)				Vector: pCMVSport6; Site_1: NotI; Site_2: SalI; Unnormalized cDNA plasmid library prepared by Invitrogen. Size fractionated mRNA was polydT primed and cloned into NotI-SalI site of pCMVSport6. Bacterial host is EMDH10B-TONA. Average insert size is 1.5 kB. TAG_LIB=NT
CN054230.1	Eastern tiger salamander	Ambystoma tigrinum tigrinum	taxon:43116	862		Liver, Lung, Kidney, Heart, gonad, brain and gill tissues collected from metamorphosing larvae				AG
CN054451.1	Eastern tiger salamander	Ambystoma tigrinum tigrinum	taxon:43116	793		Liver, Lung, Kidney, Heart, gonad, brain and gill tissues collected from metamorphosing larvae				AG
CN060708.1	Eastern tiger salamander	Ambystoma tigrinum tigrinum	taxon:43116	788		Liver, Lung, Kidney, Heart, gonad, brain and gill tissues collected from metamorphosing larvae				AG
CN055534.1	Eastern tiger salamander	Ambystoma tigrinum tigrinum	taxon:43116	767		Liver, Lung, Kidney, Heart, gonad, brain and gill tissues collected from metamorphosing larvae				AG
CN062653.1	Eastern tiger salamander	Ambystoma tigrinum tigrinum	taxon:43116	975		Liver, Lung, Kidney, Heart, gonad, brain and gill tissues collected from metamorphosing larvae				AG
CN052534.1	Eastern tiger salamander	Ambystoma tigrinum tigrinum	taxon:43116	669		Liver, Lung, Kidney, Heart, gonad, brain and gill tissues collected from metamorphosing larvae				AG
CN064052.1	Eastern tiger salamander	Ambystoma tigrinum tigrinum	taxon:43116	951		Liver, Lung, Kidney, Heart, gonad, brain and gill tissues collected from metamorphosing larvae				AG
CN061262.1	Eastern tiger salamander	Ambystoma tigrinum tigrinum	taxon:43116	552		Liver, Lung, Kidney, Heart, gonad, brain and gill tissues collected from metamorphosing larvae				AG
CN054798.1	Eastern tiger salamander	Ambystoma tigrinum tigrinum	taxon:43116	526		Liver, Lung, Kidney, Heart, gonad, brain and gill tissues collected from metamorphosing larvae				AG
CN067850.1	Eastern tiger salamander	Ambystoma tigrinum tigrinum	taxon:43116	1078		Liver, Lung, Kidney, Heart, gonad, brain and gill tissues collected from metamorphosing larvae				AG
CN057895.1	Eastern tiger salamander	Ambystoma tigrinum tigrinum	taxon:43116	589		Liver, Lung, Kidney, Heart, gonad, brain and gill tissues collected from metamorphosing larvae				AG
CN066683.1	Eastern tiger salamander	Ambystoma tigrinum tigrinum	taxon:43116	513		Liver, Lung, Kidney, Heart, gonad, brain and gill tissues collected from metamorphosing larvae				AG
CN065283.1	Eastern tiger salamander	Ambystoma tigrinum tigrinum	taxon:43116	432		Liver, Lung, Kidney, Heart, gonad, brain and gill tissues collected from metamorphosing larvae				AG
CN061589.1	Eastern tiger salamander	Ambystoma tigrinum tigrinum	taxon:43116	449		Liver, Lung, Kidney, Heart, gonad, brain and gill tissues collected from metamorphosing larvae				AG
CN058288.1	Eastern tiger salamander	Ambystoma tigrinum tigrinum	taxon:43116	472		Liver, Lung, Kidney, Heart, gonad, brain and gill tissues collected from metamorphosing larvae				AG
GO630113.1	Anoplopoma fimbria	Anoplopoma fimbria	taxon:229290	685		brain, kidney, gill			afim_evh_508_152	afimevh mixed_tissue Anoplopoma fimbria cDNA				Organ: brain, kidney, gill; Vector: pAL17.3; Tissue contributors: B. Campbell et al - Sable Fish Canada
GO634964.1	Anoplopoma fimbria	Anoplopoma fimbria	taxon:229290	676		brain, kidney, gill			afim_evh_515_088	afimevh mixed_tissue Anoplopoma fimbria cDNA				Organ: brain, kidney, gill; Vector: pAL17.3; Tissue contributors: B. Campbell et al - Sable Fish Canada
GO638149.1	Anoplopoma fimbria	Anoplopoma fimbria	taxon:229290	677		brain, kidney, gill			afim_evh_519_260	afimevh mixed_tissue Anoplopoma fimbria cDNA				Organ: brain, kidney, gill; Vector: pAL17.3; Tissue contributors: B. Campbell et al - Sable Fish Canada
GO638148.1	Anoplopoma fimbria	Anoplopoma fimbria	taxon:229290	677		brain, kidney, gill			afim_evh_519_260	afimevh mixed_tissue Anoplopoma fimbria cDNA				Organ: brain, kidney, gill; Vector: pAL17.3; Tissue contributors: B. Campbell et al - Sable Fish Canada
GO630112.1	Anoplopoma fimbria	Anoplopoma fimbria	taxon:229290	685		brain, kidney, gill			afim_evh_508_152	afimevh mixed_tissue Anoplopoma fimbria cDNA				Organ: brain, kidney, gill; Vector: pAL17.3; Tissue contributors: B. Campbell et al - Sable Fish Canada
GO643631.1	Anoplopoma fimbria	Anoplopoma fimbria	taxon:229290	679		brain, kidney, gill			afim_evh_527_108	afimevh mixed_tissue Anoplopoma fimbria cDNA				Organ: brain, kidney, gill; Vector: pAL17.3; Tissue contributors: B. Campbell et al - Sable Fish Canada
GO625692.1	Anoplopoma fimbria	Anoplopoma fimbria	taxon:229290	678		brain, kidney, gill			afim_evh_502_071	afimevh mixed_tissue Anoplopoma fimbria cDNA				Organ: brain, kidney, gill; Vector: pAL17.3; Tissue contributors: B. Campbell et al - Sable Fish Canada
GO638963.1	Anoplopoma fimbria	Anoplopoma fimbria	taxon:229290	678		brain, kidney, gill			afim_evh_520_309	afimevh mixed_tissue Anoplopoma fimbria cDNA				Organ: brain, kidney, gill; Vector: pAL17.3; Tissue contributors: B. Campbell et al - Sable Fish Canada
GO638962.1	Anoplopoma fimbria	Anoplopoma fimbria	taxon:229290	678		brain, kidney, gill			afim_evh_520_309	afimevh mixed_tissue Anoplopoma fimbria cDNA				Organ: brain, kidney, gill; Vector: pAL17.3; Tissue contributors: B. Campbell et al - Sable Fish Canada
GO631934.1	Anoplopoma fimbria	Anoplopoma fimbria	taxon:229290	678		brain, kidney, gill			afim_evh_510_367	afimevh mixed_tissue Anoplopoma fimbria cDNA				Organ: brain, kidney, gill; Vector: pAL17.3; Tissue contributors: B. Campbell et al - Sable Fish Canada
GO631935.1	Anoplopoma fimbria	Anoplopoma fimbria	taxon:229290	678		brain, kidney, gill			afim_evh_510_367	afimevh mixed_tissue Anoplopoma fimbria cDNA				Organ: brain, kidney, gill; Vector: pAL17.3; Tissue contributors: B. Campbell et al - Sable Fish Canada
GO629676.1	Anoplopoma fimbria	Anoplopoma fimbria	taxon:229290	678		brain, kidney, gill			afim_evh_507_306	afimevh mixed_tissue Anoplopoma fimbria cDNA				Organ: brain, kidney, gill; Vector: pAL17.3; Tissue contributors: B. Campbell et al - Sable Fish Canada
GO636911.1	Anoplopoma fimbria	Anoplopoma fimbria	taxon:229290	678		brain, kidney, gill			afim_evh_517_364	afimevh mixed_tissue Anoplopoma fimbria cDNA				Organ: brain, kidney, gill; Vector: pAL17.3; Tissue contributors: B. Campbell et al - Sable Fish Canada
GO629677.1	Anoplopoma fimbria	Anoplopoma fimbria	taxon:229290	678		brain, kidney, gill			afim_evh_507_306	afimevh mixed_tissue Anoplopoma fimbria cDNA				Organ: brain, kidney, gill; Vector: pAL17.3; Tissue contributors: B. Campbell et al - Sable Fish Canada
GO622458.1	Anoplopoma fimbria	Anoplopoma fimbria	taxon:229290	684		brain, kidney, gill			afim_evh_012_225	afimevh mixed_tissue Anoplopoma fimbria cDNA				Organ: brain, kidney, gill; Vector: pAL17.3; Tissue contributors: B. Campbell et al - Sable Fish Canada
GO622459.1	Anoplopoma fimbria	Anoplopoma fimbria	taxon:229290	684		brain, kidney, gill			afim_evh_012_225	afimevh mixed_tissue Anoplopoma fimbria cDNA				Organ: brain, kidney, gill; Vector: pAL17.3; Tissue contributors: B. Campbell et al - Sable Fish Canada
GO636912.1	Anoplopoma fimbria	Anoplopoma fimbria	taxon:229290	678		brain, kidney, gill			afim_evh_517_364	afimevh mixed_tissue Anoplopoma fimbria cDNA				Organ: brain, kidney, gill; Vector: pAL17.3; Tissue contributors: B. Campbell et al - Sable Fish Canada
GO622568.1	Anoplopoma fimbria	Anoplopoma fimbria	taxon:229290	680		brain, kidney, gill			afim_evh_012_283	afimevh mixed_tissue Anoplopoma fimbria cDNA				Organ: brain, kidney, gill; Vector: pAL17.3; Tissue contributors: B. Campbell et al - Sable Fish Canada
GO622569.1	Anoplopoma fimbria	Anoplopoma fimbria	taxon:229290	680		brain, kidney, gill			afim_evh_012_283	afimevh mixed_tissue Anoplopoma fimbria cDNA				Organ: brain, kidney, gill; Vector: pAL17.3; Tissue contributors: B. Campbell et al - Sable Fish Canada
GO629586.1	Anoplopoma fimbria	Anoplopoma fimbria	taxon:229290	685		brain, kidney, gill			afim_evh_507_257	afimevh mixed_tissue Anoplopoma fimbria cDNA				Organ: brain, kidney, gill; Vector: pAL17.3; Tissue contributors: B. Campbell et al - Sable Fish Canada
GO629586.1	Anoplopoma fimbria	Anoplopoma fimbria	taxon:229290	685		brain, kidney, gill			afim_evh_507_257	afimevh mixed_tissue Anoplopoma fimbria cDNA				Organ: brain, kidney, gill; Vector: pAL17.3; Tissue contributors: B. Campbell et al - Sable Fish Canada
GO629587.1	Anoplopoma fimbria	Anoplopoma fimbria	taxon:229290	685		brain, kidney, gill			afim_evh_507_257	afimevh mixed_tissue Anoplopoma fimbria cDNA				Organ: brain, kidney, gill; Vector: pAL17.3; Tissue contributors: B. Campbell et al - Sable Fish Canada
GO629587.1	Anoplopoma fimbria	Anoplopoma fimbria	taxon:229290	685		brain, kidney, gill			afim_evh_507_257	afimevh mixed_tissue Anoplopoma fimbria cDNA				Organ: brain, kidney, gill; Vector: pAL17.3; Tissue contributors: B. Campbell et al - Sable Fish Canada
GO625693.1	Anoplopoma fimbria	Anoplopoma fimbria	taxon:229290	678		brain, kidney, gill			afim_evh_502_071	afimevh mixed_tissue Anoplopoma fimbria cDNA				Organ: brain, kidney, gill; Vector: pAL17.3; Tissue contributors: B. Campbell et al - Sable Fish Canada
GO637983.1	Anoplopoma fimbria	Anoplopoma fimbria	taxon:229290	482		brain, kidney, gill			afim_evh_519_168	afimevh mixed_tissue Anoplopoma fimbria cDNA				Organ: brain, kidney, gill; Vector: pAL17.3; Tissue contributors: B. Campbell et al - Sable Fish Canada
GO637982.1	Anoplopoma fimbria	Anoplopoma fimbria	taxon:229290	482		brain, kidney, gill			afim_evh_519_168	afimevh mixed_tissue Anoplopoma fimbria cDNA				Organ: brain, kidney, gill; Vector: pAL17.3; Tissue contributors: B. Campbell et al - Sable Fish Canada
GO643632.1	Anoplopoma fimbria	Anoplopoma fimbria	taxon:229290	679		brain, kidney, gill			afim_evh_527_108	afimevh mixed_tissue Anoplopoma fimbria cDNA				Organ: brain, kidney, gill; Vector: pAL17.3; Tissue contributors: B. Campbell et al - Sable Fish Canada
GO623618.1	Anoplopoma fimbria	Anoplopoma fimbria	taxon:229290	303		brain, kidney, gill			afim_evh_014_270	afimevh mixed_tissue Anoplopoma fimbria cDNA				Organ: brain, kidney, gill; Vector: pAL17.3; Tissue contributors: B. Campbell et al - Sable Fish Canada
DY231852.1	goldfish	Carassius auratus	taxon:7957	340	adult	hypothalamus and telencephalon				goldfish brain cDNA library		male and female		Organ: brain; Vector: pCR TOPO 2.1
EV369167.1	lake whitefish	Coregonus clupeaformis	taxon:59861	784		mixed tissue			cclu_evb_15_39_rev	ccluevb mixed_tissue Coregonus clupeaformis cDNA				Organ: eye, kidney, spleen; Vector: pAL17.3; Tissue contributors: L. Bernatchez (Laval University)
EV369166.1	lake whitefish	Coregonus clupeaformis	taxon:59861	774		mixed tissue			cclu_evb_15_39_fwd	ccluevb mixed_tissue Coregonus clupeaformis cDNA				Organ: eye, kidney, spleen; Vector: pAL17.3; Tissue contributors: L. Bernatchez (Laval University)
EV367323.1	lake whitefish	Coregonus clupeaformis	taxon:59861	572		mixed tissue			cclu_evb_12_93_rev	ccluevb mixed_tissue Coregonus clupeaformis cDNA				Organ: eye, kidney, spleen; Vector: pAL17.3; Tissue contributors: L. Bernatchez (Laval University)
EV369166.1	lake whitefish	Coregonus clupeaformis	taxon:59861	774		mixed tissue			cclu_evb_15_39_fwd	ccluevb mixed_tissue Coregonus clupeaformis cDNA				Organ: eye, kidney, spleen; Vector: pAL17.3; Tissue contributors: L. Bernatchez (Laval University)
EX885486.1	common carp	Cyprinus carpio	taxon:7962	930	Adult				42j17	WeyGill				Organ: Gill; Vector: pDNR_LIB; cDNA library prepared by Daryl
EX826277.1	common carp	Cyprinus carpio	taxon:7962	731	Adult				64l16	Montse common carp adult head and kidney				Organ: Head and Kidney; Vector: pDNR_LIB; cDNA library prepared by Montse
EX881026.1	common carp	Cyprinus carpio	taxon:7962	940	Adult				33m08	ECB				Organ: Gill; Vector: pDNR_LIB; cDNA library prepared by Daryl
EX885922.1	common carp	Cyprinus carpio	taxon:7962	741	Adult				43o01	WeyGill				Organ: Gill; Vector: pDNR_LIB; cDNA library prepared by Daryl
EX885670.1	common carp	Cyprinus carpio	taxon:7962	767	Adult				43c04	WeyGill				Organ: Gill; Vector: pDNR_LIB; cDNA library prepared by Daryl
EX885670.1	common carp	Cyprinus carpio	taxon:7962	767	Adult				43c04	WeyGill				Organ: Gill; Vector: pDNR_LIB; cDNA library prepared by Daryl
EC393117.1	common carp	Cyprinus carpio	taxon:7962	458	Adult	Skin			81b20	Carp skin library 2	E.coli Electromax DH10B			Vector: pTriplEx2; Site_1: Sfi1 GGCCATTACGGCC; Site_2: Sfi1 GGCCGCCTCGGCC; cDNA library prepared from skin of carp infected with Ichthyophthirius multifiliis, sampled at 72 hours post-infection
EX881026.1	common carp	Cyprinus carpio	taxon:7962	940	Adult				33m08	ECB				Organ: Gill; Vector: pDNR_LIB; cDNA library prepared by Daryl
EX885486.1	common carp	Cyprinus carpio	taxon:7962	930	Adult				42j17	WeyGill				Organ: Gill; Vector: pDNR_LIB; cDNA library prepared by Daryl
EX826277.1	common carp	Cyprinus carpio	taxon:7962	731	Adult				64l16	Montse common carp adult head and kidney				Organ: Head and Kidney; Vector: pDNR_LIB; cDNA library prepared by Montse
DV585180.1	zebrafish	Danio rerio	taxon:7955	859		olfactory epithelium			IMAGE:8151903	NIH_ZGC_14	DH10B TonA			Organ: olfactory epithelium; Vector: pME18S-FL3; Site_1: DraIII; Site_2: DraIII; 1st strand cDNA was primed with an oligo(dT) primer [GCGGCTGAAGACGGCCTATGTGGCCTTTTTTTTTTTTTTTTT]; double-stranded cDNA was ligated to a DraIII adaptor [GGCCUACUGG], digested and directionally cloned into distinct DraIII sites of the pME18S-FL3. Library was size selected for 1.0 kb, with a average insert size of 1.2kb…
EH444692.1	zebrafish	Danio rerio	taxon:7955	673	Adult fish of 3-4 months old	Brain (including tissues and cartilage around brain)			FDR103-P00036-BR_P09	FDR103	Escherichia Top10	Males and females mixed	Tubingen (TU)	Organ: Brain; Vector: pGIS4a; Site_1: BseRI; Site_2: Not I; Priming method: GsuI-d(T) priming ; Priming sequence: 5' GAGCTAGTTCTGGAG(T)16VN ; Directionally cloned, 5' cloning site: NotI site GCGGCCGC ; 5' linker/adaptor sequence: 5' GGATCCGAC 3' ; 3' cloning site: BseRI ; Insert size range: 2.5kbp-700bp ; For PCR insert analysis: M13 forward and reverse primers ; Library is not amplified ; Recomb…
EH470567.1	zebrafish	Danio rerio	taxon:7955	653	Adult fish of 3-4 months old	Brain (including tissues and cartilage around brain)			FDR103-P00036-BR_P09	FDR103	Escherichia Top10	Males and females mixed	Tubingen (TU)	Organ: Brain; Vector: pGIS4a; Site_1: BseRI; Site_2: Not I; Priming method: GsuI-d(T) priming ; Priming sequence: 5' GAGCTAGTTCTGGAG(T)16VN ; Directionally cloned, 5' cloning site: NotI site GCGGCCGC ; 5' linker/adaptor sequence: 5' GGATCCGAC 3' ; 3' cloning site: BseRI ; Insert size range: 2.5kbp-700bp ; For PCR insert analysis: M13 forward and reverse primers ; Library is not amplified ; Recomb…
EH495387.1	zebrafish	Danio rerio	taxon:7955	562	Adult fish of 3-4 months old	Gut/Internal Organs			FDR107-P00033-BR_F22	FDR107	Escherichia Top10	Males and females mixed	Tubingen (TU)	Organ: Gut/Internal Organs; Vector: pGIS4a; Site_1: BseRI; Site_2: Not I; Priming method: GsuI-d(T) priming ; Priming sequence: 5' -GAGCTAGTTCTGGAG(T)16VN -3' ; Directionally cloned: ; 5' cloning site: NotI site GCGGCCGC ; 5' linker/adaptor sequence: 5' -GGATCCGAC -3' ; 3' cloning site: BseRI ; Insert size range: 1.5kbp-700bp ; For PCR insert analysis: M13 forward and reverse primers ; Library is…
EH494553.1	zebrafish	Danio rerio	taxon:7955	728	Adult fish of 3-4 months old	Gut/Internal Organs			FDR107-P00031-BR_B12	FDR107	Escherichia Top10	Males and females mixed	Tubingen (TU)	Organ: Gut/Internal Organs; Vector: pGIS4a; Site_1: BseRI; Site_2: Not I; Priming method: GsuI-d(T) priming ; Priming sequence: 5' -GAGCTAGTTCTGGAG(T)16VN -3' ; Directionally cloned: ; 5' cloning site: NotI site GCGGCCGC ; 5' linker/adaptor sequence: 5' -GGATCCGAC -3' ; 3' cloning site: BseRI ; Insert size range: 1.5kbp-700bp ; For PCR insert analysis: M13 forward and reverse primers ; Library is…
EH487484.1	zebrafish	Danio rerio	taxon:7955	716	Adult fish of 3-4 months old	Gut/Internal Organs			FDR107-P00011-BR_O14	FDR107	Escherichia Top10	Males and females mixed	Tubingen (TU)	Organ: Gut/Internal Organs; Vector: pGIS4a; Site_1: BseRI; Site_2: Not I; Priming method: GsuI-d(T) priming ; Priming sequence: 5' -GAGCTAGTTCTGGAG(T)16VN -3' ; Directionally cloned: ; 5' cloning site: NotI site GCGGCCGC ; 5' linker/adaptor sequence: 5' -GGATCCGAC -3' ; 3' cloning site: BseRI ; Insert size range: 1.5kbp-700bp ; For PCR insert analysis: M13 forward and reverse primers ; Library is…
EH503001.1	zebrafish	Danio rerio	taxon:7955	769	Adult fish of 3-4 months old	Gut/Internal Organs			FDR107-P00054-BR_B17	FDR107	Escherichia Top10	Males and females mixed	Tubingen (TU)	Organ: Gut/Internal Organs; Vector: pGIS4a; Site_1: BseRI; Site_2: Not I; Priming method: GsuI-d(T) priming ; Priming sequence: 5' -GAGCTAGTTCTGGAG(T)16VN -3' ; Directionally cloned: ; 5' cloning site: NotI site GCGGCCGC ; 5' linker/adaptor sequence: 5' -GGATCCGAC -3' ; 3' cloning site: BseRI ; Insert size range: 1.5kbp-700bp ; For PCR insert analysis: M13 forward and reverse primers ; Library is…
EH491991.1	zebrafish	Danio rerio	taxon:7955	717	Adult fish of 3-4 months old	Gut/Internal Organs			FDR107-P00024-BR_C07	FDR107	Escherichia Top10	Males and females mixed	Tubingen (TU)	Organ: Gut/Internal Organs; Vector: pGIS4a; Site_1: BseRI; Site_2: Not I; Priming method: GsuI-d(T) priming ; Priming sequence: 5' -GAGCTAGTTCTGGAG(T)16VN -3' ; Directionally cloned: ; 5' cloning site: NotI site GCGGCCGC ; 5' linker/adaptor sequence: 5' -GGATCCGAC -3' ; 3' cloning site: BseRI ; Insert size range: 1.5kbp-700bp ; For PCR insert analysis: M13 forward and reverse primers ; Library is…
EH513875.1	zebrafish	Danio rerio	taxon:7955	692	Adult fish of 3-4 months old	Gut/Internal Organs			FDR107-P00011-BR_O14	FDR107	Escherichia Top10	Males and females mixed	Tubingen (TU)	Organ: Gut/Internal Organs; Vector: pGIS4a; Site_1: BseRI; Site_2: Not I; Priming method: GsuI-d(T) priming ; Priming sequence: 5' -GAGCTAGTTCTGGAG(T)16VN -3' ; Directionally cloned: ; 5' cloning site: NotI site GCGGCCGC ; 5' linker/adaptor sequence: 5' -GGATCCGAC -3' ; 3' cloning site: BseRI ; Insert size range: 1.5kbp-700bp ; For PCR insert analysis: M13 forward and reverse primers ; Library is…
EH521709.1	zebrafish	Danio rerio	taxon:7955	545	Adult fish of 3-4 months old	Gut/Internal Organs			FDR107-P00033-BR_F22	FDR107	Escherichia Top10	Males and females mixed	Tubingen (TU)	Organ: Gut/Internal Organs; Vector: pGIS4a; Site_1: BseRI; Site_2: Not I; Priming method: GsuI-d(T) priming ; Priming sequence: 5' -GAGCTAGTTCTGGAG(T)16VN -3' ; Directionally cloned: ; 5' cloning site: NotI site GCGGCCGC ; 5' linker/adaptor sequence: 5' -GGATCCGAC -3' ; 3' cloning site: BseRI ; Insert size range: 1.5kbp-700bp ; For PCR insert analysis: M13 forward and reverse primers ; Library is…
EH518319.1	zebrafish	Danio rerio	taxon:7955	695	Adult fish of 3-4 months old	Gut/Internal Organs			FDR107-P00024-BR_C07	FDR107	Escherichia Top10	Males and females mixed	Tubingen (TU)	Organ: Gut/Internal Organs; Vector: pGIS4a; Site_1: BseRI; Site_2: Not I; Priming method: GsuI-d(T) priming ; Priming sequence: 5' -GAGCTAGTTCTGGAG(T)16VN -3' ; Directionally cloned: ; 5' cloning site: NotI site GCGGCCGC ; 5' linker/adaptor sequence: 5' -GGATCCGAC -3' ; 3' cloning site: BseRI ; Insert size range: 1.5kbp-700bp ; For PCR insert analysis: M13 forward and reverse primers ; Library is…
EH520879.1	zebrafish	Danio rerio	taxon:7955	711	Adult fish of 3-4 months old	Gut/Internal Organs			FDR107-P00031-BR_B12	FDR107	Escherichia Top10	Males and females mixed	Tubingen (TU)	Organ: Gut/Internal Organs; Vector: pGIS4a; Site_1: BseRI; Site_2: Not I; Priming method: GsuI-d(T) priming ; Priming sequence: 5' -GAGCTAGTTCTGGAG(T)16VN -3' ; Directionally cloned: ; 5' cloning site: NotI site GCGGCCGC ; 5' linker/adaptor sequence: 5' -GGATCCGAC -3' ; 3' cloning site: BseRI ; Insert size range: 1.5kbp-700bp ; For PCR insert analysis: M13 forward and reverse primers ; Library is…
EH490974.1	zebrafish	Danio rerio	taxon:7955	913	Adult fish of 3-4 months old	Gut/Internal Organs			FDR107-P00021-BR_G09	FDR107	Escherichia Top10	Males and females mixed	Tubingen (TU)	Organ: Gut/Internal Organs; Vector: pGIS4a; Site_1: BseRI; Site_2: Not I; Priming method: GsuI-d(T) priming ; Priming sequence: 5' -GAGCTAGTTCTGGAG(T)16VN -3' ; Directionally cloned: ; 5' cloning site: NotI site GCGGCCGC ; 5' linker/adaptor sequence: 5' -GGATCCGAC -3' ; 3' cloning site: BseRI ; Insert size range: 1.5kbp-700bp ; For PCR insert analysis: M13 forward and reverse primers ; Library is…
CT710595.2	zebrafish	Danio rerio	taxon:7955	573	myoblast				ZF_mu_268o09	ZF_mu	E. coli			Vector: pSPORT1; Site_1: SalI; Site_2: NotI; SalI_NotI cut cDNA was then ligated into pSPORT1 with SalI at the 5' end and NotI at the 3' end.
AL911480.1	zebrafish	Danio rerio	taxon:7955	539	mixed stages	whole embryo or fish			032-G12-2	PJR-Z1+Z2			local wildtype
EH529199.1	zebrafish	Danio rerio	taxon:7955	733	Adult fish of 3-4 months old	Gut/Internal Organs			FDR107-P00054-BR_B17	FDR107	Escherichia Top10	Males and females mixed	Tubingen (TU)	Organ: Gut/Internal Organs; Vector: pGIS4a; Site_1: BseRI; Site_2: Not I; Priming method: GsuI-d(T) priming ; Priming sequence: 5' -GAGCTAGTTCTGGAG(T)16VN -3' ; Directionally cloned: ; 5' cloning site: NotI site GCGGCCGC ; 5' linker/adaptor sequence: 5' -GGATCCGAC -3' ; 3' cloning site: BseRI ; Insert size range: 1.5kbp-700bp ; For PCR insert analysis: M13 forward and reverse primers ; Library is…
DN767717.1	zebrafish	Danio rerio	taxon:7955	851		13 pooled, includes stomach, intestine, liver and pancreas			IMAGE:7899161	NIH_ZGC_16	DH10B TonA			Organ: gut; Vector: pME18S-FL3; Site_1: DraIII; Site_2: DraIII; 1st strand cDNA was primed with an oligo(dT) primer [GCGGCTGAAGACGGCCTATGTGGCCTTTTTTTTTTTTTTTTT]; double-stranded cDNA was ligated to a DraIII adaptor [GGCCUACUGG], digested and directionally cloned into distinct DraIII sites of the pME18S-FL3. Library was size selected for 1.0 kb, with a average insert size of 1.2kb. Library constru…
CN508846.1	zebrafish	Danio rerio	taxon:7955	572		whole body			IMAGE:7269065	NIH_ZGC_7	DH10B			Vector: pExpress1; Site_1: NotI; Site_2: EcoRV; Bulk tissue was collected from a whole adult individual from the Tuebingen strain. 1st strand cDNA was primed with a Not I - oligo(dT) primer, double-stranded cDNA was cloned into the Not I and EcoRV sites of pExpress-1. Library was size-selected for >1 kb fragments and normalized. A non-normalized version of this library is also available (NIH_ZGC_…
AW233050.1	zebrafish	Danio rerio	taxon:7955	481	adult	Olfactory rosettes				Zebrafish adult olfactory	D10Hb (Gibco BRL)	mixed		Vector: pSPORT1; Site_1: NotI; Site_2: SalI; This is a directionally cloned cDNA library from adult Zebrafish olfactory epithelium.
EB973431.1	zebrafish	Danio rerio	taxon:7955	582		non-stimulated lymphoid			4142004	ZF39	DH12s			Vector: pSPORT-1; dT primed cDNA
CK869799.1	zebrafish	Danio rerio	taxon:7955	808		13 pooled, includes stomach, intestine, liver and pancreas			IMAGE:7215650	NIH_ZGC_16	DH10B TonA			Organ: gut; Vector: pME18S-FL3; Site_1: DraIII; Site_2: DraIII; 1st strand cDNA was primed with an oligo(dT) primer [GCGGCTGAAGACGGCCTATGTGGCCTTTTTTTTTTTTTTTTT]; double-stranded cDNA was ligated to a DraIII adaptor [GGCCUACUGG], digested and directionally cloned into distinct DraIII sites of the pME18S-FL3. Library was size selected for 1.0 kb, with a average insert size of 1.2kb. Library constru…
DN836812.1	zebrafish	Danio rerio	taxon:7955	763		13 pooled, includes stomach, intestine, liver and pancreas			IMAGE:7903903	NIH_ZGC_16	DH10B TonA			Organ: gut; Vector: pME18S-FL3; Site_1: DraIII; Site_2: DraIII; 1st strand cDNA was primed with an oligo(dT) primer [GCGGCTGAAGACGGCCTATGTGGCCTTTTTTTTTTTTTTTTT]; double-stranded cDNA was ligated to a DraIII adaptor [GGCCUACUGG], digested and directionally cloned into distinct DraIII sites of the pME18S-FL3. Library was size selected for 1.0 kb, with a average insert size of 1.2kb. Library constru…
DN836067.1	zebrafish	Danio rerio	taxon:7955	739		13 pooled, includes stomach, intestine, liver and pancreas			IMAGE:7908301	NIH_ZGC_16	DH10B TonA			Organ: gut; Vector: pME18S-FL3; Site_1: DraIII; Site_2: DraIII; 1st strand cDNA was primed with an oligo(dT) primer [GCGGCTGAAGACGGCCTATGTGGCCTTTTTTTTTTTTTTTTT]; double-stranded cDNA was ligated to a DraIII adaptor [GGCCUACUGG], digested and directionally cloned into distinct DraIII sites of the pME18S-FL3. Library was size selected for 1.0 kb, with a average insert size of 1.2kb. Library constru…
CK866314.1	zebrafish	Danio rerio	taxon:7955	933		13 pooled, includes stomach, intestine, liver and pancreas			IMAGE:7212390	NIH_ZGC_16	DH10B TonA			Organ: gut; Vector: pME18S-FL3; Site_1: DraIII; Site_2: DraIII; 1st strand cDNA was primed with an oligo(dT) primer [GCGGCTGAAGACGGCCTATGTGGCCTTTTTTTTTTTTTTTTT]; double-stranded cDNA was ligated to a DraIII adaptor [GGCCUACUGG], digested and directionally cloned into distinct DraIII sites of the pME18S-FL3. Library was size selected for 1.0 kb, with a average insert size of 1.2kb. Library constru…
DN834819.1	zebrafish	Danio rerio	taxon:7955	780		13 pooled, includes stomach, intestine, liver and pancreas			IMAGE:7904627	NIH_ZGC_16	DH10B TonA			Organ: gut; Vector: pME18S-FL3; Site_1: DraIII; Site_2: DraIII; 1st strand cDNA was primed with an oligo(dT) primer [GCGGCTGAAGACGGCCTATGTGGCCTTTTTTTTTTTTTTTTT]; double-stranded cDNA was ligated to a DraIII adaptor [GGCCUACUGG], digested and directionally cloned into distinct DraIII sites of the pME18S-FL3. Library was size selected for 1.0 kb, with a average insert size of 1.2kb. Library constru…
CK870516.1	zebrafish	Danio rerio	taxon:7955	794		13 pooled, includes stomach, intestine, liver and pancreas			IMAGE:7216054	NIH_ZGC_16	DH10B TonA			Organ: gut; Vector: pME18S-FL3; Site_1: DraIII; Site_2: DraIII; 1st strand cDNA was primed with an oligo(dT) primer [GCGGCTGAAGACGGCCTATGTGGCCTTTTTTTTTTTTTTTTT]; double-stranded cDNA was ligated to a DraIII adaptor [GGCCUACUGG], digested and directionally cloned into distinct DraIII sites of the pME18S-FL3. Library was size selected for 1.0 kb, with a average insert size of 1.2kb. Library constru…
CK867028.1	zebrafish	Danio rerio	taxon:7955	953		13 pooled, includes stomach, intestine, liver and pancreas			IMAGE:7212542	NIH_ZGC_16	DH10B TonA			Organ: gut; Vector: pME18S-FL3; Site_1: DraIII; Site_2: DraIII; 1st strand cDNA was primed with an oligo(dT) primer [GCGGCTGAAGACGGCCTATGTGGCCTTTTTTTTTTTTTTTTT]; double-stranded cDNA was ligated to a DraIII adaptor [GGCCUACUGG], digested and directionally cloned into distinct DraIII sites of the pME18S-FL3. Library was size selected for 1.0 kb, with a average insert size of 1.2kb. Library constru…
DN770791.1	zebrafish	Danio rerio	taxon:7955	783		13 pooled, includes stomach, intestine, liver and pancreas			IMAGE:7899900	NIH_ZGC_16	DH10B TonA			Organ: gut; Vector: pME18S-FL3; Site_1: DraIII; Site_2: DraIII; 1st strand cDNA was primed with an oligo(dT) primer [GCGGCTGAAGACGGCCTATGTGGCCTTTTTTTTTTTTTTTTT]; double-stranded cDNA was ligated to a DraIII adaptor [GGCCUACUGG], digested and directionally cloned into distinct DraIII sites of the pME18S-FL3. Library was size selected for 1.0 kb, with a average insert size of 1.2kb. Library constru…
DN768435.1	zebrafish	Danio rerio	taxon:7955	787		13 pooled, includes stomach, intestine, liver and pancreas			IMAGE:7901193	NIH_ZGC_16	DH10B TonA			Organ: gut; Vector: pME18S-FL3; Site_1: DraIII; Site_2: DraIII; 1st strand cDNA was primed with an oligo(dT) primer [GCGGCTGAAGACGGCCTATGTGGCCTTTTTTTTTTTTTTTTT]; double-stranded cDNA was ligated to a DraIII adaptor [GGCCUACUGG], digested and directionally cloned into distinct DraIII sites of the pME18S-FL3. Library was size selected for 1.0 kb, with a average insert size of 1.2kb. Library constru…
EH281212.1	zebrafish	Danio rerio	taxon:7955	449	adult	Cornea			1_67_PT7_D2_D02_08.ab1	Zebrafish cornea	EMDH10B			Organ: Eye; Vector: pDNR-Lib; Zebrafish were purchased from a local pet store and maintained in the University of Texas Health Science Center fish facility. Corneas from 250 adult fish were dissected and collected for total RNA preparation. A corneal cDNA library was constructed using the Creator SMART cDNA library construction kit (Clontech, Mountain View, CA). Analyzed data available through ht…
EV761910.1	zebrafish	Danio rerio	taxon:7955	980		fin blastema			IMAGE:9044532	NIH_ZGC_30	DH10B TonA			Organ: fin; Vector: pExpress-1; Site_1: EcoRV; Site_2: NotI; 1st strand cDNA was primed with a Not I - oligo(dT) primer 5'-GACTAGTTCTAGATCGCGAGCGGCCGCCC(T)25-3', double-stranded cDNA was cloned into the NotI and EcoRV sites of pExpress-1 (EcoRV site destroyed upon ligation). Library was size-selected for an average insert size of 1.92 kb. Primary library, non-amplified. Use M13(-21) to generate 3…
EH525825.1	zebrafish	Danio rerio	taxon:7955	634	Adult fish of 3-4 months old	Gut/Internal Organs			FDR107-P00044-BR_L19	FDR107	Escherichia Top10	Males and females mixed	Tubingen (TU)	Organ: Gut/Internal Organs; Vector: pGIS4a; Site_1: BseRI; Site_2: Not I; Priming method: GsuI-d(T) priming ; Priming sequence: 5' -GAGCTAGTTCTGGAG(T)16VN -3' ; Directionally cloned: ; 5' cloning site: NotI site GCGGCCGC ; 5' linker/adaptor sequence: 5' -GGATCCGAC -3' ; 3' cloning site: BseRI ; Insert size range: 1.5kbp-700bp ; For PCR insert analysis: M13 forward and reverse primers ; Library is…
EH499573.1	zebrafish	Danio rerio	taxon:7955	650	Adult fish of 3-4 months old	Gut/Internal Organs			FDR107-P00044-BR_L19	FDR107	Escherichia Top10	Males and females mixed	Tubingen (TU)	Organ: Gut/Internal Organs; Vector: pGIS4a; Site_1: BseRI; Site_2: Not I; Priming method: GsuI-d(T) priming ; Priming sequence: 5' -GAGCTAGTTCTGGAG(T)16VN -3' ; Directionally cloned: ; 5' cloning site: NotI site GCGGCCGC ; 5' linker/adaptor sequence: 5' -GGATCCGAC -3' ; 3' cloning site: BseRI ; Insert size range: 1.5kbp-700bp ; For PCR insert analysis: M13 forward and reverse primers ; Library is…
DT056594.1	zebrafish	Danio rerio	taxon:7955	762		whole body			IMAGE:8000166	NIH_ZGC_10	DH10B			Vector: pExpress1; Site_1: NotI; Site_2: EcoRV; Bulk tissue was collected from a whole adult individual from the Tuebingen strain. 1st strand cDNA was primed with a Not I - oligo(dT) primer, double-stranded cDNA was cloned into the Not I and EcoRV sites of pExpress-1. Library was size-selected for >1 kb fragments. A normalized version of this library is also available (NIH_ZGC_7). Library was con…
CF348137.1	zebrafish	Danio rerio	taxon:7955	750		whole body			IMAGE:7001151	NIH_ZGC_10	DH10B			Vector: pExpress1; Site_1: NotI; Site_2: EcoRV; Bulk tissue was collected from a whole adult individual from the Tuebingen strain. 1st strand cDNA was primed with a Not I - oligo(dT) primer, double-stranded cDNA was cloned into the Not I and EcoRV sites of pExpress-1. Library was size-selected for >1 kb fragments. A normalized version of this library is also available (NIH_ZGC_7). Library was con…
EH493332.1	zebrafish	Danio rerio	taxon:7955	911	Adult fish of 3-4 months old	Gut/Internal Organs			FDR107-P00027-BR_M20	FDR107	Escherichia Top10	Males and females mixed	Tubingen (TU)	Organ: Gut/Internal Organs; Vector: pGIS4a; Site_1: BseRI; Site_2: Not I; Priming method: GsuI-d(T) priming ; Priming sequence: 5' -GAGCTAGTTCTGGAG(T)16VN -3' ; Directionally cloned: ; 5' cloning site: NotI site GCGGCCGC ; 5' linker/adaptor sequence: 5' -GGATCCGAC -3' ; 3' cloning site: BseRI ; Insert size range: 1.5kbp-700bp ; For PCR insert analysis: M13 forward and reverse primers ; Library is…
EH455258.1	zebrafish	Danio rerio	taxon:7955	1025	Adult fish of 3-4 months old	Brain (including tissues and cartilage around brain)			FDR103-P00066-BR_B20	FDR103	Escherichia Top10	Males and females mixed	Tubingen (TU)	Organ: Brain; Vector: pGIS4a; Site_1: BseRI; Site_2: Not I; Priming method: GsuI-d(T) priming ; Priming sequence: 5' GAGCTAGTTCTGGAG(T)16VN ; Directionally cloned, 5' cloning site: NotI site GCGGCCGC ; 5' linker/adaptor sequence: 5' GGATCCGAC 3' ; 3' cloning site: BseRI ; Insert size range: 2.5kbp-700bp ; For PCR insert analysis: M13 forward and reverse primers ; Library is not amplified ; Recomb…
EH281134.1	zebrafish	Danio rerio	taxon:7955	449	adult	Cornea			1_66_PT7_D2_D02_08.ab1	Zebrafish cornea	EMDH10B			Organ: Eye; Vector: pDNR-Lib; Zebrafish were purchased from a local pet store and maintained in the University of Texas Health Science Center fish facility. Corneas from 250 adult fish were dissected and collected for total RNA preparation. A corneal cDNA library was constructed using the Creator SMART cDNA library construction kit (Clontech, Mountain View, CA). Analyzed data available through ht…
EV755001.1	zebrafish	Danio rerio	taxon:7955	952		fin blastema			IMAGE:9042076	NIH_ZGC_30	DH10B TonA			Organ: fin; Vector: pExpress-1; Site_1: EcoRV; Site_2: NotI; 1st strand cDNA was primed with a Not I - oligo(dT) primer 5'-GACTAGTTCTAGATCGCGAGCGGCCGCCC(T)25-3', double-stranded cDNA was cloned into the NotI and EcoRV sites of pExpress-1 (EcoRV site destroyed upon ligation). Library was size-selected for an average insert size of 1.92 kb. Primary library, non-amplified. Use M13(-21) to generate 3…
DR715992.1	zebrafish	Danio rerio	taxon:7955	790		whole body			IMAGE:7993958	NIH_ZGC_7	DH10B			Vector: pExpress1; Site_1: NotI; Site_2: EcoRV; Bulk tissue was collected from a whole adult individual from the Tuebingen strain. 1st strand cDNA was primed with a Not I - oligo(dT) primer, double-stranded cDNA was cloned into the Not I and EcoRV sites of pExpress-1. Library was size-selected for >1 kb fragments and normalized. A non-normalized version of this library is also available (NIH_ZGC_…
CO811675.1	zebrafish	Danio rerio	taxon:7955	788		olfactory epithelium			IMAGE:7400707	NIH_ZGC_14	DH10B TonA			Organ: olfactory epithelium; Vector: pME18S-FL3; Site_1: DraIII; Site_2: DraIII; 1st strand cDNA was primed with an oligo(dT) primer [GCGGCTGAAGACGGCCTATGTGGCCTTTTTTTTTTTTTTTTT]; double-stranded cDNA was ligated to a DraIII adaptor [GGCCUACUGG], digested and directionally cloned into distinct DraIII sites of the pME18S-FL3. Library was size selected for 1.0 kb, with a average insert size of 1.2kb…
EH545640.1	zebrafish	Danio rerio	taxon:7955	932	Adult fish of 3-4 months old	Ovary			FDR202-P00027-BR_B20	FDR202	Escherichia Top10	Females only	Tubingen (TU)	Organ: Ovary; Vector: pGIS4b; Site_1: BseRI; Site_2: Not I; Priming method: GsuI-d(T) priming ; Priming sequence: 5' -GAGCTAGTTCTGGAG(T)16VN -3' ; Directionally cloned: ; 5' cloning site: NotI site GCGGCCGC ; 5' linker/adaptor sequence: 5' -GGATCCGAC -3' ; 3' cloning site: BseRI ; Insert size range: 2kbp-700bp ; For PCR insert analysis: M13 forward and reverse primers ; Library is not amplified ;…
EG568370.1	zebrafish	Danio rerio	taxon:7955	918		pooled ovaries, including ooctyes and somatic tissue			IMAGE:8755262	NIH_ZGC_35	DH10B TonA			Organ: ovary; Vector: pExpress-1; Site_1: EcoRV; Site_2: NotI; 1st strand cDNA was primed with a Not I - oligo(dT) primer 5'-GACTAGTTCTAGATCGCGAGCGGCCGCCC(T)25-3', double-stranded cDNA was cloned into the NotI and EcoRV sites of pExpress-1 (EcoRV site destroyed upon ligation). Library was size-selected for an average insert size of 1.7 kb. Primary library, non-amplified. Use M13(-21) to generate …
CA471901.1	zebrafish	Danio rerio	taxon:7955	847					IMAGE:6792282	NCI_CGAP_ZKid1	DH10B (T1-resistant)			Organ: kidney; Vector: pCMV-SPORT6.1; Site_1: EcoRV; Site_2: NotI; Cloned unidirectionally. Primer: Oligo dT. Average insert size 1.8 kb. Constructed by J. Wang (Research Genetics, Invitrogen Corp) from tissue donated by L. Zon (Harvard University). Note: this is a NCI_CGAP Library.
DN836537.1	zebrafish	Danio rerio	taxon:7955	798		13 pooled, includes stomach, intestine, liver and pancreas			IMAGE:7903739	NIH_ZGC_16	DH10B TonA			Organ: gut; Vector: pME18S-FL3; Site_1: DraIII; Site_2: DraIII; 1st strand cDNA was primed with an oligo(dT) primer [GCGGCTGAAGACGGCCTATGTGGCCTTTTTTTTTTTTTTTTT]; double-stranded cDNA was ligated to a DraIII adaptor [GGCCUACUGG], digested and directionally cloned into distinct DraIII sites of the pME18S-FL3. Library was size selected for 1.0 kb, with a average insert size of 1.2kb. Library constru…
CN022795.1	zebrafish	Danio rerio	taxon:7955	945		whole embryos staged from 2-8 hr postfertilization, approximately 2500 embryos total			IMAGE:7222435	NIH_ZGC_15	DH10B TonA			Organ: embryo; Vector: pME18S-FL3; Site_1: DraIII; Site_2: DraIII; 1st strand cDNA was primed with an oligo(dT) primer [GCGGCTGAAGACGGCCTATGTGGCCTTTTTTTTTTTTTTTTT]; double-stranded cDNA was ligated to a DraIII adaptor [GGCCUACUGG], digested and directionally cloned into distinct DraIII sites of the pME18S-FL3. Library was size selected for 1.0 kb, with a average insert size of 1.2kb. Library cons…
CK238092.1	zebrafish	Danio rerio	taxon:7955	820					IMAGE:7068876	NCI_CGAP_ZKid1	DH10B (T1-resistant)			Organ: kidney; Vector: pCMV-SPORT6.1; Site_1: EcoRV; Site_2: NotI; Cloned unidirectionally. Primer: Oligo dT. Average insert size 1.8 kb. Constructed by J. Wang (Research Genetics, Invitrogen Corp) from tissue donated by L. Zon (Harvard University). Note: this is a NCI_CGAP Library.
CF999867.1	zebrafish	Danio rerio	taxon:7955	773		whole body			IMAGE:7039026	NIH_ZGC_7	DH10B			Vector: pExpress1; Site_1: NotI; Site_2: EcoRV; Bulk tissue was collected from a whole adult individual from the Tuebingen strain. 1st strand cDNA was primed with a Not I - oligo(dT) primer, double-stranded cDNA was cloned into the Not I and EcoRV sites of pExpress-1. Library was size-selected for >1 kb fragments and normalized. A non-normalized version of this library is also available (NIH_ZGC_…
CN501436.1	zebrafish	Danio rerio	taxon:7955	890		whole body			IMAGE:7267072	NIH_ZGC_7	DH10B			Vector: pExpress1; Site_1: NotI; Site_2: EcoRV; Bulk tissue was collected from a whole adult individual from the Tuebingen strain. 1st strand cDNA was primed with a Not I - oligo(dT) primer, double-stranded cDNA was cloned into the Not I and EcoRV sites of pExpress-1. Library was size-selected for >1 kb fragments and normalized. A non-normalized version of this library is also available (NIH_ZGC_…
EB906672.1	zebrafish	Danio rerio	taxon:7955	358		gills			3309166	ZF30	DH12s			Vector: pSPORT-1; dT primed cDNA
EH281310.1	zebrafish	Danio rerio	taxon:7955	449	adult	Cornea			1_29_PT7_E8_E08_10.ab1	Zebrafish cornea	EMDH10B			Organ: Eye; Vector: pDNR-Lib; Zebrafish were purchased from a local pet store and maintained in the University of Texas Health Science Center fish facility. Corneas from 250 adult fish were dissected and collected for total RNA preparation. A corneal cDNA library was constructed using the Creator SMART cDNA library construction kit (Clontech, Mountain View, CA). Analyzed data available through ht…
EH456075.1	zebrafish	Danio rerio	taxon:7955	838	Adult fish of 3-4 months old	Brain (including tissues and cartilage around brain)			FDR103-P00068-BR_F12	FDR103	Escherichia Top10	Males and females mixed	Tubingen (TU)	Organ: Brain; Vector: pGIS4a; Site_1: BseRI; Site_2: Not I; Priming method: GsuI-d(T) priming ; Priming sequence: 5' GAGCTAGTTCTGGAG(T)16VN ; Directionally cloned, 5' cloning site: NotI site GCGGCCGC ; 5' linker/adaptor sequence: 5' GGATCCGAC 3' ; 3' cloning site: BseRI ; Insert size range: 2.5kbp-700bp ; For PCR insert analysis: M13 forward and reverse primers ; Library is not amplified ; Recomb…
EH456075.1	zebrafish	Danio rerio	taxon:7955	838	Adult fish of 3-4 months old	Brain (including tissues and cartilage around brain)			FDR103-P00068-BR_F12	FDR103	Escherichia Top10	Males and females mixed	Tubingen (TU)	Organ: Brain; Vector: pGIS4a; Site_1: BseRI; Site_2: Not I; Priming method: GsuI-d(T) priming ; Priming sequence: 5' GAGCTAGTTCTGGAG(T)16VN ; Directionally cloned, 5' cloning site: NotI site GCGGCCGC ; 5' linker/adaptor sequence: 5' GGATCCGAC 3' ; 3' cloning site: BseRI ; Insert size range: 2.5kbp-700bp ; For PCR insert analysis: M13 forward and reverse primers ; Library is not amplified ; Recomb…
CK025305.1	zebrafish	Danio rerio	taxon:7955	755		whole body			IMAGE:7051073	NIH_ZGC_10	DH10B			Vector: pExpress1; Site_1: NotI; Site_2: EcoRV; Bulk tissue was collected from a whole adult individual from the Tuebingen strain. 1st strand cDNA was primed with a Not I - oligo(dT) primer, double-stranded cDNA was cloned into the Not I and EcoRV sites of pExpress-1. Library was size-selected for >1 kb fragments. A normalized version of this library is also available (NIH_ZGC_7). Library was con…
CN015238.1	zebrafish	Danio rerio	taxon:7955	811		olfactory epithelium			IMAGE:7229331	NIH_ZGC_14	DH10B TonA			Organ: olfactory epithelium; Vector: pME18S-FL3; Site_1: DraIII; Site_2: DraIII; 1st strand cDNA was primed with an oligo(dT) primer [GCGGCTGAAGACGGCCTATGTGGCCTTTTTTTTTTTTTTTTT]; double-stranded cDNA was ligated to a DraIII adaptor [GGCCUACUGG], digested and directionally cloned into distinct DraIII sites of the pME18S-FL3. Library was size selected for 1.0 kb, with a average insert size of 1.2kb…
EH567075.1	zebrafish	Danio rerio	taxon:7955	906	Adult fish of 3-4 months old	Ovary			FDR202-P00027-BR_O10	FDR202	Escherichia Top10	Females only	Tubingen (TU)	Organ: Ovary; Vector: pGIS4b; Site_1: BseRI; Site_2: Not I; Priming method: GsuI-d(T) priming ; Priming sequence: 5' -GAGCTAGTTCTGGAG(T)16VN -3' ; Directionally cloned: ; 5' cloning site: NotI site GCGGCCGC ; 5' linker/adaptor sequence: 5' -GGATCCGAC -3' ; 3' cloning site: BseRI ; Insert size range: 2kbp-700bp ; For PCR insert analysis: M13 forward and reverse primers ; Library is not amplified ;…
EH564250.1	zebrafish	Danio rerio	taxon:7955	922	Adult fish of 3-4 months old	Ovary			FDR202-P00020-BR_E15	FDR202	Escherichia Top10	Females only	Tubingen (TU)	Organ: Ovary; Vector: pGIS4b; Site_1: BseRI; Site_2: Not I; Priming method: GsuI-d(T) priming ; Priming sequence: 5' -GAGCTAGTTCTGGAG(T)16VN -3' ; Directionally cloned: ; 5' cloning site: NotI site GCGGCCGC ; 5' linker/adaptor sequence: 5' -GGATCCGAC -3' ; 3' cloning site: BseRI ; Insert size range: 2kbp-700bp ; For PCR insert analysis: M13 forward and reverse primers ; Library is not amplified ;…
EH557189.1	zebrafish	Danio rerio	taxon:7955	875	Adult fish of 3-4 months old	Ovary			FDR202-P00058-BR_K07	FDR202	Escherichia Top10	Females only	Tubingen (TU)	Organ: Ovary; Vector: pGIS4b; Site_1: BseRI; Site_2: Not I; Priming method: GsuI-d(T) priming ; Priming sequence: 5' -GAGCTAGTTCTGGAG(T)16VN -3' ; Directionally cloned: ; 5' cloning site: NotI site GCGGCCGC ; 5' linker/adaptor sequence: 5' -GGATCCGAC -3' ; 3' cloning site: BseRI ; Insert size range: 2kbp-700bp ; For PCR insert analysis: M13 forward and reverse primers ; Library is not amplified ;…
EH494185.1	zebrafish	Danio rerio	taxon:7955	864	Adult fish of 3-4 months old	Gut/Internal Organs			FDR107-P00030-BR_B11	FDR107	Escherichia Top10	Males and females mixed	Tubingen (TU)	Organ: Gut/Internal Organs; Vector: pGIS4a; Site_1: BseRI; Site_2: Not I; Priming method: GsuI-d(T) priming ; Priming sequence: 5' -GAGCTAGTTCTGGAG(T)16VN -3' ; Directionally cloned: ; 5' cloning site: NotI site GCGGCCGC ; 5' linker/adaptor sequence: 5' -GGATCCGAC -3' ; 3' cloning site: BseRI ; Insert size range: 1.5kbp-700bp ; For PCR insert analysis: M13 forward and reverse primers ; Library is…
EH435120.1	zebrafish	Danio rerio	taxon:7955	918	Adult fish of 3-4 months old	Brain (including tissues and cartilage around brain)			FDR103-P00010-BR_G21	FDR103	Escherichia Top10	Males and females mixed	Tubingen (TU)	Organ: Brain; Vector: pGIS4a; Site_1: BseRI; Site_2: Not I; Priming method: GsuI-d(T) priming ; Priming sequence: 5' GAGCTAGTTCTGGAG(T)16VN ; Directionally cloned, 5' cloning site: NotI site GCGGCCGC ; 5' linker/adaptor sequence: 5' GGATCCGAC 3' ; 3' cloning site: BseRI ; Insert size range: 2.5kbp-700bp ; For PCR insert analysis: M13 forward and reverse primers ; Library is not amplified ; Recomb…
EH515040.1	zebrafish	Danio rerio	taxon:7955	861	Adult fish of 3-4 months old	Gut/Internal Organs			FDR107-P00015-BR_C07	FDR107	Escherichia Top10	Males and females mixed	Tubingen (TU)	Organ: Gut/Internal Organs; Vector: pGIS4a; Site_1: BseRI; Site_2: Not I; Priming method: GsuI-d(T) priming ; Priming sequence: 5' -GAGCTAGTTCTGGAG(T)16VN -3' ; Directionally cloned: ; 5' cloning site: NotI site GCGGCCGC ; 5' linker/adaptor sequence: 5' -GGATCCGAC -3' ; 3' cloning site: BseRI ; Insert size range: 1.5kbp-700bp ; For PCR insert analysis: M13 forward and reverse primers ; Library is…
CO919679.1	zebrafish	Danio rerio	taxon:7955	874		olfactory epithelium			IMAGE:7405017	NIH_ZGC_14	DH10B TonA			Organ: olfactory epithelium; Vector: pME18S-FL3; Site_1: DraIII; Site_2: DraIII; 1st strand cDNA was primed with an oligo(dT) primer [GCGGCTGAAGACGGCCTATGTGGCCTTTTTTTTTTTTTTTTT]; double-stranded cDNA was ligated to a DraIII adaptor [GGCCUACUGG], digested and directionally cloned into distinct DraIII sites of the pME18S-FL3. Library was size selected for 1.0 kb, with a average insert size of 1.2kb…
BI672659.1	zebrafish	Danio rerio	taxon:7955	494	4-5 month				IMAGE:5153505	Gong zebrafish ovary	DH10B (phage-resistant)	female		Organ: ovary (pooled); Vector: pBluescript SK-; Site_1: XhoI; Site_2: EcoRI; Poly A+ RNA was isolatd from the ovaries of 2 female adult zebrafish (4-5 month old). cDNAs were made using oligo-dT primers and inserted into lambda ZAP II vector (Stratagene) by Dr. Z. Gong, in vivo mass-excised to pBluescript SK- following the Washington University protocol (http://genome.wustl.edu/est/lambda_protocol…
EH543113.1	zebrafish	Danio rerio	taxon:7955	943	Adult fish of 3-4 months old	Ovary			FDR202-P00020-BR_E15	FDR202	Escherichia Top10	Females only	Tubingen (TU)	Organ: Ovary; Vector: pGIS4b; Site_1: BseRI; Site_2: Not I; Priming method: GsuI-d(T) priming ; Priming sequence: 5' -GAGCTAGTTCTGGAG(T)16VN -3' ; Directionally cloned: ; 5' cloning site: NotI site GCGGCCGC ; 5' linker/adaptor sequence: 5' -GGATCCGAC -3' ; 3' cloning site: BseRI ; Insert size range: 2kbp-700bp ; For PCR insert analysis: M13 forward and reverse primers ; Library is not amplified ;…
EH578283.1	zebrafish	Danio rerio	taxon:7955	871	Adult fish of 3-4 months old	Ovary			FDR202-P00058-BR_K07	FDR202	Escherichia Top10	Females only	Tubingen (TU)	Organ: Ovary; Vector: pGIS4b; Site_1: BseRI; Site_2: Not I; Priming method: GsuI-d(T) priming ; Priming sequence: 5' -GAGCTAGTTCTGGAG(T)16VN -3' ; Directionally cloned: ; 5' cloning site: NotI site GCGGCCGC ; 5' linker/adaptor sequence: 5' -GGATCCGAC -3' ; 3' cloning site: BseRI ; Insert size range: 2kbp-700bp ; For PCR insert analysis: M13 forward and reverse primers ; Library is not amplified ;…
EH564601.1	zebrafish	Danio rerio	taxon:7955	891	Adult fish of 3-4 months old	Ovary			FDR202-P00021-BR_D17	FDR202	Escherichia Top10	Females only	Tubingen (TU)	Organ: Ovary; Vector: pGIS4b; Site_1: BseRI; Site_2: Not I; Priming method: GsuI-d(T) priming ; Priming sequence: 5' -GAGCTAGTTCTGGAG(T)16VN -3' ; Directionally cloned: ; 5' cloning site: NotI site GCGGCCGC ; 5' linker/adaptor sequence: 5' -GGATCCGAC -3' ; 3' cloning site: BseRI ; Insert size range: 2kbp-700bp ; For PCR insert analysis: M13 forward and reverse primers ; Library is not amplified ;…
EH570091.1	zebrafish	Danio rerio	taxon:7955	938	Adult fish of 3-4 months old	Ovary			FDR202-P00036-BR_C15	FDR202	Escherichia Top10	Females only	Tubingen (TU)	Organ: Ovary; Vector: pGIS4b; Site_1: BseRI; Site_2: Not I; Priming method: GsuI-d(T) priming ; Priming sequence: 5' -GAGCTAGTTCTGGAG(T)16VN -3' ; Directionally cloned: ; 5' cloning site: NotI site GCGGCCGC ; 5' linker/adaptor sequence: 5' -GGATCCGAC -3' ; 3' cloning site: BseRI ; Insert size range: 2kbp-700bp ; For PCR insert analysis: M13 forward and reverse primers ; Library is not amplified ;…
EH548970.1	zebrafish	Danio rerio	taxon:7955	972	Adult fish of 3-4 months old	Ovary			FDR202-P00036-BR_C15	FDR202	Escherichia Top10	Females only	Tubingen (TU)	Organ: Ovary; Vector: pGIS4b; Site_1: BseRI; Site_2: Not I; Priming method: GsuI-d(T) priming ; Priming sequence: 5' -GAGCTAGTTCTGGAG(T)16VN -3' ; Directionally cloned: ; 5' cloning site: NotI site GCGGCCGC ; 5' linker/adaptor sequence: 5' -GGATCCGAC -3' ; 3' cloning site: BseRI ; Insert size range: 2kbp-700bp ; For PCR insert analysis: M13 forward and reverse primers ; Library is not amplified ;…
EH547154.1	zebrafish	Danio rerio	taxon:7955	984	Adult fish of 3-4 months old	Ovary			FDR202-P00031-BR_D04	FDR202	Escherichia Top10	Females only	Tubingen (TU)	Organ: Ovary; Vector: pGIS4b; Site_1: BseRI; Site_2: Not I; Priming method: GsuI-d(T) priming ; Priming sequence: 5' -GAGCTAGTTCTGGAG(T)16VN -3' ; Directionally cloned: ; 5' cloning site: NotI site GCGGCCGC ; 5' linker/adaptor sequence: 5' -GGATCCGAC -3' ; 3' cloning site: BseRI ; Insert size range: 2kbp-700bp ; For PCR insert analysis: M13 forward and reverse primers ; Library is not amplified ;…
EH566143.1	zebrafish	Danio rerio	taxon:7955	810	Adult fish of 3-4 months old	Ovary			FDR202-P00025-BR_G07	FDR202	Escherichia Top10	Females only	Tubingen (TU)	Organ: Ovary; Vector: pGIS4b; Site_1: BseRI; Site_2: Not I; Priming method: GsuI-d(T) priming ; Priming sequence: 5' -GAGCTAGTTCTGGAG(T)16VN -3' ; Directionally cloned: ; 5' cloning site: NotI site GCGGCCGC ; 5' linker/adaptor sequence: 5' -GGATCCGAC -3' ; 3' cloning site: BseRI ; Insert size range: 2kbp-700bp ; For PCR insert analysis: M13 forward and reverse primers ; Library is not amplified ;…
EH488669.1	zebrafish	Danio rerio	taxon:7955	905	Adult fish of 3-4 months old	Gut/Internal Organs			FDR107-P00015-BR_C07	FDR107	Escherichia Top10	Males and females mixed	Tubingen (TU)	Organ: Gut/Internal Organs; Vector: pGIS4a; Site_1: BseRI; Site_2: Not I; Priming method: GsuI-d(T) priming ; Priming sequence: 5' -GAGCTAGTTCTGGAG(T)16VN -3' ; Directionally cloned: ; 5' cloning site: NotI site GCGGCCGC ; 5' linker/adaptor sequence: 5' -GGATCCGAC -3' ; 3' cloning site: BseRI ; Insert size range: 1.5kbp-700bp ; For PCR insert analysis: M13 forward and reverse primers ; Library is…
EH543464.1	zebrafish	Danio rerio	taxon:7955	891	Adult fish of 3-4 months old	Ovary			FDR202-P00021-BR_D17	FDR202	Escherichia Top10	Females only	Tubingen (TU)	Organ: Ovary; Vector: pGIS4b; Site_1: BseRI; Site_2: Not I; Priming method: GsuI-d(T) priming ; Priming sequence: 5' -GAGCTAGTTCTGGAG(T)16VN -3' ; Directionally cloned: ; 5' cloning site: NotI site GCGGCCGC ; 5' linker/adaptor sequence: 5' -GGATCCGAC -3' ; 3' cloning site: BseRI ; Insert size range: 2kbp-700bp ; For PCR insert analysis: M13 forward and reverse primers ; Library is not amplified ;…
EH545955.1	zebrafish	Danio rerio	taxon:7955	897	Adult fish of 3-4 months old	Ovary			FDR202-P00027-BR_P12	FDR202	Escherichia Top10	Females only	Tubingen (TU)	Organ: Ovary; Vector: pGIS4b; Site_1: BseRI; Site_2: Not I; Priming method: GsuI-d(T) priming ; Priming sequence: 5' -GAGCTAGTTCTGGAG(T)16VN -3' ; Directionally cloned: ; 5' cloning site: NotI site GCGGCCGC ; 5' linker/adaptor sequence: 5' -GGATCCGAC -3' ; 3' cloning site: BseRI ; Insert size range: 2kbp-700bp ; For PCR insert analysis: M13 forward and reverse primers ; Library is not amplified ;…
BI672591.1	zebrafish	Danio rerio	taxon:7955	547	4-5 month				IMAGE:5153219	Gong zebrafish ovary	DH10B (phage-resistant)	female		Organ: ovary (pooled); Vector: pBluescript SK-; Site_1: XhoI; Site_2: EcoRI; Poly A+ RNA was isolatd from the ovaries of 2 female adult zebrafish (4-5 month old). cDNAs were made using oligo-dT primers and inserted into lambda ZAP II vector (Stratagene) by Dr. Z. Gong, in vivo mass-excised to pBluescript SK- following the Washington University protocol (http://genome.wustl.edu/est/lambda_protocol…
BI867721.1	zebrafish	Danio rerio	taxon:7955	545	4-5 month				IMAGE:5158077	Gong zebrafish ovary	DH10B (phage-resistant)	female		Organ: ovary (pooled); Vector: pBluescript SK-; Site_1: XhoI; Site_2: EcoRI; Poly A+ RNA was isolatd from the ovaries of 2 female adult zebrafish (4-5 month old). cDNAs were made using oligo-dT primers and inserted into lambda ZAP II vector (Stratagene) by Dr. Z. Gong, in vivo mass-excised to pBluescript SK- following the Washington University protocol (http://genome.wustl.edu/est/lambda_protocol…
CO922972.1	zebrafish	Danio rerio	taxon:7955	812		Dissected hearts form 100 Zebrafish samples were pooled			IMAGE:7422612	NIH_ZGC_17	DH10B TonA			Organ: heart; Vector: pME18S-FL3; Site_1: DraIII; Site_2: DraIII; 1st strand cDNA was primed with an oligo(dT) primer [GCGGCTGAAGACGGCCTATGTGGCCTTTTTTTTTTTTTTTTT]; double-stranded cDNA was ligated to a DraIII adaptor [GGCCUACUGG], digested and directionally cloned into distinct DraIII sites of the pME18S-FL3. Library was size selected for 1.0 kb, with a average insert size of 1.2kb. Library const…
EH567101.1	zebrafish	Danio rerio	taxon:7955	922	Adult fish of 3-4 months old	Ovary			FDR202-P00027-BR_P12	FDR202	Escherichia Top10	Females only	Tubingen (TU)	Organ: Ovary; Vector: pGIS4b; Site_1: BseRI; Site_2: Not I; Priming method: GsuI-d(T) priming ; Priming sequence: 5' -GAGCTAGTTCTGGAG(T)16VN -3' ; Directionally cloned: ; 5' cloning site: NotI site GCGGCCGC ; 5' linker/adaptor sequence: 5' -GGATCCGAC -3' ; 3' cloning site: BseRI ; Insert size range: 2kbp-700bp ; For PCR insert analysis: M13 forward and reverse primers ; Library is not amplified ;…
EH545929.1	zebrafish	Danio rerio	taxon:7955	887	Adult fish of 3-4 months old	Ovary			FDR202-P00027-BR_O10	FDR202	Escherichia Top10	Females only	Tubingen (TU)	Organ: Ovary; Vector: pGIS4b; Site_1: BseRI; Site_2: Not I; Priming method: GsuI-d(T) priming ; Priming sequence: 5' -GAGCTAGTTCTGGAG(T)16VN -3' ; Directionally cloned: ; 5' cloning site: NotI site GCGGCCGC ; 5' linker/adaptor sequence: 5' -GGATCCGAC -3' ; 3' cloning site: BseRI ; Insert size range: 2kbp-700bp ; For PCR insert analysis: M13 forward and reverse primers ; Library is not amplified ;…
EH520513.1	zebrafish	Danio rerio	taxon:7955	773	Adult fish of 3-4 months old	Gut/Internal Organs			FDR107-P00030-BR_B11	FDR107	Escherichia Top10	Males and females mixed	Tubingen (TU)	Organ: Gut/Internal Organs; Vector: pGIS4a; Site_1: BseRI; Site_2: Not I; Priming method: GsuI-d(T) priming ; Priming sequence: 5' -GAGCTAGTTCTGGAG(T)16VN -3' ; Directionally cloned: ; 5' cloning site: NotI site GCGGCCGC ; 5' linker/adaptor sequence: 5' -GGATCCGAC -3' ; 3' cloning site: BseRI ; Insert size range: 1.5kbp-700bp ; For PCR insert analysis: M13 forward and reverse primers ; Library is…
EH481008.1	zebrafish	Danio rerio	taxon:7955	925	Adult fish of 3-4 months old	Brain (including tissues and cartilage around brain)			FDR103-P00066-BR_B20	FDR103	Escherichia Top10	Males and females mixed	Tubingen (TU)	Organ: Brain; Vector: pGIS4a; Site_1: BseRI; Site_2: Not I; Priming method: GsuI-d(T) priming ; Priming sequence: 5' GAGCTAGTTCTGGAG(T)16VN ; Directionally cloned, 5' cloning site: NotI site GCGGCCGC ; 5' linker/adaptor sequence: 5' GGATCCGAC 3' ; 3' cloning site: BseRI ; Insert size range: 2.5kbp-700bp ; For PCR insert analysis: M13 forward and reverse primers ; Library is not amplified ; Recomb…
EH481008.1	zebrafish	Danio rerio	taxon:7955	925	Adult fish of 3-4 months old	Brain (including tissues and cartilage around brain)			FDR103-P00066-BR_B20	FDR103	Escherichia Top10	Males and females mixed	Tubingen (TU)	Organ: Brain; Vector: pGIS4a; Site_1: BseRI; Site_2: Not I; Priming method: GsuI-d(T) priming ; Priming sequence: 5' GAGCTAGTTCTGGAG(T)16VN ; Directionally cloned, 5' cloning site: NotI site GCGGCCGC ; 5' linker/adaptor sequence: 5' GGATCCGAC 3' ; 3' cloning site: BseRI ; Insert size range: 2.5kbp-700bp ; For PCR insert analysis: M13 forward and reverse primers ; Library is not amplified ; Recomb…
EH466283.1	zebrafish	Danio rerio	taxon:7955	842	Adult fish of 3-4 months old	Brain (including tissues and cartilage around brain)			FDR103-P00025-BR_B17	FDR103	Escherichia Top10	Males and females mixed	Tubingen (TU)	Organ: Brain; Vector: pGIS4a; Site_1: BseRI; Site_2: Not I; Priming method: GsuI-d(T) priming ; Priming sequence: 5' GAGCTAGTTCTGGAG(T)16VN ; Directionally cloned, 5' cloning site: NotI site GCGGCCGC ; 5' linker/adaptor sequence: 5' GGATCCGAC 3' ; 3' cloning site: BseRI ; Insert size range: 2.5kbp-700bp ; For PCR insert analysis: M13 forward and reverse primers ; Library is not amplified ; Recomb…
EH282922.1	zebrafish	Danio rerio	taxon:7955	500	adult	Cornea			1_ZCLclone-15_G02_14.ab1	Zebrafish cornea	EMDH10B			Organ: Eye; Vector: pDNR-Lib; Zebrafish were purchased from a local pet store and maintained in the University of Texas Health Science Center fish facility. Corneas from 250 adult fish were dissected and collected for total RNA preparation. A corneal cDNA library was constructed using the Creator SMART cDNA library construction kit (Clontech, Mountain View, CA). Analyzed data available through ht…
EH282922.1	zebrafish	Danio rerio	taxon:7955	500	adult	Cornea			1_ZCLclone-15_G02_14.ab1	Zebrafish cornea	EMDH10B			Organ: Eye; Vector: pDNR-Lib; Zebrafish were purchased from a local pet store and maintained in the University of Texas Health Science Center fish facility. Corneas from 250 adult fish were dissected and collected for total RNA preparation. A corneal cDNA library was constructed using the Creator SMART cDNA library construction kit (Clontech, Mountain View, CA). Analyzed data available through ht…
CO930083.1	zebrafish	Danio rerio	taxon:7955	821		olfactory epithelium			IMAGE:7405769	NIH_ZGC_14	DH10B TonA			Organ: olfactory epithelium; Vector: pME18S-FL3; Site_1: DraIII; Site_2: DraIII; 1st strand cDNA was primed with an oligo(dT) primer [GCGGCTGAAGACGGCCTATGTGGCCTTTTTTTTTTTTTTTTT]; double-stranded cDNA was ligated to a DraIII adaptor [GGCCUACUGG], digested and directionally cloned into distinct DraIII sites of the pME18S-FL3. Library was size selected for 1.0 kb, with a average insert size of 1.2kb…
EH279259.1	zebrafish	Danio rerio	taxon:7955	453	adult	Cornea			110_PT7_G02_14.ab1	Zebrafish cornea	EMDH10B			Organ: Eye; Vector: pDNR-Lib; Zebrafish were purchased from a local pet store and maintained in the University of Texas Health Science Center fish facility. Corneas from 250 adult fish were dissected and collected for total RNA preparation. A corneal cDNA library was constructed using the Creator SMART cDNA library construction kit (Clontech, Mountain View, CA). Analyzed data available through ht…
EH279259.1	zebrafish	Danio rerio	taxon:7955	453	adult	Cornea			110_PT7_G02_14.ab1	Zebrafish cornea	EMDH10B			Organ: Eye; Vector: pDNR-Lib; Zebrafish were purchased from a local pet store and maintained in the University of Texas Health Science Center fish facility. Corneas from 250 adult fish were dissected and collected for total RNA preparation. A corneal cDNA library was constructed using the Creator SMART cDNA library construction kit (Clontech, Mountain View, CA). Analyzed data available through ht…
EH553489.1	zebrafish	Danio rerio	taxon:7955	927	Adult fish of 3-4 months old	Ovary			FDR202-P00048-BR_G02	FDR202	Escherichia Top10	Females only	Tubingen (TU)	Organ: Ovary; Vector: pGIS4b; Site_1: BseRI; Site_2: Not I; Priming method: GsuI-d(T) priming ; Priming sequence: 5' -GAGCTAGTTCTGGAG(T)16VN -3' ; Directionally cloned: ; 5' cloning site: NotI site GCGGCCGC ; 5' linker/adaptor sequence: 5' -GGATCCGAC -3' ; 3' cloning site: BseRI ; Insert size range: 2kbp-700bp ; For PCR insert analysis: M13 forward and reverse primers ; Library is not amplified ;…
EH574604.1	zebrafish	Danio rerio	taxon:7955	851	Adult fish of 3-4 months old	Ovary			FDR202-P00048-BR_G02	FDR202	Escherichia Top10	Females only	Tubingen (TU)	Organ: Ovary; Vector: pGIS4b; Site_1: BseRI; Site_2: Not I; Priming method: GsuI-d(T) priming ; Priming sequence: 5' -GAGCTAGTTCTGGAG(T)16VN -3' ; Directionally cloned: ; 5' cloning site: NotI site GCGGCCGC ; 5' linker/adaptor sequence: 5' -GGATCCGAC -3' ; 3' cloning site: BseRI ; Insert size range: 2kbp-700bp ; For PCR insert analysis: M13 forward and reverse primers ; Library is not amplified ;…
EB922124.1	zebrafish	Danio rerio	taxon:7955	385		testis			3265625	ZF31	DH12s			Vector: pSPORT-1; dT primed cDNA
CN179427.1	zebrafish	Danio rerio	taxon:7955	804		contains eggs from one female, from all stages of development as well as support cells			IMAGE:7241645	NIH_ZGC_5	DH10B TonA			Organ: ovary; Vector: pME18S-FL3; Site_1: DraIII; Site_2: DraIII; 1st strand cDNA was primed with an oligo(dT) primer [GCGGCTGAAGACGGCCTATGTGGCCTTTTTTTTTTTTTTTTT]; double-stranded cDNA was ligated to a DraIII adaptor [GGCCUACUGG], digested and directionally cloned into distinct DraIII sites of the pME18S-FL3. Library was size selected for 1.0 kb, with a average insert size of 1.2kb. Library const…
EH440378.1	zebrafish	Danio rerio	taxon:7955	892	Adult fish of 3-4 months old	Brain (including tissues and cartilage around brain)			FDR103-P00025-BR_B17	FDR103	Escherichia Top10	Males and females mixed	Tubingen (TU)	Organ: Brain; Vector: pGIS4a; Site_1: BseRI; Site_2: Not I; Priming method: GsuI-d(T) priming ; Priming sequence: 5' GAGCTAGTTCTGGAG(T)16VN ; Directionally cloned, 5' cloning site: NotI site GCGGCCGC ; 5' linker/adaptor sequence: 5' GGATCCGAC 3' ; 3' cloning site: BseRI ; Insert size range: 2.5kbp-700bp ; For PCR insert analysis: M13 forward and reverse primers ; Library is not amplified ; Recomb…
DY574246.1	zebrafish	Danio rerio	taxon:7955	754					IMAGE:8352117	NIH_ZGC_28	DH10B TonA			Organ: whole body; Vector: pExpress-1; Site_1: EcoRV; Site_2: NotI; 1st strand cDNA was primed with a Not I - oligo(dT) primer 5'-GACTAGTTCTAGATCGCGAGCGGCCGCCC(T)25-3', double-stranded cDNA was cloned into the NotI and EcoRV sites of pExpress-1 (EcoRV site destroyed upon ligation). Library was size-selected for an average insert size of 1.7 kb. Primary library, non-amplified. Use M13(-21) to gene…
EH278211.1	zebrafish	Danio rerio	taxon:7955	447	adult	Cornea			1_68_PT7_G11_G11_13.ab1	Zebrafish cornea	EMDH10B			Organ: Eye; Vector: pDNR-Lib; Zebrafish were purchased from a local pet store and maintained in the University of Texas Health Science Center fish facility. Corneas from 250 adult fish were dissected and collected for total RNA preparation. A corneal cDNA library was constructed using the Creator SMART cDNA library construction kit (Clontech, Mountain View, CA). Analyzed data available through ht…
DT060693.1	zebrafish	Danio rerio	taxon:7955	729		whole body			IMAGE:7998045	NIH_ZGC_7	DH10B			Vector: pExpress1; Site_1: NotI; Site_2: EcoRV; Bulk tissue was collected from a whole adult individual from the Tuebingen strain. 1st strand cDNA was primed with a Not I - oligo(dT) primer, double-stranded cDNA was cloned into the Not I and EcoRV sites of pExpress-1. Library was size-selected for >1 kb fragments and normalized. A non-normalized version of this library is also available (NIH_ZGC_…
EH461120.1	zebrafish	Danio rerio	taxon:7955	729	Adult fish of 3-4 months old	Brain (including tissues and cartilage around brain)			FDR103-P00010-BR_G21	FDR103	Escherichia Top10	Males and females mixed	Tubingen (TU)	Organ: Brain; Vector: pGIS4a; Site_1: BseRI; Site_2: Not I; Priming method: GsuI-d(T) priming ; Priming sequence: 5' GAGCTAGTTCTGGAG(T)16VN ; Directionally cloned, 5' cloning site: NotI site GCGGCCGC ; 5' linker/adaptor sequence: 5' GGATCCGAC 3' ; 3' cloning site: BseRI ; Insert size range: 2.5kbp-700bp ; For PCR insert analysis: M13 forward and reverse primers ; Library is not amplified ; Recomb…
EH545012.1	zebrafish	Danio rerio	taxon:7955	428	Adult fish of 3-4 months old	Ovary			FDR202-P00025-BR_G07	FDR202	Escherichia Top10	Females only	Tubingen (TU)	Organ: Ovary; Vector: pGIS4b; Site_1: BseRI; Site_2: Not I; Priming method: GsuI-d(T) priming ; Priming sequence: 5' -GAGCTAGTTCTGGAG(T)16VN -3' ; Directionally cloned: ; 5' cloning site: NotI site GCGGCCGC ; 5' linker/adaptor sequence: 5' -GGATCCGAC -3' ; 3' cloning site: BseRI ; Insert size range: 2kbp-700bp ; For PCR insert analysis: M13 forward and reverse primers ; Library is not amplified ;…
CO350836.1	zebrafish	Danio rerio	taxon:7955	640	adult (fully mature)					adult ovary full-length (TLL)		female	AB	Organ: pooled ovary; Vector: pBluescript II SK; Site_1: EcoRI; Site_2: XhoI; Full length cDNA was synthesized from adult ovary poly(A)+ RNA with ZAP-cDNA Synthesis Kit (Stratagene). Size-fractionated cDNA (mainly 0.5-3kb in length) were directionally cloned into Uni-ZAP XR vector. The cDNA clones were excised from Uni-ZAP vector using ExAssist helper phage. Excised pBluescript phagemids were used…
EV605263.1	zebrafish	Danio rerio	taxon:7955	569	5-week-old					5-week-old gonad (TLL)		mainly males	Toh (Singaporean strain)	Organ: gonad; Vector: pBS-SK-Sfi; cDNA was synthesized from 5-week-old zebrafish gonad total RNA using SMART cDNA library construction kit (Clontech). SfiI-digested and size fractionated cDNA fragments (on average 1-1.5 kb in length) were ligated into pBS-SK-Sfi vector (a pBluescript-SK based vector with Sfi I sites) and transformed into XL10-Gold competent cells. The insert from randomly selecte…
DN894427.1	zebrafish	Danio rerio	taxon:7955	624	Adult	Posterior segment			nao55b08	Zebrafish Posterior segment. Unnormalized (nao)	EMDH10B			Organ: Eye; Vector: pCMVSport6; RNA was extracted from Zebrafish posterior segment tissue (with most retina removed). A directionally cloned cDNA library in the pCMVSPORT6 vector (Invitrogen) was constructed at Bioserve Biotechnology (Laurel MD) essentially following the protocols of the SuperScript Plasmid System, full details of which are contained in the manufacturer's Instruction manual (http…
CK866314.1	zebrafish	Danio rerio	taxon:7955	933		13 pooled, includes stomach, intestine, liver and pancreas			IMAGE:7212390	NIH_ZGC_16	DH10B TonA			Organ: gut; Vector: pME18S-FL3; Site_1: DraIII; Site_2: DraIII; 1st strand cDNA was primed with an oligo(dT) primer [GCGGCTGAAGACGGCCTATGTGGCCTTTTTTTTTTTTTTTTT]; double-stranded cDNA was ligated to a DraIII adaptor [GGCCUACUGG], digested and directionally cloned into distinct DraIII sites of the pME18S-FL3. Library was size selected for 1.0 kb, with a average insert size of 1.2kb. Library constru…
BI980378.1	zebrafish	Danio rerio	taxon:7955	576	4-5 month				IMAGE:5159190	Gong zebrafish ovary	DH10B (phage-resistant)	female		Organ: ovary (pooled); Vector: pBluescript SK-; Site_1: XhoI; Site_2: EcoRI; Poly A+ RNA was isolatd from the ovaries of 2 female adult zebrafish (4-5 month old). cDNAs were made using oligo-dT primers and inserted into lambda ZAP II vector (Stratagene) by Dr. Z. Gong, in vivo mass-excised to pBluescript SK- following the Washington University protocol (http://genome.wustl.edu/est/lambda_protocol…
BM860048.1	zebrafish	Danio rerio	taxon:7955	602	adult	whole body			IMAGE:5601908	Sugano SJD adult male	DH10B (phage resistant)	male		Vector: pME18S-FL3; Site_1: DraIII (CACCATGTG); Site_2: DraIII (CACTGTGTG); 1st strand cDNA was primed with an oligo(dT) primer [ATGTGGCCTTTTTTTTTTTTTTTTT]; double-stranded cDNA was ligated to a DraIII adaptor [TGTTGGCCTACTGG], digested and cloned into distinct DraIII sites of the pME18S-FL3 vector (5' site CACTGTGTG, 3' site CACCATGTG). XhoI should be used to isolate the cDNA insert. Size select…
BM533683.1	zebrafish	Danio rerio	taxon:7955	539	4-5 month				IMAGE:5618202	Gong zebrafish ovary	DH10B (phage-resistant)	female		Organ: ovary (pooled); Vector: pBluescript SK-; Site_1: XhoI; Site_2: EcoRI; Poly A+ RNA was isolatd from the ovaries of 2 female adult zebrafish (4-5 month old). cDNAs were made using oligo-dT primers and inserted into lambda ZAP II vector (Stratagene) by Dr. Z. Gong, in vivo mass-excised to pBluescript SK- following the Washington University protocol (http://genome.wustl.edu/est/lambda_protocol…
EX157129.1	zebrafish	Danio rerio	taxon:7955	606	adult (fully mature)				DR_AOV_FL15_F03	adult ovary full-length (TLL)		female	AB	Organ: pooled ovary; Vector: pBluescript II SK; Site_1: EcoRI; Site_2: XhoI; Full length cDNA was synthesized from adult ovary poly(A)+ RNA with ZAP-cDNA Synthesis Kit (Stratagene). Size-fractionated cDNA (mainly 0.5-3kb in length) were directionally cloned into Uni-ZAP XR vector. The cDNA clones were excised from Uni-ZAP vector using ExAssist helper phage. Excised pBluescript phagemids were used…
BM860305.1	zebrafish	Danio rerio	taxon:7955	652	adult	whole body			IMAGE:5601908	Sugano SJD adult male	DH10B (phage resistant)	male		Vector: pME18S-FL3; Site_1: DraIII (CACCATGTG); Site_2: DraIII (CACTGTGTG); 1st strand cDNA was primed with an oligo(dT) primer [ATGTGGCCTTTTTTTTTTTTTTTTT]; double-stranded cDNA was ligated to a DraIII adaptor [TGTTGGCCTACTGG], digested and cloned into distinct DraIII sites of the pME18S-FL3 vector (5' site CACTGTGTG, 3' site CACCATGTG). XhoI should be used to isolate the cDNA insert. Size select…
BI979769.1	zebrafish	Danio rerio	taxon:7955	543	4-5 month				IMAGE:5159190	Gong zebrafish ovary	DH10B (phage-resistant)	female		Organ: ovary (pooled); Vector: pBluescript SK-; Site_1: XhoI; Site_2: EcoRI; Poly A+ RNA was isolatd from the ovaries of 2 female adult zebrafish (4-5 month old). cDNAs were made using oligo-dT primers and inserted into lambda ZAP II vector (Stratagene) by Dr. Z. Gong, in vivo mass-excised to pBluescript SK- following the Washington University protocol (http://genome.wustl.edu/est/lambda_protocol…
DN836812.1	zebrafish	Danio rerio	taxon:7955	763		13 pooled, includes stomach, intestine, liver and pancreas			IMAGE:7903903	NIH_ZGC_16	DH10B TonA			Organ: gut; Vector: pME18S-FL3; Site_1: DraIII; Site_2: DraIII; 1st strand cDNA was primed with an oligo(dT) primer [GCGGCTGAAGACGGCCTATGTGGCCTTTTTTTTTTTTTTTTT]; double-stranded cDNA was ligated to a DraIII adaptor [GGCCUACUGG], digested and directionally cloned into distinct DraIII sites of the pME18S-FL3. Library was size selected for 1.0 kb, with a average insert size of 1.2kb. Library constru…
AL919971.1	zebrafish	Danio rerio	taxon:7955	539	mixed stages	whole embryo or fish			071-H09-2	PJR-Z1+Z2			local wildtype
BQ078774.1	zebrafish	Danio rerio	taxon:7955	664	adult	whole body			IMAGE:5777492	Sugano SJD adult male	DH10B (phage resistant)	male		Vector: pME18S-FL3; Site_1: DraIII (CACCATGTG); Site_2: DraIII (CACTGTGTG); 1st strand cDNA was primed with an oligo(dT) primer [ATGTGGCCTTTTTTTTTTTTTTTTT]; double-stranded cDNA was ligated to a DraIII adaptor [TGTTGGCCTACTGG], digested and cloned into distinct DraIII sites of the pME18S-FL3 vector (5' site CACTGTGTG, 3' site CACCATGTG). XhoI should be used to isolate the cDNA insert. Size select…
EH519664.1	zebrafish	Danio rerio	taxon:7955	715	Adult fish of 3-4 months old	Gut/Internal Organs			FDR107-P00027-BR_M20	FDR107	Escherichia Top10	Males and females mixed	Tubingen (TU)	Organ: Gut/Internal Organs; Vector: pGIS4a; Site_1: BseRI; Site_2: Not I; Priming method: GsuI-d(T) priming ; Priming sequence: 5' -GAGCTAGTTCTGGAG(T)16VN -3' ; Directionally cloned: ; 5' cloning site: NotI site GCGGCCGC ; 5' linker/adaptor sequence: 5' -GGATCCGAC -3' ; 3' cloning site: BseRI ; Insert size range: 1.5kbp-700bp ; For PCR insert analysis: M13 forward and reverse primers ; Library is…
EG574785.1	zebrafish	Danio rerio	taxon:7955	829		whole ovary, pooled from 25 animals			IMAGE:8770859	NIH_ZGC_26	DH10B TonA			Organ: ovary; Vector: pExpress-1; Site_1: EcoRV; Site_2: NotI; 1st strand cDNA was primed with a Not I - oligo(dT) primer 5'-GACTAGTTCTAGATCGCGAGCGGCCGCCC(T)25-3', double-stranded cDNA was cloned into the NotI and EcoRV sites of pExpress-1 (EcoRV site destroyed upon ligation). Library was size-selected for for an average insert size of 1.45 kb. Primary library, non-amplified. Use M13(-21) to gene…
CK870516.1	zebrafish	Danio rerio	taxon:7955	794		13 pooled, includes stomach, intestine, liver and pancreas			IMAGE:7216054	NIH_ZGC_16	DH10B TonA			Organ: gut; Vector: pME18S-FL3; Site_1: DraIII; Site_2: DraIII; 1st strand cDNA was primed with an oligo(dT) primer [GCGGCTGAAGACGGCCTATGTGGCCTTTTTTTTTTTTTTTTT]; double-stranded cDNA was ligated to a DraIII adaptor [GGCCUACUGG], digested and directionally cloned into distinct DraIII sites of the pME18S-FL3. Library was size selected for 1.0 kb, with a average insert size of 1.2kb. Library constru…
EE715285.1	zebrafish	Danio rerio	taxon:7955	596		whole ovary, pooled from 25 animals			IMAGE:8773392	NIH_ZGC_26	DH10B TonA			Organ: ovary; Vector: pExpress-1; Site_1: EcoRV; Site_2: NotI; 1st strand cDNA was primed with a Not I - oligo(dT) primer 5'-GACTAGTTCTAGATCGCGAGCGGCCGCCC(T)25-3', double-stranded cDNA was cloned into the NotI and EcoRV sites of pExpress-1 (EcoRV site destroyed upon ligation). Library was size-selected for for an average insert size of 1.45 kb. Primary library, non-amplified. Use M13(-21) to gene…
DN834819.1	zebrafish	Danio rerio	taxon:7955	780		13 pooled, includes stomach, intestine, liver and pancreas			IMAGE:7904627	NIH_ZGC_16	DH10B TonA			Organ: gut; Vector: pME18S-FL3; Site_1: DraIII; Site_2: DraIII; 1st strand cDNA was primed with an oligo(dT) primer [GCGGCTGAAGACGGCCTATGTGGCCTTTTTTTTTTTTTTTTT]; double-stranded cDNA was ligated to a DraIII adaptor [GGCCUACUGG], digested and directionally cloned into distinct DraIII sites of the pME18S-FL3. Library was size selected for 1.0 kb, with a average insert size of 1.2kb. Library constru…
BM533523.1	zebrafish	Danio rerio	taxon:7955	473	4-5 month				IMAGE:5618202	Gong zebrafish ovary	DH10B (phage-resistant)	female		Organ: ovary (pooled); Vector: pBluescript SK-; Site_1: XhoI; Site_2: EcoRI; Poly A+ RNA was isolatd from the ovaries of 2 female adult zebrafish (4-5 month old). cDNAs were made using oligo-dT primers and inserted into lambda ZAP II vector (Stratagene) by Dr. Z. Gong, in vivo mass-excised to pBluescript SK- following the Washington University protocol (http://genome.wustl.edu/est/lambda_protocol…
DN836067.1	zebrafish	Danio rerio	taxon:7955	739		13 pooled, includes stomach, intestine, liver and pancreas			IMAGE:7908301	NIH_ZGC_16	DH10B TonA			Organ: gut; Vector: pME18S-FL3; Site_1: DraIII; Site_2: DraIII; 1st strand cDNA was primed with an oligo(dT) primer [GCGGCTGAAGACGGCCTATGTGGCCTTTTTTTTTTTTTTTTT]; double-stranded cDNA was ligated to a DraIII adaptor [GGCCUACUGG], digested and directionally cloned into distinct DraIII sites of the pME18S-FL3. Library was size selected for 1.0 kb, with a average insert size of 1.2kb. Library constru…
DN767717.1	zebrafish	Danio rerio	taxon:7955	851		13 pooled, includes stomach, intestine, liver and pancreas			IMAGE:7899161	NIH_ZGC_16	DH10B TonA			Organ: gut; Vector: pME18S-FL3; Site_1: DraIII; Site_2: DraIII; 1st strand cDNA was primed with an oligo(dT) primer [GCGGCTGAAGACGGCCTATGTGGCCTTTTTTTTTTTTTTTTT]; double-stranded cDNA was ligated to a DraIII adaptor [GGCCUACUGG], digested and directionally cloned into distinct DraIII sites of the pME18S-FL3. Library was size selected for 1.0 kb, with a average insert size of 1.2kb. Library constru…
EB990046.1	zebrafish	Danio rerio	taxon:7955	197					4275244	ZF42	DH10B			Vector: pSport-1; dT primed cDNA, >500bp
DN768435.1	zebrafish	Danio rerio	taxon:7955	787		13 pooled, includes stomach, intestine, liver and pancreas			IMAGE:7901193	NIH_ZGC_16	DH10B TonA			Organ: gut; Vector: pME18S-FL3; Site_1: DraIII; Site_2: DraIII; 1st strand cDNA was primed with an oligo(dT) primer [GCGGCTGAAGACGGCCTATGTGGCCTTTTTTTTTTTTTTTTT]; double-stranded cDNA was ligated to a DraIII adaptor [GGCCUACUGG], digested and directionally cloned into distinct DraIII sites of the pME18S-FL3. Library was size selected for 1.0 kb, with a average insert size of 1.2kb. Library constru…
CK869799.1	zebrafish	Danio rerio	taxon:7955	808		13 pooled, includes stomach, intestine, liver and pancreas			IMAGE:7215650	NIH_ZGC_16	DH10B TonA			Organ: gut; Vector: pME18S-FL3; Site_1: DraIII; Site_2: DraIII; 1st strand cDNA was primed with an oligo(dT) primer [GCGGCTGAAGACGGCCTATGTGGCCTTTTTTTTTTTTTTTTT]; double-stranded cDNA was ligated to a DraIII adaptor [GGCCUACUGG], digested and directionally cloned into distinct DraIII sites of the pME18S-FL3. Library was size selected for 1.0 kb, with a average insert size of 1.2kb. Library constru…
AL911481.1	zebrafish	Danio rerio	taxon:7955	535	mixed stages	whole embryo or fish			042-A12-2	PJR-Z1+Z2			local wildtype
EV761910.1	zebrafish	Danio rerio	taxon:7955	980		fin blastema			IMAGE:9044532	NIH_ZGC_30	DH10B TonA			Organ: fin; Vector: pExpress-1; Site_1: EcoRV; Site_2: NotI; 1st strand cDNA was primed with a Not I - oligo(dT) primer 5'-GACTAGTTCTAGATCGCGAGCGGCCGCCC(T)25-3', double-stranded cDNA was cloned into the NotI and EcoRV sites of pExpress-1 (EcoRV site destroyed upon ligation). Library was size-selected for an average insert size of 1.92 kb. Primary library, non-amplified. Use M13(-21) to generate 3…
DN770791.1	zebrafish	Danio rerio	taxon:7955	783		13 pooled, includes stomach, intestine, liver and pancreas			IMAGE:7899900	NIH_ZGC_16	DH10B TonA			Organ: gut; Vector: pME18S-FL3; Site_1: DraIII; Site_2: DraIII; 1st strand cDNA was primed with an oligo(dT) primer [GCGGCTGAAGACGGCCTATGTGGCCTTTTTTTTTTTTTTTTT]; double-stranded cDNA was ligated to a DraIII adaptor [GGCCUACUGG], digested and directionally cloned into distinct DraIII sites of the pME18S-FL3. Library was size selected for 1.0 kb, with a average insert size of 1.2kb. Library constru…
BI673363.1	zebrafish	Danio rerio	taxon:7955	512	4-5 month				IMAGE:5153219	Gong zebrafish ovary	DH10B (phage-resistant)	female		Organ: ovary (pooled); Vector: pBluescript SK-; Site_1: XhoI; Site_2: EcoRI; Poly A+ RNA was isolatd from the ovaries of 2 female adult zebrafish (4-5 month old). cDNAs were made using oligo-dT primers and inserted into lambda ZAP II vector (Stratagene) by Dr. Z. Gong, in vivo mass-excised to pBluescript SK- following the Washington University protocol (http://genome.wustl.edu/est/lambda_protocol…
EH501934.1	zebrafish	Danio rerio	taxon:7955	624	Adult fish of 3-4 months old	Gut/Internal Organs			FDR107-P00051-BR_D09	FDR107	Escherichia Top10	Males and females mixed	Tubingen (TU)	Organ: Gut/Internal Organs; Vector: pGIS4a; Site_1: BseRI; Site_2: Not I; Priming method: GsuI-d(T) priming ; Priming sequence: 5' -GAGCTAGTTCTGGAG(T)16VN -3' ; Directionally cloned: ; 5' cloning site: NotI site GCGGCCGC ; 5' linker/adaptor sequence: 5' -GGATCCGAC -3' ; 3' cloning site: BseRI ; Insert size range: 1.5kbp-700bp ; For PCR insert analysis: M13 forward and reverse primers ; Library is…
EH544858.1	zebrafish	Danio rerio	taxon:7955	670	Adult fish of 3-4 months old	Ovary			FDR202-P00024-BR_P12	FDR202	Escherichia Top10	Females only	Tubingen (TU)	Organ: Ovary; Vector: pGIS4b; Site_1: BseRI; Site_2: Not I; Priming method: GsuI-d(T) priming ; Priming sequence: 5' -GAGCTAGTTCTGGAG(T)16VN -3' ; Directionally cloned: ; 5' cloning site: NotI site GCGGCCGC ; 5' linker/adaptor sequence: 5' -GGATCCGAC -3' ; 3' cloning site: BseRI ; Insert size range: 2kbp-700bp ; For PCR insert analysis: M13 forward and reverse primers ; Library is not amplified ;…
EH528156.1	zebrafish	Danio rerio	taxon:7955	624	Adult fish of 3-4 months old	Gut/Internal Organs			FDR107-P00051-BR_D09	FDR107	Escherichia Top10	Males and females mixed	Tubingen (TU)	Organ: Gut/Internal Organs; Vector: pGIS4a; Site_1: BseRI; Site_2: Not I; Priming method: GsuI-d(T) priming ; Priming sequence: 5' -GAGCTAGTTCTGGAG(T)16VN -3' ; Directionally cloned: ; 5' cloning site: NotI site GCGGCCGC ; 5' linker/adaptor sequence: 5' -GGATCCGAC -3' ; 3' cloning site: BseRI ; Insert size range: 1.5kbp-700bp ; For PCR insert analysis: M13 forward and reverse primers ; Library is…
EH513917.1	zebrafish	Danio rerio	taxon:7955	619	Adult fish of 3-4 months old	Gut/Internal Organs			FDR107-P00012-BR_A10	FDR107	Escherichia Top10	Males and females mixed	Tubingen (TU)	Organ: Gut/Internal Organs; Vector: pGIS4a; Site_1: BseRI; Site_2: Not I; Priming method: GsuI-d(T) priming ; Priming sequence: 5' -GAGCTAGTTCTGGAG(T)16VN -3' ; Directionally cloned: ; 5' cloning site: NotI site GCGGCCGC ; 5' linker/adaptor sequence: 5' -GGATCCGAC -3' ; 3' cloning site: BseRI ; Insert size range: 1.5kbp-700bp ; For PCR insert analysis: M13 forward and reverse primers ; Library is…
EH565986.1	zebrafish	Danio rerio	taxon:7955	654	Adult fish of 3-4 months old	Ovary			FDR202-P00024-BR_P12	FDR202	Escherichia Top10	Females only	Tubingen (TU)	Organ: Ovary; Vector: pGIS4b; Site_1: BseRI; Site_2: Not I; Priming method: GsuI-d(T) priming ; Priming sequence: 5' -GAGCTAGTTCTGGAG(T)16VN -3' ; Directionally cloned: ; 5' cloning site: NotI site GCGGCCGC ; 5' linker/adaptor sequence: 5' -GGATCCGAC -3' ; 3' cloning site: BseRI ; Insert size range: 2kbp-700bp ; For PCR insert analysis: M13 forward and reverse primers ; Library is not amplified ;…
EH487526.1	zebrafish	Danio rerio	taxon:7955	636	Adult fish of 3-4 months old	Gut/Internal Organs			FDR107-P00012-BR_A10	FDR107	Escherichia Top10	Males and females mixed	Tubingen (TU)	Organ: Gut/Internal Organs; Vector: pGIS4a; Site_1: BseRI; Site_2: Not I; Priming method: GsuI-d(T) priming ; Priming sequence: 5' -GAGCTAGTTCTGGAG(T)16VN -3' ; Directionally cloned: ; 5' cloning site: NotI site GCGGCCGC ; 5' linker/adaptor sequence: 5' -GGATCCGAC -3' ; 3' cloning site: BseRI ; Insert size range: 1.5kbp-700bp ; For PCR insert analysis: M13 forward and reverse primers ; Library is…
DV585180.1	zebrafish	Danio rerio	taxon:7955	859		olfactory epithelium			IMAGE:8151903	NIH_ZGC_14	DH10B TonA			Organ: olfactory epithelium; Vector: pME18S-FL3; Site_1: DraIII; Site_2: DraIII; 1st strand cDNA was primed with an oligo(dT) primer [GCGGCTGAAGACGGCCTATGTGGCCTTTTTTTTTTTTTTTTT]; double-stranded cDNA was ligated to a DraIII adaptor [GGCCUACUGG], digested and directionally cloned into distinct DraIII sites of the pME18S-FL3. Library was size selected for 1.0 kb, with a average insert size of 1.2kb…
AM985847.1	European seabass	Dicentrarchus labrax	taxon:13489	505	adult	corpuscles of Stannius			cdn36P0008E07	cDN36		male		isolation_source: aquaculture fish. collection_date: 10-Oct-2004. collected_by: Juan Fuentes and Carla Viegas. Total RNA was extracted from 5 male specimens of weight ranging between 400 and 500 g. Collected tissue frozen in liq N2 and stored at -80C prior to RNA extraction. mRNA purification and concentration were performed using the Dynal's oligo-dT magnetic beads. Library construction was perf…
AM986037.1	European seabass	Dicentrarchus labrax	taxon:13489	583	adult	corpuscles of Stannius			cdn36P0008O09	cDN36		male		isolation_source: aquaculture fish. collection_date: 10-Oct-2004. collected_by: Juan Fuentes and Carla Viegas. Total RNA was extracted from 5 male specimens of weight ranging between 400 and 500 g. Collected tissue frozen in liq N2 and stored at -80C prior to RNA extraction. mRNA purification and concentration were performed using the Dynal's oligo-dT magnetic beads. Library construction was perf…
AM987006.1	European seabass	Dicentrarchus labrax	taxon:13489	617	adult	corpuscles of Stannius			cdn36P0012B17	cDN36		male		isolation_source: aquaculture fish. collection_date: 10-Oct-2004. collected_by: Juan Fuentes and Carla Viegas. Total RNA was extracted from 5 male specimens of weight ranging between 400 and 500 g. Collected tissue frozen in liq N2 and stored at -80C prior to RNA extraction. mRNA purification and concentration were performed using the Dynal's oligo-dT magnetic beads. Library construction was perf…
FM023066.1	European seabass	Dicentrarchus labrax	taxon:13489	794	adult	intestine			cDN32P0005E21	cDN32		male		Total RNA was extracted from 5 male specimens of weight ranging between 400 and 500 g. Collected tissue frozen in liq N2 and stored at -80C prior to RNA extraction. mRNA purification and concentration were performed using the Dynal's oligo-dT magnetic beads. Library construction was performed with Creator SMART cDNA library construction kit (Clontech) and the thermostable duplex-specific nuclease…
FM022499.1	European seabass	Dicentrarchus labrax	taxon:13489	738	adult	intestine			cDN32P0003K19	cDN32		male		Total RNA was extracted from 5 male specimens of weight ranging between 400 and 500 g. Collected tissue frozen in liq N2 and stored at -80C prior to RNA extraction. mRNA purification and concentration were performed using the Dynal's oligo-dT magnetic beads. Library construction was performed with Creator SMART cDNA library construction kit (Clontech) and the thermostable duplex-specific nuclease…
CX535557.1	European seabass	Dicentrarchus labrax	taxon:13489	829		adult liver				D. labrax liver cDNA library
CX535557.1	European seabass	Dicentrarchus labrax	taxon:13489	829		adult liver				D. labrax liver cDNA library
FE208353.1	Antarctic toothfish	Dissostichus mawsoni	taxon:36200	550	adult	headkidney				Antarctic fish Dissostichus mawsoni adult headkidney library	E. coli XL10-gold			Vector: pCMV-Script; Constructed using the pCMV-Script XR cDNA Library Construction Kit (Stratagene). polyA+ RNA was primered by Xho I-site tagged OligodT, and dCTP-Methylated cDNAs were synthesized. The cDNAs were linked to an EcoRI anchor and digested with Xho I. cDNAs larger than 0.9kb was recovered, ligated to the EcoRI and XhoI restricted plasmid pCMV-Script, and transformed to E. coli XL10-…
FE206238.1	Antarctic toothfish	Dissostichus mawsoni	taxon:36200	469	adult	headkidney				Antarctic fish Dissostichus mawsoni adult headkidney library	E. coli XL10-gold			Vector: pCMV-Script; Constructed using the pCMV-Script XR cDNA Library Construction Kit (Stratagene). polyA+ RNA was primered by Xho I-site tagged OligodT, and dCTP-Methylated cDNAs were synthesized. The cDNAs were linked to an EcoRI anchor and digested with Xho I. cDNAs larger than 0.9kb was recovered, ligated to the EcoRI and XhoI restricted plasmid pCMV-Script, and transformed to E. coli XL10-…
GE181464.1	Emiliania huxleyi	Emiliania huxleyi	taxon:2903	764	day 7 post innoc				CAHU405	CAHU Emiliania huxleyi CCMP1516 day 7 post innoculation M			CCMP1516	Vector: pCMV-SPORT6; Site_1: SalI; Site_2: NotI; The library was made from oligo(dT) primed cDNA and cloned into the pCMV-SPORT6 vector (Invitrogen Corp., Carlsbad, CA). PolyA RNA was primed with an oligo dT primer (5'-GACTAGTTCTAGATCGCGAGCGGCCGCCCTTTTTTTTTTTTTTT-3'), ligated to a SalI adapter (5'-TCGACCCACGCGTCCG and 5'- CGGACGCGTGGG) and digested with NotI. cDNA was size selected >2kb using 1.1…
GH254523.1	northern pike	Esox lucius	taxon:8010	869		kidney, spleen, heart, gill			eluc_evq_521_332	elucevq mixed_tissue Esox lucius cDNA				Organ: kidney, spleen, heart, gill; Vector: pAL17.3; Tissue contributors: Frank Koop, from Charlie Lake BC, Canada
GH251319.1	northern pike	Esox lucius	taxon:8010	810		kidney, spleen, heart, gill			eluc_evq_517_195	elucevq mixed_tissue Esox lucius cDNA				Organ: kidney, spleen, heart, gill; Vector: pAL17.3; Tissue contributors: Frank Koop, from Charlie Lake BC, Canada
GH254524.1	northern pike	Esox lucius	taxon:8010	765		kidney, spleen, heart, gill			eluc_evq_521_332	elucevq mixed_tissue Esox lucius cDNA				Organ: kidney, spleen, heart, gill; Vector: pAL17.3; Tissue contributors: Frank Koop, from Charlie Lake BC, Canada
EV373104.1	northern pike	Esox lucius	taxon:8010	534		mixed tissue			eluc_bkhp_7_97_fwd	elucbkhp mixed_tissue Esox lucius cDNA				Organ: brain, kidney, heart, pyloric caeca; Vector: pDNR-LIB; Tissue contributors: W. Davidson (Simon Fraser University)
EV373105.1	northern pike	Esox lucius	taxon:8010	814		mixed tissue			eluc_bkhp_7_97_rev	elucbkhp mixed_tissue Esox lucius cDNA				Organ: brain, kidney, heart, pyloric caeca; Vector: pDNR-LIB; Tissue contributors: W. Davidson (Simon Fraser University)
EV371931.1	northern pike	Esox lucius	taxon:8010	760		mixed tissue			eluc_bkhp_3_53_fwd	elucbkhp mixed_tissue Esox lucius cDNA				Organ: brain, kidney, heart, pyloric caeca; Vector: pDNR-LIB; Tissue contributors: W. Davidson (Simon Fraser University)
GH254154.1	northern pike	Esox lucius	taxon:8010	922		kidney, spleen, heart, gill			eluc_evq_521_138	elucevq mixed_tissue Esox lucius cDNA				Organ: kidney, spleen, heart, gill; Vector: pAL17.3; Tissue contributors: Frank Koop, from Charlie Lake BC, Canada
GH261130.1	northern pike	Esox lucius	taxon:8010	867		kidney, spleen, heart, gill			eluc_evq_530_348	elucevq mixed_tissue Esox lucius cDNA				Organ: kidney, spleen, heart, gill; Vector: pAL17.3; Tissue contributors: Frank Koop, from Charlie Lake BC, Canada
GH261683.1	northern pike	Esox lucius	taxon:8010	793		kidney, spleen, heart, gill			eluc_evq_531_259	elucevq mixed_tissue Esox lucius cDNA				Organ: kidney, spleen, heart, gill; Vector: pAL17.3; Tissue contributors: Frank Koop, from Charlie Lake BC, Canada
EV371932.1	northern pike	Esox lucius	taxon:8010	786		mixed tissue			eluc_bkhp_3_53_rev	elucbkhp mixed_tissue Esox lucius cDNA				Organ: brain, kidney, heart, pyloric caeca; Vector: pDNR-LIB; Tissue contributors: W. Davidson (Simon Fraser University)
GH261130.1	northern pike	Esox lucius	taxon:8010	867		kidney, spleen, heart, gill			eluc_evq_530_348	elucevq mixed_tissue Esox lucius cDNA				Organ: kidney, spleen, heart, gill; Vector: pAL17.3; Tissue contributors: Frank Koop, from Charlie Lake BC, Canada
GH254154.1	northern pike	Esox lucius	taxon:8010	922		kidney, spleen, heart, gill			eluc_evq_521_138	elucevq mixed_tissue Esox lucius cDNA				Organ: kidney, spleen, heart, gill; Vector: pAL17.3; Tissue contributors: Frank Koop, from Charlie Lake BC, Canada
EV371931.1	northern pike	Esox lucius	taxon:8010	760		mixed tissue			eluc_bkhp_3_53_fwd	elucbkhp mixed_tissue Esox lucius cDNA				Organ: brain, kidney, heart, pyloric caeca; Vector: pDNR-LIB; Tissue contributors: W. Davidson (Simon Fraser University)
GH254332.1	northern pike	Esox lucius	taxon:8010	713		kidney, spleen, heart, gill			eluc_evq_521_231	elucevq mixed_tissue Esox lucius cDNA				Organ: kidney, spleen, heart, gill; Vector: pAL17.3; Tissue contributors: Frank Koop, from Charlie Lake BC, Canada
GH254331.1	northern pike	Esox lucius	taxon:8010	713		kidney, spleen, heart, gill			eluc_evq_521_231	elucevq mixed_tissue Esox lucius cDNA				Organ: kidney, spleen, heart, gill; Vector: pAL17.3; Tissue contributors: Frank Koop, from Charlie Lake BC, Canada
EV460827.1	mummichog	Fundulus heteroclitus	taxon:8078	629	mixed	mixed				Fundulus heteroclitus 159				Mixed developmental, tissues and stressors from nine populations: all developmental stages (whole animal), brains, liver, heart, muscles, spleen, eye, GI, fat, gill, bone, gall bladder and epithelia expose to hypoxia, cold, heat, low and high salinity and hydrocarbons.
CV821349.1	mummichog	Fundulus heteroclitus	taxon:8078	699		Heart				Fundulus Heteroclitus Heart				Organ: Heart
EV457779.1	mummichog	Fundulus heteroclitus	taxon:8078	339	mixed	mixed				Fundulus heteroclitus 159				Mixed developmental, tissues and stressors from nine populations: all developmental stages (whole animal), brains, liver, heart, muscles, spleen, eye, GI, fat, gill, bone, gall bladder and epithelia expose to hypoxia, cold, heat, low and high salinity and hydrocarbons.
EV460523.1	mummichog	Fundulus heteroclitus	taxon:8078	279	mixed	mixed				Fundulus heteroclitus 159				Mixed developmental, tissues and stressors from nine populations: all developmental stages (whole animal), brains, liver, heart, muscles, spleen, eye, GI, fat, gill, bone, gall bladder and epithelia expose to hypoxia, cold, heat, low and high salinity and hydrocarbons.
EX176202.1	Atlantic cod	Gadus morhua	taxon:8049	606		mixed digestive				Gadus morhua digestive tissue library
EX733219.1	Atlantic cod	Gadus morhua	taxon:8049	656	mature	kidney				Gadus morhua pooled kidney samples library ZNKAA				Vector: pBluescript II SK(+); Directional cDNA library constructed from pooled kidney samples from mature wild Atlantic cod (Gadus morhua) (667 * 229 g, N = 3) caught in Lungegardsvann (Bergen, Norway).
GO384205.1	Atlantic cod	Gadus morhua	taxon:8049	412		Liver				Atlantic cod liver library CLE				Vector: pBluescript; Tissue obtained from coastal cod
EX727189.1	Atlantic cod	Gadus morhua	taxon:8049	660	mature	gill				Gadus morhua pooled gill samples library ZNGAA				Vector: pBluescript II SK(+); Directional cDNA library constructed from pooled gill samples from mature wild Atlantic cod (Gadus morhua) (667 * 229 g, N = 3) caught in Lungegardsvann (Bergen, Norway).
EX731663.1	Atlantic cod	Gadus morhua	taxon:8049	511	mature	kidney				Gadus morhua pooled kidney samples library ZNKAA				Vector: pBluescript II SK(+); Directional cDNA library constructed from pooled kidney samples from mature wild Atlantic cod (Gadus morhua) (667 * 229 g, N = 3) caught in Lungegardsvann (Bergen, Norway).
ES772246.1	Atlantic cod	Gadus morhua	taxon:8049	734		liver				Gadus morhua liver thermal stress library gmnblits
ES772080.1	Atlantic cod	Gadus morhua	taxon:8049	734		liver				Gadus morhua liver thermal stress library gmnblits
EX176151.1	Atlantic cod	Gadus morhua	taxon:8049	690		mixed digestive				Gadus morhua digestive tissue library
ES243446.1	Atlantic cod	Gadus morhua	taxon:8049	718		liver				Gadus morhua liver thermal stress library gmnblits
ES772262.1	Atlantic cod	Gadus morhua	taxon:8049	753		liver				Gadus morhua liver thermal stress library gmnblits
EX730854.1	Atlantic cod	Gadus morhua	taxon:8049	384	mature	kidney				Gadus morhua pooled kidney samples library ZNKAA				Vector: pBluescript II SK(+); Directional cDNA library constructed from pooled kidney samples from mature wild Atlantic cod (Gadus morhua) (667 * 229 g, N = 3) caught in Lungegardsvann (Bergen, Norway).
ES785337.1	Atlantic cod	Gadus morhua	taxon:8049	210		spleen				Gadus morhua spleen SSH library enriched for genes up-regulated by polyriboinosinic polyribocytidylic acid (polyI:C)
ES785630.1	Atlantic cod	Gadus morhua	taxon:8049	189		spleen				Gadus morhua spleen SSH library enriched for genes up-regulated by polyriboinosinic polyribocytidylic acid (polyI:C)
ES785871.1	Atlantic cod	Gadus morhua	taxon:8049	211		spleen				Gadus morhua spleen SSH library enriched for genes up-regulated by polyriboinosinic polyribocytidylic acid (polyI:C)
ES785857.1	Atlantic cod	Gadus morhua	taxon:8049	240		spleen				Gadus morhua spleen SSH library enriched for genes up-regulated by polyriboinosinic polyribocytidylic acid (polyI:C)
ES785857.1	Atlantic cod	Gadus morhua	taxon:8049	240		spleen				Gadus morhua spleen SSH library enriched for genes up-regulated by polyriboinosinic polyribocytidylic acid (polyI:C)
EX731601.1	Atlantic cod	Gadus morhua	taxon:8049	443	mature	kidney				Gadus morhua pooled kidney samples library ZNKAA				Vector: pBluescript II SK(+); Directional cDNA library constructed from pooled kidney samples from mature wild Atlantic cod (Gadus morhua) (667 * 229 g, N = 3) caught in Lungegardsvann (Bergen, Norway).
ES772851.1	Atlantic cod	Gadus morhua	taxon:8049	601		liver				Gadus morhua liver thermal stress library gmnblits
EX730789.1	Atlantic cod	Gadus morhua	taxon:8049	443	mature	kidney				Gadus morhua pooled kidney samples library ZNKAA				Vector: pBluescript II SK(+); Directional cDNA library constructed from pooled kidney samples from mature wild Atlantic cod (Gadus morhua) (667 * 229 g, N = 3) caught in Lungegardsvann (Bergen, Norway).
EX175842.1	Atlantic cod	Gadus morhua	taxon:8049	527		liver				Gadus morhua liver thermal stress library gmnblits
spinedstickleback	Stickleback	Gasterosteus aculeatus	taxon:69293	1351	adult	gills			CFW108-H11	SHGC-CFW	DH10B (T1 phage resistant)	mixed male and female	Conner Creek sticklebacks, WA USA	Vector: Express 1; Total and poly A+ RNA was isolated from the indicated stickleback tissue, and a cDNA library was constructed in the Express 1 plasmid vector by Open Biosystems. First strand cDNA synthesis was primed with an 54 bp linker primer containing an oligodT sequence preceeded by a synthetic NotI site (first strand primer: 5'-GACTAGTTCTAGATCGCGAGCGGCCGCCC(T)25-3'). Following second stra…
spinedstickleback	Stickleback	Gasterosteus aculeatus	taxon:69293	1024	adult	gills			CFW47-H01	SHGC-CFW	DH10B (T1 phage resistant)	mixed male and female	Conner Creek sticklebacks, WA USA	Vector: Express 1; Total and poly A+ RNA was isolated from the indicated stickleback tissue, and a cDNA library was constructed in the Express 1 plasmid vector by Open Biosystems. First strand cDNA synthesis was primed with an 54 bp linker primer containing an oligodT sequence preceeded by a synthetic NotI site (first strand primer: 5'-GACTAGTTCTAGATCGCGAGCGGCCGCCC(T)25-3'). Following second stra…
EB037206.1	Atlantic halibut	Hippoglossus hippoglossus	taxon:8267	515	adult					lk_hhsk	DH10B (T1 phage-resistant)			Organ: skin; Vector: pDNR-lib; Site_1: SfiI; normalised cDNA library generated using the Trimmer Direct kit (Evrogen)
EB037206.1	Atlantic halibut	Hippoglossus hippoglossus	taxon:8267	515	adult					lk_hhsk	DH10B (T1 phage-resistant)			Organ: skin; Vector: pDNR-lib; Site_1: SfiI; normalised cDNA library generated using the Trimmer Direct kit (Evrogen)
FD102376.1	blue catfish	Ictalurus furcatus	taxon:66913	602						CBFH: Normalized blue catfish cDNA library of stomach, muscle, olfactory tissue, and trunk kidney (mixed tissue 4, AUJ)				Organ: mixed tissues from stomach, muscle, olfactory tissue, and trunk kidney; Vector: pDNR-Lib; Site_1: Sfi IA; Site_2: Sfi IB
FD102377.1	blue catfish	Ictalurus furcatus	taxon:66913	602						CBFH: Normalized blue catfish cDNA library of stomach, muscle, olfactory tissue, and trunk kidney (mixed tissue 4, AUJ)				Organ: mixed tissues from stomach, muscle, olfactory tissue, and trunk kidney; Vector: pDNR-Lib; Site_1: Sfi IA; Site_2: Sfi IB
FD096808.1	blue catfish	Ictalurus furcatus	taxon:66913	574						CBFH: Normalized blue catfish cDNA library of stomach, muscle, olfactory tissue, and trunk kidney (mixed tissue 4, AUJ)				Organ: mixed tissues from stomach, muscle, olfactory tissue, and trunk kidney; Vector: pDNR-Lib; Site_1: Sfi IA; Site_2: Sfi IB
FD234898.1	blue catfish	Ictalurus furcatus	taxon:66913	644						CBZF: Normalized blue catfish cDNA library from head kidney, gill, intestine, spleen, skin and liver (mixed tissue 3, AUE_M)				Organ: mixed tissues from head kidney, liver, spleen, gill, skin and intestine; Vector: pDNR-Lib; Site_1: Sfi IA; Site_2: Sfi IB
FD234897.1	blue catfish	Ictalurus furcatus	taxon:66913	644						CBZF: Normalized blue catfish cDNA library from head kidney, gill, intestine, spleen, skin and liver (mixed tissue 3, AUE_M)				Organ: mixed tissues from head kidney, liver, spleen, gill, skin and intestine; Vector: pDNR-Lib; Site_1: Sfi IA; Site_2: Sfi IB
EE993300.2	blue catfish	Ictalurus furcatus	taxon:66913	573						Ictalurus furcatus head kidney cDNA library				Organ: Head kidney; Vector: pSport1; Site_1: NotI; Site_2: SalI
FD216022.1	blue catfish	Ictalurus furcatus	taxon:66913	699						CBZF: Normalized blue catfish cDNA library from head kidney, gill, intestine, spleen, skin and liver (mixed tissue 3, AUE_M)				Organ: mixed tissues from head kidney, liver, spleen, gill, skin and intestine; Vector: pDNR-Lib; Site_1: Sfi IA; Site_2: Sfi IB
FD217084.1	blue catfish	Ictalurus furcatus	taxon:66913	785						CBZF: Normalized blue catfish cDNA library from head kidney, gill, intestine, spleen, skin and liver (mixed tissue 3, AUE_M)				Organ: mixed tissues from head kidney, liver, spleen, gill, skin and intestine; Vector: pDNR-Lib; Site_1: Sfi IA; Site_2: Sfi IB
FD216023.1	blue catfish	Ictalurus furcatus	taxon:66913	700						CBZF: Normalized blue catfish cDNA library from head kidney, gill, intestine, spleen, skin and liver (mixed tissue 3, AUE_M)				Organ: mixed tissues from head kidney, liver, spleen, gill, skin and intestine; Vector: pDNR-Lib; Site_1: Sfi IA; Site_2: Sfi IB
FD217085.1	blue catfish	Ictalurus furcatus	taxon:66913	785						CBZF: Normalized blue catfish cDNA library from head kidney, gill, intestine, spleen, skin and liver (mixed tissue 3, AUE_M)				Organ: mixed tissues from head kidney, liver, spleen, gill, skin and intestine; Vector: pDNR-Lib; Site_1: Sfi IA; Site_2: Sfi IB
FD307864.1	channel catfish	Ictalurus punctatus	taxon:7998	640						CBFA: Normalized cDNA library made from whole fry of 5-, 9-, and 14-day old channel catfish (Fry 5)				Organ: whole fish; Vector: pSPORT1; Site_1: Sal I; Site_2: Not I
FD011516.1	channel catfish	Ictalurus punctatus	taxon:7998	619						CBNI: Normalized channel catfish cDNA library from stomach, muscle, olfactory tissue and trunk kidney (mixed tissue 2, AUL)				Organ: mixed tissues from stomach, muscle, olfactory tissue and trunk kidney; Vector: pDNR-Lib; Site_1: Sfi IA; Site_2: Sfi IB
FD307865.1	channel catfish	Ictalurus punctatus	taxon:7998	631						CBFA: Normalized cDNA library made from whole fry of 5-, 9-, and 14-day old channel catfish (Fry 5)				Organ: whole fish; Vector: pSPORT1; Site_1: Sal I; Site_2: Not I
FD011517.1	channel catfish	Ictalurus punctatus	taxon:7998	625						CBNI: Normalized channel catfish cDNA library from stomach, muscle, olfactory tissue and trunk kidney (mixed tissue 2, AUL)				Organ: mixed tissues from stomach, muscle, olfactory tissue and trunk kidney; Vector: pDNR-Lib; Site_1: Sfi IA; Site_2: Sfi IB
FD105017.1	channel catfish	Ictalurus punctatus	taxon:7998	617						CBZB: Normalized channel catfish cDNA library from head kidney, gill, intestine, spleen, skin and liver (mixed tissue 1, AUK_M)				Organ: mixed tissues from head kidney, liver, spleen, gill, skin and intestine; Vector: pDNR-Lib; Site_1: Sfi IA; Site_2: Sfi IB
FD105016.1	channel catfish	Ictalurus punctatus	taxon:7998	617						CBZB: Normalized channel catfish cDNA library from head kidney, gill, intestine, spleen, skin and liver (mixed tissue 1, AUK_M)				Organ: mixed tissues from head kidney, liver, spleen, gill, skin and intestine; Vector: pDNR-Lib; Site_1: Sfi IA; Site_2: Sfi IB
CB941026.1	channel catfish	Ictalurus punctatus	taxon:7998	594	adult		42TA	macrophage	IpCGJx14_27_E07	IpCGJx14	DH10B		commercial	Vector: pSport1; Site_1: Sal 1; Site_2: Not 1; Primary library
CB938969.1	channel catfish	Ictalurus punctatus	taxon:7998	610	adult		MLC52-1	peripheral blood leucocyte	IpCGJx13_41_A02	IpCGJx13	DH10B		commercial	Organ: peripheral blood; Vector: pSport1; Site_1: Sal 1; Site_2: Not 1; Primary library
FD036141.1	channel catfish	Ictalurus punctatus	taxon:7998	596			MLC52-1	peripheral blood leukocytes		CBCZ: cDNA library made from Channel catfish mixed leukocyte culture MLC52-1(IpCGJx13)				Vector: pSPORT1; Site_1: Sal I; Site_2: Not I
FD030318.1	channel catfish	Ictalurus punctatus	taxon:7998	596			MLC52-1	peripheral blood leukocytes		CBCZ: cDNA library made from Channel catfish mixed leukocyte culture MLC52-1(IpCGJx13)				Vector: pSPORT1; Site_1: Sal I; Site_2: Not I
FD026593.1	channel catfish	Ictalurus punctatus	taxon:7998	602			MLC52-1	peripheral blood leukocytes		CBCZ: cDNA library made from Channel catfish mixed leukocyte culture MLC52-1(IpCGJx13)				Vector: pSPORT1; Site_1: Sal I; Site_2: Not I
FD030319.1	channel catfish	Ictalurus punctatus	taxon:7998	596			MLC52-1	peripheral blood leukocytes		CBCZ: cDNA library made from Channel catfish mixed leukocyte culture MLC52-1(IpCGJx13)				Vector: pSPORT1; Site_1: Sal I; Site_2: Not I
FD297625.1	channel catfish	Ictalurus punctatus	taxon:7998	599						CBFA: Normalized cDNA library made from whole fry of 5-, 9-, and 14-day old channel catfish (Fry 5)				Organ: whole fish; Vector: pSPORT1; Site_1: Sal I; Site_2: Not I
CB937016.1	channel catfish	Ictalurus punctatus	taxon:7998	614	adult		MLC52-1	peripheral blood leucocyte	IpCGJx13_10_H09	IpCGJx13	DH10B		commercial	Organ: peripheral blood; Vector: pSport1; Site_1: Sal 1; Site_2: Not 1; Primary library
CB939845.1	channel catfish	Ictalurus punctatus	taxon:7998	614	adult		42TA	macrophage	IpCGJx14_9_A01	IpCGJx14	DH10B		commercial	Vector: pSport1; Site_1: Sal 1; Site_2: Not 1; Primary library
FD032087.1	channel catfish	Ictalurus punctatus	taxon:7998	589			MLC52-1	peripheral blood leukocytes		CBCZ: cDNA library made from Channel catfish mixed leukocyte culture MLC52-1(IpCGJx13)				Vector: pSPORT1; Site_1: Sal I; Site_2: Not I
FD032088.1	channel catfish	Ictalurus punctatus	taxon:7998	589			MLC52-1	peripheral blood leukocytes		CBCZ: cDNA library made from Channel catfish mixed leukocyte culture MLC52-1(IpCGJx13)				Vector: pSPORT1; Site_1: Sal I; Site_2: Not I
FD297626.1	channel catfish	Ictalurus punctatus	taxon:7998	600						CBFA: Normalized cDNA library made from whole fry of 5-, 9-, and 14-day old channel catfish (Fry 5)				Organ: whole fish; Vector: pSPORT1; Site_1: Sal I; Site_2: Not I
CB939606.1	channel catfish	Ictalurus punctatus	taxon:7998	602	adult		42TA	macrophage	IpCGJx14_5_B11	IpCGJx14	DH10B		commercial	Vector: pSport1; Site_1: Sal 1; Site_2: Not 1; Primary library
CB940204.1	channel catfish	Ictalurus punctatus	taxon:7998	606	adult		42TA	macrophage	IpCGJx14_15_C02	IpCGJx14	DH10B		commercial	Vector: pSport1; Site_1: Sal 1; Site_2: Not 1; Primary library
GH652785.1	channel catfish	Ictalurus punctatus	taxon:7998	607						CBZA: Normalized channel catfish cDNA library from stomach, muscle, olfactory tissue and trunk kidney (mixed tissue 2, AUL_M)				Organ: mixed tissues from stomach, muscle, olfactory tissue and trunk kidney; Vector: pDNR-Lib; Site_1: Sfi IA; Site_2: Sfi IB
FD027123.1	channel catfish	Ictalurus punctatus	taxon:7998	614			MLC52-1	peripheral blood leukocytes		CBCZ: cDNA library made from Channel catfish mixed leukocyte culture MLC52-1(IpCGJx13)				Vector: pSPORT1; Site_1: Sal I; Site_2: Not I
GH652784.1	channel catfish	Ictalurus punctatus	taxon:7998	606						CBZA: Normalized channel catfish cDNA library from stomach, muscle, olfactory tissue and trunk kidney (mixed tissue 2, AUL_M)				Organ: mixed tissues from stomach, muscle, olfactory tissue and trunk kidney; Vector: pDNR-Lib; Site_1: Sfi IA; Site_2: Sfi IB
FD271485.1	channel catfish	Ictalurus punctatus	taxon:7998	566						CBFA: Normalized cDNA library made from whole fry of 5-, 9-, and 14-day old channel catfish (Fry 5)				Organ: whole fish; Vector: pSPORT1; Site_1: Sal I; Site_2: Not I
CB940466.1	channel catfish	Ictalurus punctatus	taxon:7998	601	adult		42TA	macrophage	IpCGJx14_21_A01	IpCGJx14	DH10B		commercial	Vector: pSport1; Site_1: Sal 1; Site_2: Not 1; Primary library
FD030976.1	channel catfish	Ictalurus punctatus	taxon:7998	583			MLC52-1	peripheral blood leukocytes		CBCZ: cDNA library made from Channel catfish mixed leukocyte culture MLC52-1(IpCGJx13)				Vector: pSPORT1; Site_1: Sal I; Site_2: Not I
GH680499.1	channel catfish	Ictalurus punctatus	taxon:7998	611						CBZB: Normalized channel catfish cDNA library from head kidney, gill, intestine, spleen, skin and liver (mixed tissue 1, AUK_M)				Organ: mixed tissues from head kidney, liver, spleen, gill, skin and intestine; Vector: pDNR-Lib; Site_1: Sfi IA; Site_2: Sfi IB
GH680498.1	channel catfish	Ictalurus punctatus	taxon:7998	611						CBZB: Normalized channel catfish cDNA library from head kidney, gill, intestine, spleen, skin and liver (mixed tissue 1, AUK_M)				Organ: mixed tissues from head kidney, liver, spleen, gill, skin and intestine; Vector: pDNR-Lib; Site_1: Sfi IA; Site_2: Sfi IB
GH641097.1	channel catfish	Ictalurus punctatus	taxon:7998	600			MLC52-1	peripheral blood leukocytes		CBCZ: cDNA library made from Channel catfish mixed leukocyte culture MLC52-1(IpCGJx13)				Vector: pSPORT1; Site_1: Sal I; Site_2: Not I
FD013506.1	channel catfish	Ictalurus punctatus	taxon:7998	525						CBNI: Normalized channel catfish cDNA library from stomach, muscle, olfactory tissue and trunk kidney (mixed tissue 2, AUL)				Organ: mixed tissues from stomach, muscle, olfactory tissue and trunk kidney; Vector: pDNR-Lib; Site_1: Sfi IA; Site_2: Sfi IB
FD013507.1	channel catfish	Ictalurus punctatus	taxon:7998	435						CBNI: Normalized channel catfish cDNA library from stomach, muscle, olfactory tissue and trunk kidney (mixed tissue 2, AUL)				Organ: mixed tissues from stomach, muscle, olfactory tissue and trunk kidney; Vector: pDNR-Lib; Site_1: Sfi IA; Site_2: Sfi IB
CV992010.1	channel catfish	Ictalurus punctatus	taxon:7998	736	5-, 7-, and 9-day fry				IpCGFr1_8_F01	IpCGFr1	DH10B		NWAC103	Organ: whole animal; Vector: pSport1; Site_1: Sal 1; Site_2: Not 1; Primary library
CV988621.1	channel catfish	Ictalurus punctatus	taxon:7998	882	5-, 7-, and 9-day fry				IpCGFr1_24_G08	IpCGFr1	DH10B		NWAC103	Organ: whole animal; Vector: pSport1; Site_1: Sal 1; Site_2: Not 1; Primary library
FD026819.1	channel catfish	Ictalurus punctatus	taxon:7998	580			MLC52-1	peripheral blood leukocytes		CBCZ: cDNA library made from Channel catfish mixed leukocyte culture MLC52-1(IpCGJx13)				Vector: pSPORT1; Site_1: Sal I; Site_2: Not I
CV994416.1	channel catfish	Ictalurus punctatus	taxon:7998	623	5-, 7-, and 9-day fry				IpCGFr3_5_E06	IpCGFr3	DH10B		NWAC103	Organ: whole animal; Vector: pSport1; Site_1: Sal 1; Site_2: Not 1; Normalized library
FD137654.1	channel catfish	Ictalurus punctatus	taxon:7998	485						CBZB: Normalized channel catfish cDNA library from head kidney, gill, intestine, spleen, skin and liver (mixed tissue 1, AUK_M)				Organ: mixed tissues from head kidney, liver, spleen, gill, skin and intestine; Vector: pDNR-Lib; Site_1: Sfi IA; Site_2: Sfi IB
GH663516.1	channel catfish	Ictalurus punctatus	taxon:7998	632						CBZA: Normalized channel catfish cDNA library from stomach, muscle, olfactory tissue and trunk kidney (mixed tissue 2, AUL_M)				Organ: mixed tissues from stomach, muscle, olfactory tissue and trunk kidney; Vector: pDNR-Lib; Site_1: Sfi IA; Site_2: Sfi IB
FD137653.1	channel catfish	Ictalurus punctatus	taxon:7998	620						CBZB: Normalized channel catfish cDNA library from head kidney, gill, intestine, spleen, skin and liver (mixed tissue 1, AUK_M)				Organ: mixed tissues from head kidney, liver, spleen, gill, skin and intestine; Vector: pDNR-Lib; Site_1: Sfi IA; Site_2: Sfi IB
FD316247.1	channel catfish	Ictalurus punctatus	taxon:7998	626						CBFA: Normalized cDNA library made from whole fry of 5-, 9-, and 14-day old channel catfish (Fry 5)				Organ: whole fish; Vector: pSPORT1; Site_1: Sal I; Site_2: Not I
GH663515.1	channel catfish	Ictalurus punctatus	taxon:7998	632						CBZA: Normalized channel catfish cDNA library from stomach, muscle, olfactory tissue and trunk kidney (mixed tissue 2, AUL_M)				Organ: mixed tissues from stomach, muscle, olfactory tissue and trunk kidney; Vector: pDNR-Lib; Site_1: Sfi IA; Site_2: Sfi IB
FD016967.1	channel catfish	Ictalurus punctatus	taxon:7998	523						CBNI: Normalized channel catfish cDNA library from stomach, muscle, olfactory tissue and trunk kidney (mixed tissue 2, AUL)				Organ: mixed tissues from stomach, muscle, olfactory tissue and trunk kidney; Vector: pDNR-Lib; Site_1: Sfi IA; Site_2: Sfi IB
CV995155.1	channel catfish	Ictalurus punctatus	taxon:7998	623	5-, 7-, and 9-day fry				IpCGFr3_20_G03	IpCGFr3	DH10B		NWAC103	Organ: whole animal; Vector: pSport1; Site_1: Sal 1; Site_2: Not 1; Normalized library
FD347932.1	channel catfish	Ictalurus punctatus	taxon:7998	666						CBPN: Subtracted channel catfish cDNA library from liver, pituitary, ovary and testes (Mixed tissue library 5, MTL5)				Organ: mixed tissues from liver, pituitary, ovary and testes of three-year-old fish; Vector: pDNR-Lib; Site_1: Sfi IA; Site_2: Sfi IB
FD283370.1	channel catfish	Ictalurus punctatus	taxon:7998	597						CBFA: Normalized cDNA library made from whole fry of 5-, 9-, and 14-day old channel catfish (Fry 5)				Organ: whole fish; Vector: pSPORT1; Site_1: Sal I; Site_2: Not I
GH682341.1	channel catfish	Ictalurus punctatus	taxon:7998	747						CBZB: Normalized channel catfish cDNA library from head kidney, gill, intestine, spleen, skin and liver (mixed tissue 1, AUK_M)				Organ: mixed tissues from head kidney, liver, spleen, gill, skin and intestine; Vector: pDNR-Lib; Site_1: Sfi IA; Site_2: Sfi IB
FD016968.1	channel catfish	Ictalurus punctatus	taxon:7998	613						CBNI: Normalized channel catfish cDNA library from stomach, muscle, olfactory tissue and trunk kidney (mixed tissue 2, AUL)				Organ: mixed tissues from stomach, muscle, olfactory tissue and trunk kidney; Vector: pDNR-Lib; Site_1: Sfi IA; Site_2: Sfi IB
FD283371.1	channel catfish	Ictalurus punctatus	taxon:7998	595						CBFA: Normalized cDNA library made from whole fry of 5-, 9-, and 14-day old channel catfish (Fry 5)				Organ: whole fish; Vector: pSPORT1; Site_1: Sal I; Site_2: Not I
BM425407.1	channel catfish	Ictalurus punctatus	taxon:7998	487						Spleen cDNA library				Organ: Spleen; Vector: pSport1; Site_1: NotI; Site_2: SalI
GH664281.1	channel catfish	Ictalurus punctatus	taxon:7998	542						CBZA: Normalized channel catfish cDNA library from stomach, muscle, olfactory tissue and trunk kidney (mixed tissue 2, AUL_M)				Organ: mixed tissues from stomach, muscle, olfactory tissue and trunk kidney; Vector: pDNR-Lib; Site_1: Sfi IA; Site_2: Sfi IB
GH662448.1	channel catfish	Ictalurus punctatus	taxon:7998	612						CBZA: Normalized channel catfish cDNA library from stomach, muscle, olfactory tissue and trunk kidney (mixed tissue 2, AUL_M)				Organ: mixed tissues from stomach, muscle, olfactory tissue and trunk kidney; Vector: pDNR-Lib; Site_1: Sfi IA; Site_2: Sfi IB
FD015815.1	channel catfish	Ictalurus punctatus	taxon:7998	611						CBNI: Normalized channel catfish cDNA library from stomach, muscle, olfactory tissue and trunk kidney (mixed tissue 2, AUL)				Organ: mixed tissues from stomach, muscle, olfactory tissue and trunk kidney; Vector: pDNR-Lib; Site_1: Sfi IA; Site_2: Sfi IB
GH662449.1	channel catfish	Ictalurus punctatus	taxon:7998	611						CBZA: Normalized channel catfish cDNA library from stomach, muscle, olfactory tissue and trunk kidney (mixed tissue 2, AUL_M)				Organ: mixed tissues from stomach, muscle, olfactory tissue and trunk kidney; Vector: pDNR-Lib; Site_1: Sfi IA; Site_2: Sfi IB
FD015816.1	channel catfish	Ictalurus punctatus	taxon:7998	613						CBNI: Normalized channel catfish cDNA library from stomach, muscle, olfactory tissue and trunk kidney (mixed tissue 2, AUL)				Organ: mixed tissues from stomach, muscle, olfactory tissue and trunk kidney; Vector: pDNR-Lib; Site_1: Sfi IA; Site_2: Sfi IB
GH664282.1	channel catfish	Ictalurus punctatus	taxon:7998	612						CBZA: Normalized channel catfish cDNA library from stomach, muscle, olfactory tissue and trunk kidney (mixed tissue 2, AUL_M)				Organ: mixed tissues from stomach, muscle, olfactory tissue and trunk kidney; Vector: pDNR-Lib; Site_1: Sfi IA; Site_2: Sfi IB
CB939169.1	channel catfish	Ictalurus punctatus	taxon:7998	511	adult		MLC52-1	peripheral blood leucocyte	IpCGJx13_43_F05	IpCGJx13	DH10B		commercial	Organ: peripheral blood; Vector: pSport1; Site_1: Sal 1; Site_2: Not 1; Primary library
FD320880.1	channel catfish	Ictalurus punctatus	taxon:7998	612						CBFA: Normalized cDNA library made from whole fry of 5-, 9-, and 14-day old channel catfish (Fry 5)				Organ: whole fish; Vector: pSPORT1; Site_1: Sal I; Site_2: Not I
FD311713.1	channel catfish	Ictalurus punctatus	taxon:7998	508						CBFA: Normalized cDNA library made from whole fry of 5-, 9-, and 14-day old channel catfish (Fry 5)				Organ: whole fish; Vector: pSPORT1; Site_1: Sal I; Site_2: Not I
GH645085.1	channel catfish	Ictalurus punctatus	taxon:7998	508						CBFA: Normalized cDNA library made from whole fry of 5-, 9-, and 14-day old channel catfish (Fry 5)				Organ: whole fish; Vector: pSPORT1; Site_1: Sal I; Site_2: Not I
FD020567.1	channel catfish	Ictalurus punctatus	taxon:7998	592						CBNI: Normalized channel catfish cDNA library from stomach, muscle, olfactory tissue and trunk kidney (mixed tissue 2, AUL)				Organ: mixed tissues from stomach, muscle, olfactory tissue and trunk kidney; Vector: pDNR-Lib; Site_1: Sfi IA; Site_2: Sfi IB
CV994428.1	channel catfish	Ictalurus punctatus	taxon:7998	541	5-, 7-, and 9-day fry				IpCGFr3_5_D01	IpCGFr3	DH10B		NWAC103	Organ: whole animal; Vector: pSport1; Site_1: Sal 1; Site_2: Not 1; Normalized library
FD320881.1	channel catfish	Ictalurus punctatus	taxon:7998	612						CBFA: Normalized cDNA library made from whole fry of 5-, 9-, and 14-day old channel catfish (Fry 5)				Organ: whole fish; Vector: pSPORT1; Site_1: Sal I; Site_2: Not I
CV988376.1	channel catfish	Ictalurus punctatus	taxon:7998	843	5-, 7-, and 9-day fry				IpCGFr1_22_G05	IpCGFr1	DH10B		NWAC103	Organ: whole animal; Vector: pSport1; Site_1: Sal 1; Site_2: Not 1; Primary library
FD032493.1	channel catfish	Ictalurus punctatus	taxon:7998	591			MLC52-1	peripheral blood leukocytes		CBCZ: cDNA library made from Channel catfish mixed leukocyte culture MLC52-1(IpCGJx13)				Vector: pSPORT1; Site_1: Sal I; Site_2: Not I
BM029217.1	channel catfish	Ictalurus punctatus	taxon:7998	580						Skin cDNA library				Organ: Skin; Vector: pSport1; Site_1: NotI; Site_2: SalI
FD270409.1	channel catfish	Ictalurus punctatus	taxon:7998	455						CBFA: Normalized cDNA library made from whole fry of 5-, 9-, and 14-day old channel catfish (Fry 5)				Organ: whole fish; Vector: pSPORT1; Site_1: Sal I; Site_2: Not I
GH642069.1	channel catfish	Ictalurus punctatus	taxon:7998	455						CBFA: Normalized cDNA library made from whole fry of 5-, 9-, and 14-day old channel catfish (Fry 5)				Organ: whole fish; Vector: pSPORT1; Site_1: Sal I; Site_2: Not I
FD030892.1	channel catfish	Ictalurus punctatus	taxon:7998	381			MLC52-1	peripheral blood leukocytes		CBCZ: cDNA library made from Channel catfish mixed leukocyte culture MLC52-1(IpCGJx13)				Vector: pSPORT1; Site_1: Sal I; Site_2: Not I
FD196376.1	channel catfish	Ictalurus punctatus	taxon:7998	338						CBZA: Normalized channel catfish cDNA library from stomach, muscle, olfactory tissue and trunk kidney (mixed tissue 2, AUL_M)				Organ: mixed tissues from stomach, muscle, olfactory tissue and trunk kidney; Vector: pDNR-Lib; Site_1: Sfi IA; Site_2: Sfi IB
FD109746.1	channel catfish	Ictalurus punctatus	taxon:7998	330						CBZB: Normalized channel catfish cDNA library from head kidney, gill, intestine, spleen, skin and liver (mixed tissue 1, AUK_M)				Organ: mixed tissues from head kidney, liver, spleen, gill, skin and intestine; Vector: pDNR-Lib; Site_1: Sfi IA; Site_2: Sfi IB
FC997234.1	channel catfish	Ictalurus punctatus	taxon:7998	301						CBNG: Normalized channel catfish cDNA library from head kidney, gill, intestine, spleen, skin and liver (mixed issue 1, AUK)				Organ: mixed tissues from head kidney, liver, spleen, gill, skin and intestine; Vector: pDNR-Lib; Site_1: Sfi IA; Site_2: Sfi IB
FD352061.1	channel catfish	Ictalurus punctatus	taxon:7998	765						CBPN: Subtracted channel catfish cDNA library from liver, pituitary, ovary and testes (Mixed tissue library 5, MTL5)				Organ: mixed tissues from liver, pituitary, ovary and testes of three-year-old fish; Vector: pDNR-Lib; Site_1: Sfi IA; Site_2: Sfi IB
FD026818.1	channel catfish	Ictalurus punctatus	taxon:7998	391			MLC52-1	peripheral blood leukocytes		CBCZ: cDNA library made from Channel catfish mixed leukocyte culture MLC52-1(IpCGJx13)				Vector: pSPORT1; Site_1: Sal I; Site_2: Not I
FD026818.1	channel catfish	Ictalurus punctatus	taxon:7998	391			MLC52-1	peripheral blood leukocytes		CBCZ: cDNA library made from Channel catfish mixed leukocyte culture MLC52-1(IpCGJx13)				Vector: pSPORT1; Site_1: Sal I; Site_2: Not I
GH661906.1	channel catfish	Ictalurus punctatus	taxon:7998	811						CBZA: Normalized channel catfish cDNA library from stomach, muscle, olfactory tissue and trunk kidney (mixed tissue 2, AUL_M)				Organ: mixed tissues from stomach, muscle, olfactory tissue and trunk kidney; Vector: pDNR-Lib; Site_1: Sfi IA; Site_2: Sfi IB
GH676373.1	channel catfish	Ictalurus punctatus	taxon:7998	732						CBZB: Normalized channel catfish cDNA library from head kidney, gill, intestine, spleen, skin and liver (mixed tissue 1, AUK_M)				Organ: mixed tissues from head kidney, liver, spleen, gill, skin and intestine; Vector: pDNR-Lib; Site_1: Sfi IA; Site_2: Sfi IB
FD203231.1	channel catfish	Ictalurus punctatus	taxon:7998	746						CBZA: Normalized channel catfish cDNA library from stomach, muscle, olfactory tissue and trunk kidney (mixed tissue 2, AUL_M)				Organ: mixed tissues from stomach, muscle, olfactory tissue and trunk kidney; Vector: pDNR-Lib; Site_1: Sfi IA; Site_2: Sfi IB
FD181422.1	channel catfish	Ictalurus punctatus	taxon:7998	722						CBZA: Normalized channel catfish cDNA library from stomach, muscle, olfactory tissue and trunk kidney (mixed tissue 2, AUL_M)				Organ: mixed tissues from stomach, muscle, olfactory tissue and trunk kidney; Vector: pDNR-Lib; Site_1: Sfi IA; Site_2: Sfi IB
FD204694.1	channel catfish	Ictalurus punctatus	taxon:7998	716						CBZA: Normalized channel catfish cDNA library from stomach, muscle, olfactory tissue and trunk kidney (mixed tissue 2, AUL_M)				Organ: mixed tissues from stomach, muscle, olfactory tissue and trunk kidney; Vector: pDNR-Lib; Site_1: Sfi IA; Site_2: Sfi IB
FD049214.1	channel catfish	Ictalurus punctatus	taxon:7998	658			JxLPS1	Peripheral blood leukocytes		CBPO: Normalized channel catfish cDNA library from LPS-stimulated peripheral blood leukocytes (JxLPS1)				Vector: pDNR-Lib; Site_1: Sfi IA; Site_2: Sfi IB
FD111131.1	channel catfish	Ictalurus punctatus	taxon:7998	660						CBZB: Normalized channel catfish cDNA library from head kidney, gill, intestine, spleen, skin and liver (mixed tissue 1, AUK_M)				Organ: mixed tissues from head kidney, liver, spleen, gill, skin and intestine; Vector: pDNR-Lib; Site_1: Sfi IA; Site_2: Sfi IB
FD012312.1	channel catfish	Ictalurus punctatus	taxon:7998	220						CBNI: Normalized channel catfish cDNA library from stomach, muscle, olfactory tissue and trunk kidney (mixed tissue 2, AUL)				Organ: mixed tissues from stomach, muscle, olfactory tissue and trunk kidney; Vector: pDNR-Lib; Site_1: Sfi IA; Site_2: Sfi IB
CV996873.1	channel catfish	Ictalurus punctatus	taxon:7998	766	5-, 7-, and 9-day fry				IpCGFr4_5_A05	IpCGFr4	DH10B		NWAC103	Organ: whole animal; Vector: pSport1; Site_1: Sal 1; Site_2: Not 1; Normalized library
FD045886.1	channel catfish	Ictalurus punctatus	taxon:7998	734			JxLPS1	Peripheral blood leukocytes		CBPO: Normalized channel catfish cDNA library from LPS-stimulated peripheral blood leukocytes (JxLPS1)				Vector: pDNR-Lib; Site_1: Sfi IA; Site_2: Sfi IB
FD301167.1	channel catfish	Ictalurus punctatus	taxon:7998	315						CBFA: Normalized cDNA library made from whole fry of 5-, 9-, and 14-day old channel catfish (Fry 5)				Organ: whole fish; Vector: pSPORT1; Site_1: Sal I; Site_2: Not I
FD301166.1	channel catfish	Ictalurus punctatus	taxon:7998	315						CBFA: Normalized cDNA library made from whole fry of 5-, 9-, and 14-day old channel catfish (Fry 5)				Organ: whole fish; Vector: pSPORT1; Site_1: Sal I; Site_2: Not I
GH692921.1	channel catfish	Ictalurus punctatus	taxon:7998	485						CBZB: Normalized channel catfish cDNA library from head kidney, gill, intestine, spleen, skin and liver (mixed tissue 1, AUK_M)				Organ: mixed tissues from head kidney, liver, spleen, gill, skin and intestine; Vector: pDNR-Lib; Site_1: Sfi IA; Site_2: Sfi IB
FD176251.1	channel catfish	Ictalurus punctatus	taxon:7998	294						CBZA: Normalized channel catfish cDNA library from stomach, muscle, olfactory tissue and trunk kidney (mixed tissue 2, AUL_M)				Organ: mixed tissues from stomach, muscle, olfactory tissue and trunk kidney; Vector: pDNR-Lib; Site_1: Sfi IA; Site_2: Sfi IB
CB939295.1	channel catfish	Ictalurus punctatus	taxon:7998	306	adult		MLC52-1	peripheral blood leucocyte	IpCGJx13_45_D12	IpCGJx13	DH10B		commercial	Organ: peripheral blood; Vector: pSport1; Site_1: Sal 1; Site_2: Not 1; Primary library
FC997207.1	channel catfish	Ictalurus punctatus	taxon:7998	278						CBNG: Normalized channel catfish cDNA library from head kidney, gill, intestine, spleen, skin and liver (mixed issue 1, AUK)				Organ: mixed tissues from head kidney, liver, spleen, gill, skin and intestine; Vector: pDNR-Lib; Site_1: Sfi IA; Site_2: Sfi IB
FD132855.1	channel catfish	Ictalurus punctatus	taxon:7998	310						CBZB: Normalized channel catfish cDNA library from head kidney, gill, intestine, spleen, skin and liver (mixed tissue 1, AUK_M)				Organ: mixed tissues from head kidney, liver, spleen, gill, skin and intestine; Vector: pDNR-Lib; Site_1: Sfi IA; Site_2: Sfi IB
FD013849.1	channel catfish	Ictalurus punctatus	taxon:7998	121						CBNI: Normalized channel catfish cDNA library from stomach, muscle, olfactory tissue and trunk kidney (mixed tissue 2, AUL)				Organ: mixed tissues from stomach, muscle, olfactory tissue and trunk kidney; Vector: pDNR-Lib; Site_1: Sfi IA; Site_2: Sfi IB
CB940687.1	channel catfish	Ictalurus punctatus	taxon:7998	205	adult		42TA	macrophage	IpCGJx14_22_H01	IpCGJx14	DH10B		commercial	Vector: pSport1; Site_1: Sal 1; Site_2: Not 1; Primary library
EE993443.2	channel catfish	Ictalurus punctatus	taxon:7998	263						Spleen cDNA library				Organ: Spleen; Vector: pSport1; Site_1: NotI; Site_2: SalI
FD135990.1	channel catfish	Ictalurus punctatus	taxon:7998	260						CBZB: Normalized channel catfish cDNA library from head kidney, gill, intestine, spleen, skin and liver (mixed tissue 1, AUK_M)				Organ: mixed tissues from head kidney, liver, spleen, gill, skin and intestine; Vector: pDNR-Lib; Site_1: Sfi IA; Site_2: Sfi IB
GH661907.1	channel catfish	Ictalurus punctatus	taxon:7998	775						CBZA: Normalized channel catfish cDNA library from stomach, muscle, olfactory tissue and trunk kidney (mixed tissue 2, AUL_M)				Organ: mixed tissues from stomach, muscle, olfactory tissue and trunk kidney; Vector: pDNR-Lib; Site_1: Sfi IA; Site_2: Sfi IB
GH661907.1	channel catfish	Ictalurus punctatus	taxon:7998	775						CBZA: Normalized channel catfish cDNA library from stomach, muscle, olfactory tissue and trunk kidney (mixed tissue 2, AUL_M)				Organ: mixed tissues from stomach, muscle, olfactory tissue and trunk kidney; Vector: pDNR-Lib; Site_1: Sfi IA; Site_2: Sfi IB
FD352062.1	channel catfish	Ictalurus punctatus	taxon:7998	763						CBPN: Subtracted channel catfish cDNA library from liver, pituitary, ovary and testes (Mixed tissue library 5, MTL5)				Organ: mixed tissues from liver, pituitary, ovary and testes of three-year-old fish; Vector: pDNR-Lib; Site_1: Sfi IA; Site_2: Sfi IB
FD026594.1	channel catfish	Ictalurus punctatus	taxon:7998	124			MLC52-1	peripheral blood leukocytes		CBCZ: cDNA library made from Channel catfish mixed leukocyte culture MLC52-1(IpCGJx13)				Vector: pSPORT1; Site_1: Sal I; Site_2: Not I
GH692922.1	channel catfish	Ictalurus punctatus	taxon:7998	505						CBZB: Normalized channel catfish cDNA library from head kidney, gill, intestine, spleen, skin and liver (mixed tissue 1, AUK_M)				Organ: mixed tissues from head kidney, liver, spleen, gill, skin and intestine; Vector: pDNR-Lib; Site_1: Sfi IA; Site_2: Sfi IB
EX963701.1	Karenia brevis	Karenia brevis	taxon:156230	768					CAGO13789	CAGO Karenia brevis Karbr Stressed (light+5 combined stress conditions)			Wilson, NOAA, USA	Vector: pBlueScript_SK-; In Vivo Conditions: light+5 combined stress conditions. The library was made from oligo(dT)-primed cDNA and cloned into pBluescript SK- (Stratagene, La Jolla, CA). Library constructed at the NOAA Center for Coastal Environmental Health and Biomolecular Research and sequencing performed at DOE Joint Genome Institute (Walnut Creek, CA).
EX963700.1	Karenia brevis	Karenia brevis	taxon:156230	765					CAGO13789	CAGO Karenia brevis Karbr Stressed (light+5 combined stress conditions)			Wilson, NOAA, USA	Vector: pBlueScript_SK-; In Vivo Conditions: light+5 combined stress conditions. The library was made from oligo(dT)-primed cDNA and cloned into pBluescript SK- (Stratagene, La Jolla, CA). Library constructed at the NOAA Center for Coastal Environmental Health and Biomolecular Research and sequencing performed at DOE Joint Genome Institute (Walnut Creek, CA).
GO426216.1	Lateolabrax japonicus	Lateolabrax japonicus	taxon:8164	742		kidney				Japanese sea bass head-kidney cDNA library				Organ: head-kidney; Vector: Lamda ZAPexpress
EX466538.1	barramundi perch	Lates calcarifer	taxon:8187	401	Juvenile				LBE10D06	LBE				Organ: Brain; Vector: Lambda Uni-ZAP XR; Site_1: EcoRI; Site_2: XhoI; Total RNA was extracted from Lates calcarifer brain tissue by the guanidium thiocyanate method. Following preparation of Lates calcarifer brain mRNA using the mRNA Purification Kit (Amersham Pharmacia Biotech), cDNA synthesis and library construction were carried out using the ZAP-cDNA Gigapack III Gold Cloning Kit (Stratagene)…
GW637202.1	salmon louse	Lepeophtheirus salmonis	taxon:72036	710		mixed tissue			lsaA_evu_501_316	lsaAevu mixed_tissue Lepeophtheirus salmonis (Atlantic Canada) cDNA				Organ: mixed tissue; Vector: pAL17.3; Tissue contributors: John Burka, Department of Biomedical Science, University of P.E.I.
GW637201.1	salmon louse	Lepeophtheirus salmonis	taxon:72036	710		mixed tissue			lsaA_evu_501_316	lsaAevu mixed_tissue Lepeophtheirus salmonis (Atlantic Canada) cDNA				Organ: mixed tissue; Vector: pAL17.3; Tissue contributors: John Burka, Department of Biomedical Science, University of P.E.I.
DC615663.1	Lethenteron japonicum	Lethenteron japonicum	taxon:94989	886	adult	liver			Lamprey_liver_EST_4498	Lethenteron japonicum liver adult
FF602075.1	little skate	Leucoraja erinacea	taxon:7782	874	28	single embryo	LEE-1		Le_emcl1_14J04	Little Skate (Leucoraja erinacea) embryo cell line 1 (LEE-1): 5' sequences of ESTs				Vector: pCMV-SPORT6.1; Egg cases of the Little Skate (Leucoraja erinacea) were obtained from wild-caught egg-laying females kept at the Mount Desert Island Biological Laboratory, Salisbury Cove, ME 04672, U.S.A. Embryos were staged according to a scheme developed for Scyliorhinus canicula, the Lesser Spotted Dogfish (J. Exp. Zool. 1993. 267:318-336). The cell line was derived from a single embryo…
DB869634.1	Lipochromis sp. 'matumbi hunter'	Lipochromis sp. 'matumbi hunter'	taxon:400101	698		jaw			hm738b08	Lipochromis sp. 'matumbi hunter' jaw
DB869134.1	Lipochromis sp. 'matumbi hunter'	Lipochromis sp. 'matumbi hunter'	taxon:400101	666		jaw			hm733e02	Lipochromis sp. 'matumbi hunter' jaw
DB860658.1	Lipochromis sp. 'matumbi hunter'	Lipochromis sp. 'matumbi hunter'	taxon:400101	666		jaw			hm733e02	Lipochromis sp. 'matumbi hunter' jaw
DB862728.1	Lipochromis sp. 'matumbi hunter'	Lipochromis sp. 'matumbi hunter'	taxon:400101	659		jaw			hm743a07	Lipochromis sp. 'matumbi hunter' jaw
DB869877.1	Lipochromis sp. 'matumbi hunter'	Lipochromis sp. 'matumbi hunter'	taxon:400101	659		jaw			hm743a07	Lipochromis sp. 'matumbi hunter' jaw
GW671544.1	Miichthys miiuy	Miichthys miiuy	taxon:240162	494						Mimi-mix				Vector: pDNR-LIB
GW671278.1	Miichthys miiuy	Miichthys miiuy	taxon:240162	515						Mimi-mix				Vector: pDNR-LIB
BJ835453.1	oriental weatherfish	Misgurnus anguillicaudatus	taxon:75329	528	varied	olfactory epithelium			dj26p02	Yasufumi Emori unpublished cDNA library, olfactory epithelium
BJ824213.1	oriental weatherfish	Misgurnus anguillicaudatus	taxon:75329	575	varied	olfactory epithelium			dj26p02	Yasufumi Emori unpublished cDNA library, olfactory epithelium
BJ822055.1	oriental weatherfish	Misgurnus anguillicaudatus	taxon:75329	621	varied	olfactory epithelium			dj17i15	Yasufumi Emori unpublished cDNA library, olfactory epithelium
BJ833208.1	oriental weatherfish	Misgurnus anguillicaudatus	taxon:75329	577	varied	olfactory epithelium			dj17i15	Yasufumi Emori unpublished cDNA library, olfactory epithelium
BJ833072.1	oriental weatherfish	Misgurnus anguillicaudatus	taxon:75329	748	varied	olfactory epithelium			dj16p15	Yasufumi Emori unpublished cDNA library, olfactory epithelium
BJ833045.1	oriental weatherfish	Misgurnus anguillicaudatus	taxon:75329	757	varied	olfactory epithelium			dj16n19	Yasufumi Emori unpublished cDNA library, olfactory epithelium
BJ833000.1	oriental weatherfish	Misgurnus anguillicaudatus	taxon:75329	750	varied	olfactory epithelium			dj16k19	Yasufumi Emori unpublished cDNA library, olfactory epithelium
BJ836434.1	oriental weatherfish	Misgurnus anguillicaudatus	taxon:75329	797	varied	olfactory epithelium			dj30k16	Yasufumi Emori unpublished cDNA library, olfactory epithelium
BJ828799.1	oriental weatherfish	Misgurnus anguillicaudatus	taxon:75329	598	varied	olfactory epithelium			dj43m17	Yasufumi Emori unpublished cDNA library, olfactory epithelium
BJ822927.1	oriental weatherfish	Misgurnus anguillicaudatus	taxon:75329	628	varied	olfactory epithelium			dj21e09	Yasufumi Emori unpublished cDNA library, olfactory epithelium
BJ834108.1	oriental weatherfish	Misgurnus anguillicaudatus	taxon:75329	580	varied	olfactory epithelium			dj21e09	Yasufumi Emori unpublished cDNA library, olfactory epithelium
BJ838217.1	oriental weatherfish	Misgurnus anguillicaudatus	taxon:75329	558	varied	olfactory epithelium			dj37d04	Yasufumi Emori unpublished cDNA library, olfactory epithelium
BJ840127.1	oriental weatherfish	Misgurnus anguillicaudatus	taxon:75329	568	varied	olfactory epithelium			dj43m17	Yasufumi Emori unpublished cDNA library, olfactory epithelium
BJ826933.1	oriental weatherfish	Misgurnus anguillicaudatus	taxon:75329	602	varied	olfactory epithelium			dj37d04	Yasufumi Emori unpublished cDNA library, olfactory epithelium
BJ828536.1	oriental weatherfish	Misgurnus anguillicaudatus	taxon:75329	674	varied	olfactory epithelium			dj42m16	Yasufumi Emori unpublished cDNA library, olfactory epithelium
BJ839848.1	oriental weatherfish	Misgurnus anguillicaudatus	taxon:75329	650	varied	olfactory epithelium			dj42m16	Yasufumi Emori unpublished cDNA library, olfactory epithelium
BJ837195.1	oriental weatherfish	Misgurnus anguillicaudatus	taxon:75329	570	varied	olfactory epithelium			dj33j08	Yasufumi Emori unpublished cDNA library, olfactory epithelium
BJ825921.1	oriental weatherfish	Misgurnus anguillicaudatus	taxon:75329	615	varied	olfactory epithelium			dj33j08	Yasufumi Emori unpublished cDNA library, olfactory epithelium
BJ823078.1	oriental weatherfish	Misgurnus anguillicaudatus	taxon:75329	557	varied	olfactory epithelium			dj22a06	Yasufumi Emori unpublished cDNA library, olfactory epithelium
BJ834270.1	oriental weatherfish	Misgurnus anguillicaudatus	taxon:75329	510	varied	olfactory epithelium			dj22a06	Yasufumi Emori unpublished cDNA library, olfactory epithelium
BJ819340.1	oriental weatherfish	Misgurnus anguillicaudatus	taxon:75329	574	varied	olfactory epithelium			dj11l16	Yasufumi Emori unpublished cDNA library, olfactory epithelium
BJ830304.1	oriental weatherfish	Misgurnus anguillicaudatus	taxon:75329	517	varied	olfactory epithelium			dj11l16	Yasufumi Emori unpublished cDNA library, olfactory epithelium
BJ833287.1	oriental weatherfish	Misgurnus anguillicaudatus	taxon:75329	553	varied	olfactory epithelium			dj17n13	Yasufumi Emori unpublished cDNA library, olfactory epithelium
BJ825207.1	oriental weatherfish	Misgurnus anguillicaudatus	taxon:75329	623	varied	olfactory epithelium			dj30m16	Yasufumi Emori unpublished cDNA library, olfactory epithelium
BJ836461.1	oriental weatherfish	Misgurnus anguillicaudatus	taxon:75329	571	varied	olfactory epithelium			dj30m16	Yasufumi Emori unpublished cDNA library, olfactory epithelium
BJ838622.1	oriental weatherfish	Misgurnus anguillicaudatus	taxon:75329	577	varied	olfactory epithelium			dj38j06	Yasufumi Emori unpublished cDNA library, olfactory epithelium
BJ839940.1	oriental weatherfish	Misgurnus anguillicaudatus	taxon:75329	582	varied	olfactory epithelium			dj43c01	Yasufumi Emori unpublished cDNA library, olfactory epithelium
BJ832763.1	oriental weatherfish	Misgurnus anguillicaudatus	taxon:75329	567	varied	olfactory epithelium			dj9k11	Yasufumi Emori unpublished cDNA library, olfactory epithelium
BJ828623.1	oriental weatherfish	Misgurnus anguillicaudatus	taxon:75329	614	varied	olfactory epithelium			dj43c01	Yasufumi Emori unpublished cDNA library, olfactory epithelium
BJ821626.1	oriental weatherfish	Misgurnus anguillicaudatus	taxon:75329	617	varied	olfactory epithelium			dj9k11	Yasufumi Emori unpublished cDNA library, olfactory epithelium
BJ826998.1	oriental weatherfish	Misgurnus anguillicaudatus	taxon:75329	633	varied	olfactory epithelium			dj37g19	Yasufumi Emori unpublished cDNA library, olfactory epithelium
BJ838284.1	oriental weatherfish	Misgurnus anguillicaudatus	taxon:75329	576	varied	olfactory epithelium			dj37g19	Yasufumi Emori unpublished cDNA library, olfactory epithelium
BJ838576.1	oriental weatherfish	Misgurnus anguillicaudatus	taxon:75329	573	varied	olfactory epithelium			dj38g19	Yasufumi Emori unpublished cDNA library, olfactory epithelium
BJ819486.1	oriental weatherfish	Misgurnus anguillicaudatus	taxon:75329	751	varied	olfactory epithelium			dj12f16	Yasufumi Emori unpublished cDNA library, olfactory epithelium
BJ840329.1	oriental weatherfish	Misgurnus anguillicaudatus	taxon:75329	710	varied	olfactory epithelium			dj44i14	Yasufumi Emori unpublished cDNA library, olfactory epithelium
BJ828994.1	oriental weatherfish	Misgurnus anguillicaudatus	taxon:75329	689	varied	olfactory epithelium			dj44i14	Yasufumi Emori unpublished cDNA library, olfactory epithelium
BJ826607.1	oriental weatherfish	Misgurnus anguillicaudatus	taxon:75329	705	varied	olfactory epithelium			dj35p13	Yasufumi Emori unpublished cDNA library, olfactory epithelium
BJ819517.1	oriental weatherfish	Misgurnus anguillicaudatus	taxon:75329	628	varied	olfactory epithelium			dj12i09	Yasufumi Emori unpublished cDNA library, olfactory epithelium
BJ830498.1	oriental weatherfish	Misgurnus anguillicaudatus	taxon:75329	594	varied	olfactory epithelium			dj12i09	Yasufumi Emori unpublished cDNA library, olfactory epithelium
BJ829270.1	oriental weatherfish	Misgurnus anguillicaudatus	taxon:75329	713	varied	olfactory epithelium			dj1k07	Yasufumi Emori unpublished cDNA library, olfactory epithelium
BJ818491.1	oriental weatherfish	Misgurnus anguillicaudatus	taxon:75329	704	varied	olfactory epithelium			dj1k07	Yasufumi Emori unpublished cDNA library, olfactory epithelium
BJ836929.1	oriental weatherfish	Misgurnus anguillicaudatus	taxon:75329	648	varied	olfactory epithelium			dj32k02	Yasufumi Emori unpublished cDNA library, olfactory epithelium
BJ825664.1	oriental weatherfish	Misgurnus anguillicaudatus	taxon:75329	668	varied	olfactory epithelium			dj32k02	Yasufumi Emori unpublished cDNA library, olfactory epithelium
BJ835632.1	oriental weatherfish	Misgurnus anguillicaudatus	taxon:75329	676	varied	olfactory epithelium			dj27j14	Yasufumi Emori unpublished cDNA library, olfactory epithelium
BJ824394.1	oriental weatherfish	Misgurnus anguillicaudatus	taxon:75329	610	varied	olfactory epithelium			dj27j14	Yasufumi Emori unpublished cDNA library, olfactory epithelium
BJ821890.1	oriental weatherfish	Misgurnus anguillicaudatus	taxon:75329	675	varied	olfactory epithelium			dj16n19	Yasufumi Emori unpublished cDNA library, olfactory epithelium
BJ836808.1	oriental weatherfish	Misgurnus anguillicaudatus	taxon:75329	533	varied	olfactory epithelium			dj32d11	Yasufumi Emori unpublished cDNA library, olfactory epithelium
BJ832025.1	oriental weatherfish	Misgurnus anguillicaudatus	taxon:75329	560	varied	olfactory epithelium			dj6m16	Yasufumi Emori unpublished cDNA library, olfactory epithelium
BJ820944.1	oriental weatherfish	Misgurnus anguillicaudatus	taxon:75329	615	varied	olfactory epithelium			dj6m16	Yasufumi Emori unpublished cDNA library, olfactory epithelium
BJ825295.1	oriental weatherfish	Misgurnus anguillicaudatus	taxon:75329	628	varied	olfactory epithelium			dj31d05	Yasufumi Emori unpublished cDNA library, olfactory epithelium
BJ836554.1	oriental weatherfish	Misgurnus anguillicaudatus	taxon:75329	571	varied	olfactory epithelium			dj31d11	Yasufumi Emori unpublished cDNA library, olfactory epithelium
BJ825299.1	oriental weatherfish	Misgurnus anguillicaudatus	taxon:75329	629	varied	olfactory epithelium			dj31d11	Yasufumi Emori unpublished cDNA library, olfactory epithelium
BJ820778.1	oriental weatherfish	Misgurnus anguillicaudatus	taxon:75329	670	varied	olfactory epithelium			dj6c02	Yasufumi Emori unpublished cDNA library, olfactory epithelium
BJ831842.1	oriental weatherfish	Misgurnus anguillicaudatus	taxon:75329	738	varied	olfactory epithelium			dj6c02	Yasufumi Emori unpublished cDNA library, olfactory epithelium
BJ837295.1	oriental weatherfish	Misgurnus anguillicaudatus	taxon:75329	709	varied	olfactory epithelium			dj33o21	Yasufumi Emori unpublished cDNA library, olfactory epithelium
BJ837013.1	oriental weatherfish	Misgurnus anguillicaudatus	taxon:75329	724	varied	olfactory epithelium			dj32o21	Yasufumi Emori unpublished cDNA library, olfactory epithelium
BJ825831.1	oriental weatherfish	Misgurnus anguillicaudatus	taxon:75329	679	varied	olfactory epithelium			dj33d22	Yasufumi Emori unpublished cDNA library, olfactory epithelium
BJ837103.1	oriental weatherfish	Misgurnus anguillicaudatus	taxon:75329	679	varied	olfactory epithelium			dj33d22	Yasufumi Emori unpublished cDNA library, olfactory epithelium
BJ837034.1	oriental weatherfish	Misgurnus anguillicaudatus	taxon:75329	691	varied	olfactory epithelium			dj33a01	Yasufumi Emori unpublished cDNA library, olfactory epithelium
BJ825747.1	oriental weatherfish	Misgurnus anguillicaudatus	taxon:75329	585	varied	olfactory epithelium			dj32o21	Yasufumi Emori unpublished cDNA library, olfactory epithelium
BJ821917.1	oriental weatherfish	Misgurnus anguillicaudatus	taxon:75329	803	varied	olfactory epithelium			dj16p15	Yasufumi Emori unpublished cDNA library, olfactory epithelium
BJ819179.1	oriental weatherfish	Misgurnus anguillicaudatus	taxon:75329	642	varied	olfactory epithelium			dj11a12	Yasufumi Emori unpublished cDNA library, olfactory epithelium
BJ830128.1	oriental weatherfish	Misgurnus anguillicaudatus	taxon:75329	645	varied	olfactory epithelium			dj11a12	Yasufumi Emori unpublished cDNA library, olfactory epithelium
BJ829277.1	oriental weatherfish	Misgurnus anguillicaudatus	taxon:75329	698	varied	olfactory epithelium			dj1k23	Yasufumi Emori unpublished cDNA library, olfactory epithelium
BJ823110.1	oriental weatherfish	Misgurnus anguillicaudatus	taxon:75329	598	varied	olfactory epithelium			dj22c13	Yasufumi Emori unpublished cDNA library, olfactory epithelium
BJ839988.1	oriental weatherfish	Misgurnus anguillicaudatus	taxon:75329	559	varied	olfactory epithelium			dj43e17	Yasufumi Emori unpublished cDNA library, olfactory epithelium
BJ820656.1	oriental weatherfish	Misgurnus anguillicaudatus	taxon:75329	613	varied	olfactory epithelium			dj5j20	Yasufumi Emori unpublished cDNA library, olfactory epithelium
BJ823749.1	oriental weatherfish	Misgurnus anguillicaudatus	taxon:75329	601	varied	olfactory epithelium			dj24p01	Yasufumi Emori unpublished cDNA library, olfactory epithelium
BJ828667.1	oriental weatherfish	Misgurnus anguillicaudatus	taxon:75329	613	varied	olfactory epithelium			dj43e17	Yasufumi Emori unpublished cDNA library, olfactory epithelium
BJ834969.1	oriental weatherfish	Misgurnus anguillicaudatus	taxon:75329	557	varied	olfactory epithelium			dj24p01	Yasufumi Emori unpublished cDNA library, olfactory epithelium
BJ831699.1	oriental weatherfish	Misgurnus anguillicaudatus	taxon:75329	568	varied	olfactory epithelium			dj5j20	Yasufumi Emori unpublished cDNA library, olfactory epithelium
BJ824034.1	oriental weatherfish	Misgurnus anguillicaudatus	taxon:75329	611	varied	olfactory epithelium			dj26c11	Yasufumi Emori unpublished cDNA library, olfactory epithelium
BJ835268.1	oriental weatherfish	Misgurnus anguillicaudatus	taxon:75329	568	varied	olfactory epithelium			dj26c12	Yasufumi Emori unpublished cDNA library, olfactory epithelium
BJ835267.1	oriental weatherfish	Misgurnus anguillicaudatus	taxon:75329	555	varied	olfactory epithelium			dj26c11	Yasufumi Emori unpublished cDNA library, olfactory epithelium
BJ829219.1	oriental weatherfish	Misgurnus anguillicaudatus	taxon:75329	571	varied	olfactory epithelium			dj1g21	Yasufumi Emori unpublished cDNA library, olfactory epithelium
BJ837413.1	oriental weatherfish	Misgurnus anguillicaudatus	taxon:75329	566	varied	olfactory epithelium			dj34f07	Yasufumi Emori unpublished cDNA library, olfactory epithelium
BJ834304.1	oriental weatherfish	Misgurnus anguillicaudatus	taxon:75329	551	varied	olfactory epithelium			dj22c13	Yasufumi Emori unpublished cDNA library, olfactory epithelium
BJ832576.1	oriental weatherfish	Misgurnus anguillicaudatus	taxon:75329	559	varied	olfactory epithelium			dj8o02	Yasufumi Emori unpublished cDNA library, olfactory epithelium
BJ826125.1	oriental weatherfish	Misgurnus anguillicaudatus	taxon:75329	615	varied	olfactory epithelium			dj34f07	Yasufumi Emori unpublished cDNA library, olfactory epithelium
BJ839498.1	oriental weatherfish	Misgurnus anguillicaudatus	taxon:75329	559	varied	olfactory epithelium			dj41j23	Yasufumi Emori unpublished cDNA library, olfactory epithelium
BJ821448.1	oriental weatherfish	Misgurnus anguillicaudatus	taxon:75329	609	varied	olfactory epithelium			dj8o02	Yasufumi Emori unpublished cDNA library, olfactory epithelium
BJ839517.1	oriental weatherfish	Misgurnus anguillicaudatus	taxon:75329	556	varied	olfactory epithelium			dj41k24	Yasufumi Emori unpublished cDNA library, olfactory epithelium
BJ834001.1	oriental weatherfish	Misgurnus anguillicaudatus	taxon:75329	529	varied	olfactory epithelium			dj20n12	Yasufumi Emori unpublished cDNA library, olfactory epithelium
BJ822824.1	oriental weatherfish	Misgurnus anguillicaudatus	taxon:75329	585	varied	olfactory epithelium			dj20n12	Yasufumi Emori unpublished cDNA library, olfactory epithelium
BJ839868.1	oriental weatherfish	Misgurnus anguillicaudatus	taxon:75329	525	varied	olfactory epithelium			dj42n18	Yasufumi Emori unpublished cDNA library, olfactory epithelium
BJ828195.1	oriental weatherfish	Misgurnus anguillicaudatus	taxon:75329	580	varied	olfactory epithelium			dj41j23	Yasufumi Emori unpublished cDNA library, olfactory epithelium
BJ828554.1	oriental weatherfish	Misgurnus anguillicaudatus	taxon:75329	583	varied	olfactory epithelium			dj42n18	Yasufumi Emori unpublished cDNA library, olfactory epithelium
BJ821601.1	oriental weatherfish	Misgurnus anguillicaudatus	taxon:75329	610	varied	olfactory epithelium			dj9i18	Yasufumi Emori unpublished cDNA library, olfactory epithelium
BJ829472.1	oriental weatherfish	Misgurnus anguillicaudatus	taxon:75329	560	varied	olfactory epithelium			dj2h02	Yasufumi Emori unpublished cDNA library, olfactory epithelium
BJ819003.1	oriental weatherfish	Misgurnus anguillicaudatus	taxon:75329	611	varied	olfactory epithelium			dj10e13	Yasufumi Emori unpublished cDNA library, olfactory epithelium
BJ822005.1	oriental weatherfish	Misgurnus anguillicaudatus	taxon:75329	611	varied	olfactory epithelium			dj17f10	Yasufumi Emori unpublished cDNA library, olfactory epithelium
BJ838909.1	oriental weatherfish	Misgurnus anguillicaudatus	taxon:75329	568	varied	olfactory epithelium			dj39j11	Yasufumi Emori unpublished cDNA library, olfactory epithelium
BJ832739.1	oriental weatherfish	Misgurnus anguillicaudatus	taxon:75329	555	varied	olfactory epithelium			dj9i18	Yasufumi Emori unpublished cDNA library, olfactory epithelium
BJ819045.1	oriental weatherfish	Misgurnus anguillicaudatus	taxon:75329	621	varied	olfactory epithelium			dj10h09	Yasufumi Emori unpublished cDNA library, olfactory epithelium
BJ827619.1	oriental weatherfish	Misgurnus anguillicaudatus	taxon:75329	601	varied	olfactory epithelium			dj39j11	Yasufumi Emori unpublished cDNA library, olfactory epithelium
BJ826486.1	oriental weatherfish	Misgurnus anguillicaudatus	taxon:75329	613	varied	olfactory epithelium			dj35j06	Yasufumi Emori unpublished cDNA library, olfactory epithelium
BJ837081.1	oriental weatherfish	Misgurnus anguillicaudatus	taxon:75329	555	varied	olfactory epithelium			dj33c17	Yasufumi Emori unpublished cDNA library, olfactory epithelium
BJ825810.1	oriental weatherfish	Misgurnus anguillicaudatus	taxon:75329	611	varied	olfactory epithelium			dj33c17	Yasufumi Emori unpublished cDNA library, olfactory epithelium
BJ833159.1	oriental weatherfish	Misgurnus anguillicaudatus	taxon:75329	559	varied	olfactory epithelium			dj17f10	Yasufumi Emori unpublished cDNA library, olfactory epithelium
BJ832915.1	oriental weatherfish	Misgurnus anguillicaudatus	taxon:75329	569	varied	olfactory epithelium			dj16e09	Yasufumi Emori unpublished cDNA library, olfactory epithelium
BJ837772.1	oriental weatherfish	Misgurnus anguillicaudatus	taxon:75329	568	varied	olfactory epithelium			dj35j06	Yasufumi Emori unpublished cDNA library, olfactory epithelium
BJ829945.1	oriental weatherfish	Misgurnus anguillicaudatus	taxon:75329	555	varied	olfactory epithelium			dj10e13	Yasufumi Emori unpublished cDNA library, olfactory epithelium
BJ832508.1	oriental weatherfish	Misgurnus anguillicaudatus	taxon:75329	555	varied	olfactory epithelium			dj8k06	Yasufumi Emori unpublished cDNA library, olfactory epithelium
BJ821392.1	oriental weatherfish	Misgurnus anguillicaudatus	taxon:75329	615	varied	olfactory epithelium			dj8k06	Yasufumi Emori unpublished cDNA library, olfactory epithelium
BJ829989.1	oriental weatherfish	Misgurnus anguillicaudatus	taxon:75329	563	varied	olfactory epithelium			dj10h09	Yasufumi Emori unpublished cDNA library, olfactory epithelium
BJ821765.1	oriental weatherfish	Misgurnus anguillicaudatus	taxon:75329	611	varied	olfactory epithelium			dj16e09	Yasufumi Emori unpublished cDNA library, olfactory epithelium
BJ825649.1	oriental weatherfish	Misgurnus anguillicaudatus	taxon:75329	620	varied	olfactory epithelium			dj32i24	Yasufumi Emori unpublished cDNA library, olfactory epithelium
BJ836914.1	oriental weatherfish	Misgurnus anguillicaudatus	taxon:75329	570	varied	olfactory epithelium			dj32i24	Yasufumi Emori unpublished cDNA library, olfactory epithelium
BJ832733.1	oriental weatherfish	Misgurnus anguillicaudatus	taxon:75329	570	varied	olfactory epithelium			dj9i07	Yasufumi Emori unpublished cDNA library, olfactory epithelium
BJ822790.1	oriental weatherfish	Misgurnus anguillicaudatus	taxon:75329	606	varied	olfactory epithelium			dj20k21	Yasufumi Emori unpublished cDNA library, olfactory epithelium
BJ823129.1	oriental weatherfish	Misgurnus anguillicaudatus	taxon:75329	609	varied	olfactory epithelium			dj22e02	Yasufumi Emori unpublished cDNA library, olfactory epithelium
BJ836154.1	oriental weatherfish	Misgurnus anguillicaudatus	taxon:75329	557	varied	olfactory epithelium			dj29i16	Yasufumi Emori unpublished cDNA library, olfactory epithelium
BJ828891.1	oriental weatherfish	Misgurnus anguillicaudatus	taxon:75329	612	varied	olfactory epithelium			dj44c07	Yasufumi Emori unpublished cDNA library, olfactory epithelium
BJ824995.1	oriental weatherfish	Misgurnus anguillicaudatus	taxon:75329	616	varied	olfactory epithelium			dj29n16	Yasufumi Emori unpublished cDNA library, olfactory epithelium
BJ824908.1	oriental weatherfish	Misgurnus anguillicaudatus	taxon:75329	611	varied	olfactory epithelium			dj29i16	Yasufumi Emori unpublished cDNA library, olfactory epithelium
BJ836244.1	oriental weatherfish	Misgurnus anguillicaudatus	taxon:75329	558	varied	olfactory epithelium			dj29n16	Yasufumi Emori unpublished cDNA library, olfactory epithelium
BJ840223.1	oriental weatherfish	Misgurnus anguillicaudatus	taxon:75329	556	varied	olfactory epithelium			dj44c07	Yasufumi Emori unpublished cDNA library, olfactory epithelium
BJ831923.1	oriental weatherfish	Misgurnus anguillicaudatus	taxon:75329	567	varied	olfactory epithelium			dj6g19	Yasufumi Emori unpublished cDNA library, olfactory epithelium
BJ820850.1	oriental weatherfish	Misgurnus anguillicaudatus	taxon:75329	615	varied	olfactory epithelium			dj6g19	Yasufumi Emori unpublished cDNA library, olfactory epithelium
BJ834323.1	oriental weatherfish	Misgurnus anguillicaudatus	taxon:75329	561	varied	olfactory epithelium			dj22e02	Yasufumi Emori unpublished cDNA library, olfactory epithelium
BJ833965.1	oriental weatherfish	Misgurnus anguillicaudatus	taxon:75329	570	varied	olfactory epithelium			dj20k21	Yasufumi Emori unpublished cDNA library, olfactory epithelium
BJ831353.1	oriental weatherfish	Misgurnus anguillicaudatus	taxon:75329	528	varied	olfactory epithelium			dj4d16	Yasufumi Emori unpublished cDNA library, olfactory epithelium
BJ820357.1	oriental weatherfish	Misgurnus anguillicaudatus	taxon:75329	581	varied	olfactory epithelium			dj4d16	Yasufumi Emori unpublished cDNA library, olfactory epithelium
BJ826424.1	oriental weatherfish	Misgurnus anguillicaudatus	taxon:75329	583	varied	olfactory epithelium			dj35f20	Yasufumi Emori unpublished cDNA library, olfactory epithelium
BJ837710.1	oriental weatherfish	Misgurnus anguillicaudatus	taxon:75329	536	varied	olfactory epithelium			dj35f20	Yasufumi Emori unpublished cDNA library, olfactory epithelium
BJ837810.1	oriental weatherfish	Misgurnus anguillicaudatus	taxon:75329	561	varied	olfactory epithelium			dj35l06	Yasufumi Emori unpublished cDNA library, olfactory epithelium
BJ829178.1	oriental weatherfish	Misgurnus anguillicaudatus	taxon:75329	549	varied	olfactory epithelium			dj1d18	Yasufumi Emori unpublished cDNA library, olfactory epithelium
BJ819363.1	oriental weatherfish	Misgurnus anguillicaudatus	taxon:75329	606	varied	olfactory epithelium			dj11n08	Yasufumi Emori unpublished cDNA library, olfactory epithelium
BJ818444.1	oriental weatherfish	Misgurnus anguillicaudatus	taxon:75329	606	varied	olfactory epithelium			dj1d18	Yasufumi Emori unpublished cDNA library, olfactory epithelium
BJ830328.1	oriental weatherfish	Misgurnus anguillicaudatus	taxon:75329	548	varied	olfactory epithelium			dj11n08	Yasufumi Emori unpublished cDNA library, olfactory epithelium
BJ826524.1	oriental weatherfish	Misgurnus anguillicaudatus	taxon:75329	605	varied	olfactory epithelium			dj35l06	Yasufumi Emori unpublished cDNA library, olfactory epithelium
BJ826192.1	oriental weatherfish	Misgurnus anguillicaudatus	taxon:75329	608	varied	olfactory epithelium			dj34j06	Yasufumi Emori unpublished cDNA library, olfactory epithelium
BJ824374.1	oriental weatherfish	Misgurnus anguillicaudatus	taxon:75329	607	varied	olfactory epithelium			dj27i10	Yasufumi Emori unpublished cDNA library, olfactory epithelium
BJ830893.1	oriental weatherfish	Misgurnus anguillicaudatus	taxon:75329	559	varied	olfactory epithelium			dj14d11	Yasufumi Emori unpublished cDNA library, olfactory epithelium
BJ837482.1	oriental weatherfish	Misgurnus anguillicaudatus	taxon:75329	564	varied	olfactory epithelium			dj34j06	Yasufumi Emori unpublished cDNA library, olfactory epithelium
BJ835613.1	oriental weatherfish	Misgurnus anguillicaudatus	taxon:75329	551	varied	olfactory epithelium			dj27i10	Yasufumi Emori unpublished cDNA library, olfactory epithelium
BJ829293.1	oriental weatherfish	Misgurnus anguillicaudatus	taxon:75329	559	varied	olfactory epithelium			dj1l19	Yasufumi Emori unpublished cDNA library, olfactory epithelium
BJ819757.1	oriental weatherfish	Misgurnus anguillicaudatus	taxon:75329	611	varied	olfactory epithelium			dj13i14	Yasufumi Emori unpublished cDNA library, olfactory epithelium
BJ830738.1	oriental weatherfish	Misgurnus anguillicaudatus	taxon:75329	551	varied	olfactory epithelium			dj13i14	Yasufumi Emori unpublished cDNA library, olfactory epithelium
BJ829087.1	oriental weatherfish	Misgurnus anguillicaudatus	taxon:75329	611	varied	olfactory epithelium			dj44n14	Yasufumi Emori unpublished cDNA library, olfactory epithelium
BJ819438.1	oriental weatherfish	Misgurnus anguillicaudatus	taxon:75329	607	varied	olfactory epithelium			dj12c03	Yasufumi Emori unpublished cDNA library, olfactory epithelium
BJ819912.1	oriental weatherfish	Misgurnus anguillicaudatus	taxon:75329	610	varied	olfactory epithelium			dj14d11	Yasufumi Emori unpublished cDNA library, olfactory epithelium
BJ830412.1	oriental weatherfish	Misgurnus anguillicaudatus	taxon:75329	551	varied	olfactory epithelium			dj12c03	Yasufumi Emori unpublished cDNA library, olfactory epithelium
BJ840422.1	oriental weatherfish	Misgurnus anguillicaudatus	taxon:75329	553	varied	olfactory epithelium			dj44n14	Yasufumi Emori unpublished cDNA library, olfactory epithelium
BJ826018.1	oriental weatherfish	Misgurnus anguillicaudatus	taxon:75329	583	varied	olfactory epithelium			dj33p02	Yasufumi Emori unpublished cDNA library, olfactory epithelium
BJ837300.1	oriental weatherfish	Misgurnus anguillicaudatus	taxon:75329	527	varied	olfactory epithelium			dj33p02	Yasufumi Emori unpublished cDNA library, olfactory epithelium
BJ832218.1	oriental weatherfish	Misgurnus anguillicaudatus	taxon:75329	763	varied	olfactory epithelium			dj7i13	Yasufumi Emori unpublished cDNA library, olfactory epithelium
BJ818500.1	oriental weatherfish	Misgurnus anguillicaudatus	taxon:75329	453	varied	olfactory epithelium			dj1l19	Yasufumi Emori unpublished cDNA library, olfactory epithelium
BJ821126.1	oriental weatherfish	Misgurnus anguillicaudatus	taxon:75329	618	varied	olfactory epithelium			dj7i13	Yasufumi Emori unpublished cDNA library, olfactory epithelium
BJ825767.1	oriental weatherfish	Misgurnus anguillicaudatus	taxon:75329	519	varied	olfactory epithelium			dj33a01	Yasufumi Emori unpublished cDNA library, olfactory epithelium
BJ821845.1	oriental weatherfish	Misgurnus anguillicaudatus	taxon:75329	694	varied	olfactory epithelium			dj16k19	Yasufumi Emori unpublished cDNA library, olfactory epithelium
BJ830462.1	oriental weatherfish	Misgurnus anguillicaudatus	taxon:75329	775	varied	olfactory epithelium			dj12f16	Yasufumi Emori unpublished cDNA library, olfactory epithelium
BJ837891.1	oriental weatherfish	Misgurnus anguillicaudatus	taxon:75329	760	varied	olfactory epithelium			dj35p13	Yasufumi Emori unpublished cDNA library, olfactory epithelium
BJ818463.1	oriental weatherfish	Misgurnus anguillicaudatus	taxon:75329	526	varied	olfactory epithelium			dj1g21	Yasufumi Emori unpublished cDNA library, olfactory epithelium
BJ833281.1	oriental weatherfish	Misgurnus anguillicaudatus	taxon:75329	416	varied	olfactory epithelium			dj17n04	Yasufumi Emori unpublished cDNA library, olfactory epithelium
BJ822123.1	oriental weatherfish	Misgurnus anguillicaudatus	taxon:75329	481	varied	olfactory epithelium			dj17n04	Yasufumi Emori unpublished cDNA library, olfactory epithelium
BJ824035.1	oriental weatherfish	Misgurnus anguillicaudatus	taxon:75329	358	varied	olfactory epithelium			dj26c12	Yasufumi Emori unpublished cDNA library, olfactory epithelium
BJ836434.1	oriental weatherfish	Misgurnus anguillicaudatus	taxon:75329	797	varied	olfactory epithelium			dj30k16	Yasufumi Emori unpublished cDNA library, olfactory epithelium
BJ837288.1	oriental weatherfish	Misgurnus anguillicaudatus	taxon:75329	417	varied	olfactory epithelium			dj33o11	Yasufumi Emori unpublished cDNA library, olfactory epithelium
BJ826009.1	oriental weatherfish	Misgurnus anguillicaudatus	taxon:75329	460	varied	olfactory epithelium			dj33o11	Yasufumi Emori unpublished cDNA library, olfactory epithelium
BJ828487.1	oriental weatherfish	Misgurnus anguillicaudatus	taxon:75329	444	varied	olfactory epithelium			dj42j21	Yasufumi Emori unpublished cDNA library, olfactory epithelium
BJ840076.1	oriental weatherfish	Misgurnus anguillicaudatus	taxon:75329	381	varied	olfactory epithelium			dj43j21	Yasufumi Emori unpublished cDNA library, olfactory epithelium
BJ839799.1	oriental weatherfish	Misgurnus anguillicaudatus	taxon:75329	395	varied	olfactory epithelium			dj42j21	Yasufumi Emori unpublished cDNA library, olfactory epithelium
BJ828005.1	oriental weatherfish	Misgurnus anguillicaudatus	taxon:75329	361	varied	olfactory epithelium			dj40p07	Yasufumi Emori unpublished cDNA library, olfactory epithelium
BJ839307.1	oriental weatherfish	Misgurnus anguillicaudatus	taxon:75329	313	varied	olfactory epithelium			dj40p07	Yasufumi Emori unpublished cDNA library, olfactory epithelium
BJ833000.1	oriental weatherfish	Misgurnus anguillicaudatus	taxon:75329	750	varied	olfactory epithelium			dj16k19	Yasufumi Emori unpublished cDNA library, olfactory epithelium
BJ833072.1	oriental weatherfish	Misgurnus anguillicaudatus	taxon:75329	748	varied	olfactory epithelium			dj16p15	Yasufumi Emori unpublished cDNA library, olfactory epithelium
BJ836550.1	oriental weatherfish	Misgurnus anguillicaudatus	taxon:75329	352	varied	olfactory epithelium			dj31d05	Yasufumi Emori unpublished cDNA library, olfactory epithelium
BJ826607.1	oriental weatherfish	Misgurnus anguillicaudatus	taxon:75329	705	varied	olfactory epithelium			dj35p13	Yasufumi Emori unpublished cDNA library, olfactory epithelium
BJ837891.1	oriental weatherfish	Misgurnus anguillicaudatus	taxon:75329	760	varied	olfactory epithelium			dj35p13	Yasufumi Emori unpublished cDNA library, olfactory epithelium
BJ833045.1	oriental weatherfish	Misgurnus anguillicaudatus	taxon:75329	757	varied	olfactory epithelium			dj16n19	Yasufumi Emori unpublished cDNA library, olfactory epithelium
BJ822128.1	oriental weatherfish	Misgurnus anguillicaudatus	taxon:75329	248	varied	olfactory epithelium			dj17n13	Yasufumi Emori unpublished cDNA library, olfactory epithelium
BJ830462.1	oriental weatherfish	Misgurnus anguillicaudatus	taxon:75329	775	varied	olfactory epithelium			dj12f16	Yasufumi Emori unpublished cDNA library, olfactory epithelium
BJ821917.1	oriental weatherfish	Misgurnus anguillicaudatus	taxon:75329	803	varied	olfactory epithelium			dj16p15	Yasufumi Emori unpublished cDNA library, olfactory epithelium
BJ821595.1	oriental weatherfish	Misgurnus anguillicaudatus	taxon:75329	272	varied	olfactory epithelium			dj9i07	Yasufumi Emori unpublished cDNA library, olfactory epithelium
BJ821845.1	oriental weatherfish	Misgurnus anguillicaudatus	taxon:75329	694	varied	olfactory epithelium			dj16k19	Yasufumi Emori unpublished cDNA library, olfactory epithelium
BJ819486.1	oriental weatherfish	Misgurnus anguillicaudatus	taxon:75329	751	varied	olfactory epithelium			dj12f16	Yasufumi Emori unpublished cDNA library, olfactory epithelium
GO926537.1	eastern newt	Notophthalmus viridescens	taxon:8316	665	adult	regenerating heart tissue				non normalized cDNA library of 14d regenerating newt heart				Organ: heart; Vector: pDNR-LIB; Site_1: SFI1A; Site_2: SFI1B; cDNA from regenerating newt heart tissue, 14 days after ventricular damage
GO926528.1	eastern newt	Notophthalmus viridescens	taxon:8316	866	adult	regenerating heart tissue				non normalized cDNA library of 14d regenerating newt heart				Organ: heart; Vector: pDNR-LIB; Site_1: SFI1A; Site_2: SFI1B; cDNA from regenerating newt heart tissue, 14 days after ventricular damage
GO927348.1	eastern newt	Notophthalmus viridescens	taxon:8316	661	adult	regenerating heart tissue				non normalized cDNA library of 14d regenerating newt heart				Organ: heart; Vector: pDNR-LIB; Site_1: SFI1A; Site_2: SFI1B; cDNA from regenerating newt heart tissue, 14 days after ventricular damage
GO932693.1	eastern newt	Notophthalmus viridescens	taxon:8316	670	adult	regenerating heart tissue				non normalized cDNA library of 14d regenerating newt heart				Organ: heart; Vector: pDNR-LIB; Site_1: SFI1A; Site_2: SFI1B; cDNA from regenerating newt heart tissue, 14 days after ventricular damage
GO933998.1	eastern newt	Notophthalmus viridescens	taxon:8316	863	adult	regenerating heart tissue				non normalized cDNA library of 14d regenerating newt heart				Organ: heart; Vector: pDNR-LIB; Site_1: SFI1A; Site_2: SFI1B; cDNA from regenerating newt heart tissue, 14 days after ventricular damage
GO933995.1	eastern newt	Notophthalmus viridescens	taxon:8316	863	adult	regenerating heart tissue				non normalized cDNA library of 14d regenerating newt heart				Organ: heart; Vector: pDNR-LIB; Site_1: SFI1A; Site_2: SFI1B; cDNA from regenerating newt heart tissue, 14 days after ventricular damage
GO933997.1	eastern newt	Notophthalmus viridescens	taxon:8316	863	adult	regenerating heart tissue				non normalized cDNA library of 14d regenerating newt heart				Organ: heart; Vector: pDNR-LIB; Site_1: SFI1A; Site_2: SFI1B; cDNA from regenerating newt heart tissue, 14 days after ventricular damage
GO933996.1	eastern newt	Notophthalmus viridescens	taxon:8316	863	adult	regenerating heart tissue				non normalized cDNA library of 14d regenerating newt heart				Organ: heart; Vector: pDNR-LIB; Site_1: SFI1A; Site_2: SFI1B; cDNA from regenerating newt heart tissue, 14 days after ventricular damage
GO931447.1	eastern newt	Notophthalmus viridescens	taxon:8316	664	adult	regenerating heart tissue				non normalized cDNA library of 14d regenerating newt heart				Organ: heart; Vector: pDNR-LIB; Site_1: SFI1A; Site_2: SFI1B; cDNA from regenerating newt heart tissue, 14 days after ventricular damage
GO927486.1	eastern newt	Notophthalmus viridescens	taxon:8316	594	adult	regenerating heart tissue				non normalized cDNA library of 14d regenerating newt heart				Organ: heart; Vector: pDNR-LIB; Site_1: SFI1A; Site_2: SFI1B; cDNA from regenerating newt heart tissue, 14 days after ventricular damage
GO930099.1	eastern newt	Notophthalmus viridescens	taxon:8316	456	adult	regenerating heart tissue				non normalized cDNA library of 14d regenerating newt heart				Organ: heart; Vector: pDNR-LIB; Site_1: SFI1A; Site_2: SFI1B; cDNA from regenerating newt heart tissue, 14 days after ventricular damage
GO930094.1	eastern newt	Notophthalmus viridescens	taxon:8316	351	adult	regenerating heart tissue				non normalized cDNA library of 14d regenerating newt heart				Organ: heart; Vector: pDNR-LIB; Site_1: SFI1A; Site_2: SFI1B; cDNA from regenerating newt heart tissue, 14 days after ventricular damage
CA380336.1	rainbow trout	Oncorhynchus mykiss	taxon:8022	639		pooled			1RT50K06_C_F03	NCCCWA 1RT	DH10B			Vector: pCMV SPORT6; Site_1: NotI; Site_2: SalI; Library made from pooled tissue from brain, gill, liver, spleen, muscle, and kidney.
CA352688.1	rainbow trout	Oncorhynchus mykiss	taxon:8022	579		pooled			1RT61N09_B_G05	NCCCWA 1RT	DH10B			Vector: pCMV SPORT6; Site_1: NotI; Site_2: SalI; Library made from pooled tissue from brain, gill, liver, spleen, muscle, and kidney.
CA360551.1	rainbow trout	Oncorhynchus mykiss	taxon:8022	634		pooled			1RT106K10_C_F05	NCCCWA 1RT	DH10B			Vector: pCMV SPORT6; Site_1: NotI; Site_2: SalI; Library made from pooled tissue from brain, gill, liver, spleen, muscle, and kidney.
CA372522.1	rainbow trout	Oncorhynchus mykiss	taxon:8022	642		pooled			1RT9G07_A_D04	NCCCWA 1RT	DH10B			Vector: pCMV SPORT6; Site_1: NotI; Site_2: SalI; Library made from pooled tissue from brain, gill, liver, spleen, muscle, and kidney.
CF752903.1	rainbow trout	Oncorhynchus mykiss	taxon:8022	671				macrophages		12hr LPS Zap Express Library				Vector: pBK-CMV
CA356327.1	rainbow trout	Oncorhynchus mykiss	taxon:8022	454		pooled			1RT95F09_B_C05	NCCCWA 1RT	DH10B			Vector: pCMV SPORT6; Site_1: NotI; Site_2: SalI; Library made from pooled tissue from brain, gill, liver, spleen, muscle, and kidney.
CB497223.1	rainbow trout	Oncorhynchus mykiss	taxon:8022	490						Oncorhynchus mykiss Chilliwack River steelhead whole			Chilliwack River steelhead	Vector: pBlueScriptIISK+; Library Creator: Matthew L Rise, BF Koop ; Rainbow trout tissue contributors: Robert Devlin (DFO, Vancouver, B.C.)
CR376086.2	rainbow trout	Oncorhynchus mykiss	taxon:8022	804		testis			tcbi0027.e.02	AGENAE Rainbow trout normalized testis library (tcbi)	DH10B			Vector: pT7T3D-PacI; Clone distribution : AGENAE Resource centre. Francois PIUMI, Francois.Piumi@jouy.inra.fr, INRA, CEA Radiobiologie et Etude du genome (LREG), Domaine de Vilvert, 78352, Jouy-en-Josas cedex, FRANCE, +33 (0) 1.34.65.28.02, +33 (0) 1.34.65.22.73
BX866963.3	rainbow trout	Oncorhynchus mykiss	taxon:8022	786	from embryos to adults	multi-tissues			tcba0026.m.13	tcba	DH10B			Vector: pT7T3D-PacI; Rainbow trout multi-tissues - normalized + 1 subtraction; Clone distribution : AGENAE Resource centre. Francois PIUMI, Francois.Piumi@jouy.inra.fr, INRA, CEA Radiobiologie et Etude du genome (LREG), Domaine de Vilvert, 78352, Jouy-en-Josas cedex, FRANCE, +33 (0) 1.34.65.28.02, +33 (0) 1.34.65.22.73
CU073683.1	rainbow trout	Oncorhynchus mykiss	taxon:8022	1392	from embryos to adults				tcbk0037.e.02	AGENAE Rainbow trout multi-tissues library (tcce)	DH10B			Vector: pT7T3D pac - pCMVSport; Clone distribution : AGENAE Resource centre. Francois PIUMI, Francois.Piumi@jouy.inra.fr, INRA, CEA Radiobiologie et Etude du genome (LREG), Domaine de Vilvert, 78352, Jouy-en-Josas cedex, FRANCE, +33 (0) 1.34.65.28.02, +33 (0) 1.34.65.22.73
CX256107.1	rainbow trout	Oncorhynchus mykiss	taxon:8022	688		pooled			02RT117L11	NCCCWA 02RT	DH10B			Vector: pCMV Sport6.0; This library was created by A.-S. Goupil and Y. Guiguen who subtracted the NCCCWA 1RT library from the INRA multi-tissue library.
CA368906.1	rainbow trout	Oncorhynchus mykiss	taxon:8022	725		pooled			1RT155O13_A_H07	NCCCWA 1RT	DH10B			Vector: pCMV SPORT6; Site_1: NotI; Site_2: SalI; Library made from pooled tissue from brain, gill, liver, spleen, muscle, and kidney.
CX257164.1	rainbow trout	Oncorhynchus mykiss	taxon:8022	689		pooled			02RT119E01	NCCCWA 02RT	DH10B			Vector: pCMV Sport6.0; This library was created by A.-S. Goupil and Y. Guiguen who subtracted the NCCCWA 1RT library from the INRA multi-tissue library.
BX863046.3	rainbow trout	Oncorhynchus mykiss	UNILIB:34381	763	from embryos to adults	multi-tissues			tcba0016.m.04	tcba	DH10B			Vector: pT7T3D-PacI; Rainbow trout multi-tissues - normalized + 1 subtraction; Clone distribution : AGENAE Resource centre. Francois PIUMI, Francois.Piumi@jouy.inra.fr, INRA, CEA Radiobiologie et Etude du genome (LREG), Domaine de Vilvert, 78352, Jouy-en-Josas cedex, FRANCE, +33 (0) 1.34.65.28.02, +33 (0) 1.34.65.22.73
BX889568.3	rainbow trout	Oncorhynchus mykiss	taxon:8022	856	from embryos to adults	multi-tissues			tcbk0046.e.07	tcbk	DH10B			Vector: pT7T3D-PacI; AGENAE Rainbow trout multi-tissues - normalized + 2 subtractions; Clone distribution : AGENAE Resource centre. Francois PIUMI, Francois.Piumi@jouy.inra.fr, INRA, CEA Radiobiologie et Etude du genome (LREG), Domaine de Vilvert, 78352, Jouy-en-Josas cedex, FRANCE, +33 (0) 1.34.65.28.02, +33 (0) 1.34.65.22.73
BX885377.3	rainbow trout	Oncorhynchus mykiss	taxon:8022	369	from embryos to adults	multi-tissues			tcbk0049.h.16	tcbk	DH10B			Vector: pT7T3D-PacI; AGENAE Rainbow trout multi-tissues - normalized + 2 subtractions; Clone distribution : AGENAE Resource centre. Francois PIUMI, Francois.Piumi@jouy.inra.fr, INRA, CEA Radiobiologie et Etude du genome (LREG), Domaine de Vilvert, 78352, Jouy-en-Josas cedex, FRANCE, +33 (0) 1.34.65.28.02, +33 (0) 1.34.65.22.73
BX886644.3	rainbow trout	Oncorhynchus mykiss	taxon:8022	773	from embryos to adults	multi-tissues			tcbk0037.e.02	tcbk	DH10B			Vector: pT7T3D-PacI; AGENAE Rainbow trout multi-tissues - normalized + 2 subtractions; Clone distribution : AGENAE Resource centre. Francois PIUMI, Francois.Piumi@jouy.inra.fr, INRA, CEA Radiobiologie et Etude du genome (LREG), Domaine de Vilvert, 78352, Jouy-en-Josas cedex, FRANCE, +33 (0) 1.34.65.28.02, +33 (0) 1.34.65.22.73
GE838242.1	rainbow trout	Oncorhynchus mykiss	taxon:8022	845				white blood cell	omyk_evo_511_068	omykevo WBC Oncorhynchus mykiss cDNA				Vector: pAL17.3; Tissue contributors: Motoshige Yasuike, Ryosuke Yazawa, Kris von Schalburg
GE837047.1	rainbow trout	Oncorhynchus mykiss	taxon:8022	794				white blood cell	omyk_evo_509_218	omykevo WBC Oncorhynchus mykiss cDNA				Vector: pAL17.3; Tissue contributors: Motoshige Yasuike, Ryosuke Yazawa, Kris von Schalburg
GE837046.1	rainbow trout	Oncorhynchus mykiss	taxon:8022	702				white blood cell	omyk_evo_509_218	omykevo WBC Oncorhynchus mykiss cDNA				Vector: pAL17.3; Tissue contributors: Motoshige Yasuike, Ryosuke Yazawa, Kris von Schalburg
CA378856.1	rainbow trout	Oncorhynchus mykiss	taxon:8022	661		pooled			1RT44C24_C_B12	NCCCWA 1RT	DH10B			Vector: pCMV SPORT6; Site_1: NotI; Site_2: SalI; Library made from pooled tissue from brain, gill, liver, spleen, muscle, and kidney.
GE838241.1	rainbow trout	Oncorhynchus mykiss	taxon:8022	932				white blood cell	omyk_evo_511_068	omykevo WBC Oncorhynchus mykiss cDNA				Vector: pAL17.3; Tissue contributors: Motoshige Yasuike, Ryosuke Yazawa, Kris von Schalburg
BX911073.3	rainbow trout	Oncorhynchus mykiss	taxon:8022	889	from embryos to adults	multi-tissues			tcbk0068.d.22	tcbk	DH10B			Vector: pT7T3D-PacI; AGENAE Rainbow trout multi-tissues - normalized + 2 subtractions; Clone distribution : AGENAE Resource centre. Francois PIUMI, Francois.Piumi@jouy.inra.fr, INRA, CEA Radiobiologie et Etude du genome (LREG), Domaine de Vilvert, 78352, Jouy-en-Josas cedex, FRANCE, +33 (0) 1.34.65.28.02, +33 (0) 1.34.65.22.73
BX886644.3	rainbow trout	Oncorhynchus mykiss	taxon:8022	773	from embryos to adults	multi-tissues			tcbk0037.e.02	tcbk	DH10B			Vector: pT7T3D-PacI; AGENAE Rainbow trout multi-tissues - normalized + 2 subtractions; Clone distribution : AGENAE Resource centre. Francois PIUMI, Francois.Piumi@jouy.inra.fr, INRA, CEA Radiobiologie et Etude du genome (LREG), Domaine de Vilvert, 78352, Jouy-en-Josas cedex, FRANCE, +33 (0) 1.34.65.28.02, +33 (0) 1.34.65.22.73
CX257163.1	rainbow trout	Oncorhynchus mykiss	taxon:8022	666		pooled			02RT119E01	NCCCWA 02RT	DH10B			Vector: pCMV Sport6.0; This library was created by A.-S. Goupil and Y. Guiguen who subtracted the NCCCWA 1RT library from the INRA multi-tissue library.
CB498143.1	rainbow trout	Oncorhynchus mykiss	taxon:8022	605						Oncorhynchus mykiss Chilliwack River steelhead whole			Chilliwack River steelhead	Vector: pBlueScriptIISK+; Library Creator: Matthew L Rise, BF Koop ; Rainbow trout tissue contributors: Robert Devlin (DFO, Vancouver, B.C.)
CU073683.1	rainbow trout	Oncorhynchus mykiss	taxon:8022	1392	from embryos to adults				tcbk0037.e.02	AGENAE Rainbow trout multi-tissues library (tcce)	DH10B			Vector: pT7T3D pac - pCMVSport; Clone distribution : AGENAE Resource centre. Francois PIUMI, Francois.Piumi@jouy.inra.fr, INRA, CEA Radiobiologie et Etude du genome (LREG), Domaine de Vilvert, 78352, Jouy-en-Josas cedex, FRANCE, +33 (0) 1.34.65.28.02, +33 (0) 1.34.65.22.73
BX874048.3	rainbow trout	Oncorhynchus mykiss	taxon:8022	802	from embryos to adults	multi-tissues			tcbk0024.p.15	tcbk	DH10B			Vector: pT7T3D-PacI; AGENAE Rainbow trout multi-tissues - normalized + 2 subtractions; Clone distribution : AGENAE Resource centre. Francois PIUMI, Francois.Piumi@jouy.inra.fr, INRA, CEA Radiobiologie et Etude du genome (LREG), Domaine de Vilvert, 78352, Jouy-en-Josas cedex, FRANCE, +33 (0) 1.34.65.28.02, +33 (0) 1.34.65.22.73
CA373544.1	rainbow trout	Oncorhynchus mykiss	taxon:8022	740		pooled			1RT14K03_A_F02	NCCCWA 1RT	DH10B			Vector: pCMV SPORT6; Site_1: NotI; Site_2: SalI; Library made from pooled tissue from brain, gill, liver, spleen, muscle, and kidney.
CA387407.1	rainbow trout	Oncorhynchus mykiss	taxon:8022	778		pooled			1RT163K17_A_F09	NCCCWA 1RT	DH10B			Vector: pCMV SPORT6; Site_1: NotI; Site_2: SalI; Library made from pooled tissue from brain, gill, liver, spleen, muscle, and kidney.
GE837046.1	rainbow trout	Oncorhynchus mykiss	taxon:8022	702				white blood cell	omyk_evo_509_218	omykevo WBC Oncorhynchus mykiss cDNA				Vector: pAL17.3; Tissue contributors: Motoshige Yasuike, Ryosuke Yazawa, Kris von Schalburg
BX301664.2	rainbow trout	Oncorhynchus mykiss	taxon:8022	648	from embryos to adults	adipose tissue, blood, brain, differentiating gonads, gills, interrenal, intestine, kidney, liver, muscle, ovary, pituitary, testis			tcay0008.e.01	tcay	DH10B			Vector: pT7T3D-PacI; Rainbow trout multi-tissues - normalized + 1 subtraction (tcay) ; Clone distribution : AGENAE Resource centre. Francois PIUMI, Francois.Piumi@jouy.inra.fr, INRA, CEA Radiobiologie et Etude du genome (LREG), Domaine de Vilvert, 78352, Jouy-en-Josas cedex, France, +33 (0) 1.34.65.28.02, +33 (0) 1.34.65.22.73
BX301663.3	rainbow trout	Oncorhynchus mykiss	taxon:8022	940	from embryos to adults	adipose tissue, blood, brain, differentiating gonads, gills, interrenal, intestine, kidney, liver, muscle, ovary, pituitary, testis			tcay0008.e.01	tcay	DH10B			Vector: pT7T3D-PacI; Rainbow trout multi-tissues - normalized + 1 subtraction (tcay) ; Clone distribution : AGENAE Resource centre. Francois PIUMI, Francois.Piumi@jouy.inra.fr, INRA, CEA Radiobiologie et Etude du genome (LREG), Domaine de Vilvert, 78352, Jouy-en-Josas cedex, France, +33 (0) 1.34.65.28.02, +33 (0) 1.34.65.22.73
BX863047.3	rainbow trout	Oncorhynchus mykiss	taxon:8022	580	from embryos to adults	multi-tissues			tcba0016.m.02	tcba	DH10B			Vector: pT7T3D-PacI; Rainbow trout multi-tissues - normalized + 1 subtraction; Clone distribution : AGENAE Resource centre. Francois PIUMI, Francois.Piumi@jouy.inra.fr, INRA, CEA Radiobiologie et Etude du genome (LREG), Domaine de Vilvert, 78352, Jouy-en-Josas cedex, FRANCE, +33 (0) 1.34.65.28.02, +33 (0) 1.34.65.22.73
CA353785.1	rainbow trout	Oncorhynchus mykiss	taxon:8022	207		pooled			1RT74N23_B_G12	NCCCWA 1RT	DH10B			Vector: pCMV SPORT6; Site_1: NotI; Site_2: SalI; Library made from pooled tissue from brain, gill, liver, spleen, muscle, and kidney.
GR689326.1	Nile tilapia	Oreochromis niloticus	taxon:8128	537	adult	spleen				Tilapia adult spleen library				normalized
GR652811.1	Nile tilapia	Oreochromis niloticus	taxon:8128	462	adult	heart				Tilapia adult heart library				normalized
GR669692.1	Nile tilapia	Oreochromis niloticus	taxon:8128	553	adult	olfactory epithelium				Tilapia adult olfactory epithelium library				normalized
GR694699.1	Nile tilapia	Oreochromis niloticus	taxon:8128	589	adult	stomach				Tilapia adult stomach library				normalized
GR673626.1	Nile tilapia	Oreochromis niloticus	taxon:8128	559	adult	ovary				Tilapia adult ovary library		female		normalized
GR652870.1	Nile tilapia	Oreochromis niloticus	taxon:8128	469	adult	heart				Tilapia adult heart library				normalized
GR590233.1	Nile tilapia	Oreochromis niloticus	taxon:8128	310	14 to 54 days post-fertilization gonads					Tilapia library of mixed differentiating XX and XY gonads			Ivory Coast Bouake strain	Organ: gonads; Vector: pAL16; XY males, XX females treated at 27oC and XX females treated at 36oC. Pools of gonads were used to prepare total RNAs which were then used for dscDNA with the SMART approach (Evrogen). Normalization was performed using the DSN method. The library was prepared after amplification of the normalized fraction.
GR678753.1	Nile tilapia	Oreochromis niloticus	taxon:8128	303	adult	ovary				Tilapia adult ovary library		female		normalized
GR653045.1	Nile tilapia	Oreochromis niloticus	taxon:8128	410	adult	heart				Tilapia adult heart library				normalized
GR693650.1	Nile tilapia	Oreochromis niloticus	taxon:8128	538	adult	stomach				Tilapia adult stomach library				normalized
AM154676.1	Japanese medaka	Oryzias latipes	taxon:8090	550	neurula (Iwamatsu stage 17-23)				McF0040N22-MGRbd1	Oryzias latipes CAB neurula (Iwamatsu stage 17-23)			CAB
DC263188.1	Japanese medaka	Oryzias latipes	taxon:8090	402	adult	regenerating adult caudal fin, 10 days postamputation			olrf12e16	Oryzias latipes regenerating fin 10 days postamputation cDNA library
DC270941.1	Japanese medaka	Oryzias latipes	taxon:8090	346	adult	regenerating adult caudal fin, 10 days postamputation			olrf12e16	Oryzias latipes regenerating fin 10 days postamputation cDNA library
EL517941.1	rainbow smelt	Osmerus mordax	taxon:8014	427					omor_obrh_004_079_fwd	omorobrh Osmerus mordax cDNA				Organ: brain; Vector: pBlueScriptIISK+; Tissue contributors: Vanya Ewart (NRC Institute for Marine Biosciences, Halifax, N.S.)
FE042309.1	Japanese flounder	Paralichthys olivaceus	taxon:8255	722		bowel				Paralichthys olivaceus bowel cDNA library
CO548709.1	sea lamprey	Petromyzon marinus	taxon:7757	923	unstimulated larvae			lymphocyte		Sea lamprey LyEST				Vector: Lambda ZAP Express; lymphocyte mRNA ESTs from unstimulated larvae. All are from arrayed colonies from a directionally cloned cDNA library in Lambda ZAP Express (Stratagene). All are single pass 5' sequences.
EC381692.1	sea lamprey	Petromyzon marinus	taxon:7757	737	Adult					Lamprey_EST_Olfactory	DH10B			Vector: pSPORT1; Site_1: NotI; Site_2: SalI
CO545613.1	sea lamprey	Petromyzon marinus	taxon:7757	588	unstimulated larvae			lymphocyte		Sea lamprey LyEST				Vector: Lambda ZAP Express; lymphocyte mRNA ESTs from unstimulated larvae. All are from arrayed colonies from a directionally cloned cDNA library in Lambda ZAP Express (Stratagene). All are single pass 5' sequences.
CO550207.1	sea lamprey	Petromyzon marinus	taxon:7757	615	unstimulated larvae			lymphocyte		Sea lamprey LyEST				Vector: Lambda ZAP Express; lymphocyte mRNA ESTs from unstimulated larvae. All are from arrayed colonies from a directionally cloned cDNA library in Lambda ZAP Express (Stratagene). All are single pass 5' sequences.
CO550207.1	sea lamprey	Petromyzon marinus	taxon:7757	615	unstimulated larvae			lymphocyte		Sea lamprey LyEST				Vector: Lambda ZAP Express; lymphocyte mRNA ESTs from unstimulated larvae. All are from arrayed colonies from a directionally cloned cDNA library in Lambda ZAP Express (Stratagene). All are single pass 5' sequences.
CO552186.1	sea lamprey	Petromyzon marinus	taxon:7757	694	immune stimulated larvae			lymphocyte		Sea lamprey AcLy				Vector: pGEM-T Easy; lymphocyte mRNA ESTs from PCR subtracted cDNA libraries of immune stimulated larvae. All are single pass 5' or 3' sequences randomly cloned in pGEM-T Easy (Promega).
EC425523.1	sea lamprey	Petromyzon marinus	taxon:7757	249	Fertilized egg to Completion of digestive tract					Lamprey_EST_Embryo	DH10B	Mix		Vector: pDNR-LIB; Site_1: Sfi I; Site_2: Sfi I
DT355133.1	fathead minnow	Pimephales promelas	taxon:90988	837	Adult	ovary			CABW891	CABW Pimephales promelas ovary 7-8 month adults, females pooled (M)				Vector: pCMVsport6; The library was made from dT primed cDNA and cloned into Invitrogen vector pCMVsport6. Poly A RNA were primed with an oligo dT primer (5'- GACTAGTTCTAGATCGCGAGCGGCCGCCCTTTTTTTTTTTTTTT -3') ligated to a SalI adapter (5'- TCGACCCACGCGTCCG and 5'- CGGACGCGTGGG) and digested with NotI. cDNA was size selected using 1.1% agarose gel electrophoresis (L 0.5-1.2k, M 1.2-2.5k, H >2.5k) …
DT355132.1	fathead minnow	Pimephales promelas	taxon:90988	848	Adult	ovary			CABW891	CABW Pimephales promelas ovary 7-8 month adults, females pooled (M)				Vector: pCMVsport6; The library was made from dT primed cDNA and cloned into Invitrogen vector pCMVsport6. Poly A RNA were primed with an oligo dT primer (5'- GACTAGTTCTAGATCGCGAGCGGCCGCCCTTTTTTTTTTTTTTT -3') ligated to a SalI adapter (5'- TCGACCCACGCGTCCG and 5'- CGGACGCGTGGG) and digested with NotI. cDNA was size selected using 1.1% agarose gel electrophoresis (L 0.5-1.2k, M 1.2-2.5k, H >2.5k) …
ES386479.1	guppy	Poecilia reticulata	taxon:8081	741	Adult				Oro_Skin_1_D16	Guppy pDNR_LIB Oropuche Skin	E.coli		Oropuche	Organ: Skin; Vector: pDNR_LIB; Site_1: SFi1; Site_2: SFi1; directional cloning
FE951421.1	turbot	Psetta maxima	taxon:52904	528		Immune				S. maximus Philasterides cDNA library				Organ: liver, spleen and head kidney; Vector: Uni-ZAP XR vector; Site_1: EcoRI; Site_2: XhoI; Total RNA was extracted from pooled tissues of Scophthalmus maximus. cDNA library was constructed with equal amounts of RNA from each tissue using the Uni-ZAP XR Vector. The cDNA library was generated as part of Scophthalmus maximus EST project.
FE947098.1	turbot	Psetta maxima	taxon:52904	483		Immune				S. maximus control cDNA library				Organ: liver, spleen and head kidney; Vector: Uni-ZAP XR vector; Site_1: EcoRI; Site_2: XhoI; Total RNA was extracted from pooled tissues of Scophthalmus maximus. cDNA library was constructed with equal amounts of RNA from each tissue using the Uni-ZAP XR Vector. The cDNA library was generated as part of Scophthalmus maximus EST project.
BJ700925.1	Ptyochromis sp. 'redtail sheller'	Ptyochromis sp. 'redtail sheller'	taxon:257976	539	varied	jaw			no541g01	HREST library
BJ699452.1	Ptyochromis sp. 'redtail sheller'	Ptyochromis sp. 'redtail sheller'	taxon:257976	577	varied	jaw			no523e07	HREST library
BJ692260.1	Ptyochromis sp. 'redtail sheller'	Ptyochromis sp. 'redtail sheller'	taxon:257976	599	varied	jaw			no523e07	HREST library
EG532485.1	roach minnow	Rutilus rutilus	taxon:48668	538					41d01	250DPH (.)		Male		Organ: Gonads; Vector: pTriplEx2; Site_1: Sfi1 GGCCATTACGGCC; Site_2: Sfi1 GGCCGCCTCGGCC; cDNA library prepared from roach 250dph (days post hatch) control (not exposed to EDCs)
EG535756.1	roach minnow	Rutilus rutilus	taxon:48668	579	Adult				50l05	CSM		Male		Organ: Gonads; Vector: pTriplEx2; Site_1: Sfi1 GGCCATTACGGCC; Site_2: Sfi1 GGCCGCCTCGGCC; cDNA library prepared from roach alverton spawned Males (adult)
EG774118.1	Atlantic salmon	Salmo salar	taxon:8030	641					ssal_evd_566_224_rev	ssalevd thymus Salmo salar cDNA			McConnell	Organ: thymus; Vector: pAL17.3; Tissue contributors: Robert Devlin (DFO, Vancouver, B.C.)
EG777825.1	Atlantic salmon	Salmo salar	taxon:8030	662					ssal_evd_504_216_fwd	ssalevd thymus Salmo salar cDNA			McConnell	Organ: thymus; Vector: pAL17.3; Tissue contributors: Robert Devlin (DFO, Vancouver, B.C.)
EG774119.1	Atlantic salmon	Salmo salar	taxon:8030	705					ssal_evd_566_224_fwd	ssalevd thymus Salmo salar cDNA			McConnell	Organ: thymus; Vector: pAL17.3; Tissue contributors: Robert Devlin (DFO, Vancouver, B.C.)
EG853130.1	Atlantic salmon	Salmo salar	taxon:8030	561					ssal_eve_567_271_fwd	ssaleve thyroid Salmo salar cDNA			McConnell	Organ: thyroid; Vector: pAL17.3; Tissue contributors: Robert Devlin (DFO, Vancouver, B.C.)
EG843663.1	Atlantic salmon	Salmo salar	taxon:8030	662					ssal_eve_513_146_rev	ssaleve thyroid Salmo salar cDNA			McConnell	Organ: thyroid; Vector: pAL17.3; Tissue contributors: Robert Devlin (DFO, Vancouver, B.C.)
EG843674.1	Atlantic salmon	Salmo salar	taxon:8030	576					ssal_eve_513_146_fwd	ssaleve thyroid Salmo salar cDNA			McConnell	Organ: thyroid; Vector: pAL17.3; Tissue contributors: Robert Devlin (DFO, Vancouver, B.C.)
EG853119.1	Atlantic salmon	Salmo salar	taxon:8030	518					ssal_eve_567_271_rev	ssaleve thyroid Salmo salar cDNA			McConnell	Organ: thyroid; Vector: pAL17.3; Tissue contributors: Robert Devlin (DFO, Vancouver, B.C.)
EG848545.1	Atlantic salmon	Salmo salar	taxon:8030	706					ssal_eve_507_101_fwd	ssaleve thyroid Salmo salar cDNA			McConnell	Organ: thyroid; Vector: pAL17.3; Tissue contributors: Robert Devlin (DFO, Vancouver, B.C.)
EG848544.1	Atlantic salmon	Salmo salar	taxon:8030	691					ssal_eve_507_101_rev	ssaleve thyroid Salmo salar cDNA			McConnell	Organ: thyroid; Vector: pAL17.3; Tissue contributors: Robert Devlin (DFO, Vancouver, B.C.)
GE774127.1	Atlantic salmon	Salmo salar	taxon:8030	691		mixed tissue			ssal_rgf_509_124	ssalrgf mixed_tissue full-length Salmo salar cDNA				Organ: brain, kidney, spleen; Vector: pENTR222; Tissue contributors: Bob Devlin, Fisheries and Oceans Canada
EG788831.1	Atlantic salmon	Salmo salar	taxon:8030	606					ssal_evd_511_058_rev	ssalevd thymus Salmo salar cDNA			McConnell	Organ: thymus; Vector: pAL17.3; Tissue contributors: Robert Devlin (DFO, Vancouver, B.C.)
EG811603.1	Atlantic salmon	Salmo salar	taxon:8030	723					ssal_evd_542_052_fwd	ssalevd thymus Salmo salar cDNA			McConnell	Organ: thymus; Vector: pAL17.3; Tissue contributors: Robert Devlin (DFO, Vancouver, B.C.)
EG811602.1	Atlantic salmon	Salmo salar	taxon:8030	669					ssal_evd_542_052_rev	ssalevd thymus Salmo salar cDNA			McConnell	Organ: thymus; Vector: pAL17.3; Tissue contributors: Robert Devlin (DFO, Vancouver, B.C.)
EG815121.1	Atlantic salmon	Salmo salar	taxon:8030	718					ssal_evd_546_213_rev	ssalevd thymus Salmo salar cDNA			McConnell	Organ: thymus; Vector: pAL17.3; Tissue contributors: Robert Devlin (DFO, Vancouver, B.C.)
EG815123.1	Atlantic salmon	Salmo salar	taxon:8030	738					ssal_evd_546_213_fwd	ssalevd thymus Salmo salar cDNA			McConnell	Organ: thymus; Vector: pAL17.3; Tissue contributors: Robert Devlin (DFO, Vancouver, B.C.)
EG930120.1	Atlantic salmon	Salmo salar	taxon:8030	709					ssal_evf_542_336_rev	ssalevf mixed_tissue Salmo salar cDNA			McConnell	Organ: head kidney; Vector: pAL17.3; Tissue contributors: Robert Devlin (DFO, Vancouver, B.C.)
EG930121.1	Atlantic salmon	Salmo salar	taxon:8030	709					ssal_evf_542_336_fwd	ssalevf mixed_tissue Salmo salar cDNA			McConnell	Organ: head kidney; Vector: pAL17.3; Tissue contributors: Robert Devlin (DFO, Vancouver, B.C.)
CK894436.1	Atlantic salmon	Salmo salar	taxon:8030	614	Pre-smolt	Spleen			MI5-0482	Atlantic salmon Spleen cDNA library	XL 10-Gold			Vector: pBluescript II SK (+) XR; Site_1: EcoRI; Site_2: XhoI
CK883026.1	Atlantic salmon	Salmo salar	taxon:8030	594	Pre-smolt	Heart			H6-0735	Atlantic salmon Heart cDNA library	XL 10-Gold			Vector: pBluescript II SK (+) XR; Site_1: EcoRI; Site_2: XhoI
CK876546.1	Atlantic salmon	Salmo salar	taxon:8030	551	Pre-smolt	Eye			OY4-0712	Atlantic salmon Eye cDNA library	XL 10-Gold			Vector: pBluescript II SK (+) XR; Site_1: EcoRI; Site_2: XhoI
EG761540.1	Atlantic salmon	Salmo salar	taxon:8030	746		mixed tissue			ssal_sjb_020_212_rev	ssalsjb mixed_tissue Salmo salar cDNA				Organ: brain, kidney, spleen; Vector: pDNR-LiB; Tissue contributors: Vanya Ewart (IMB, Halifax, N.S.), Rachael Richie (RPC, Fredrickton, N.B.)
EG896281.1	Atlantic salmon	Salmo salar	taxon:8030	798					ssal_evf_505_083_fwd	ssalevf mixed_tissue Salmo salar cDNA			McConnell	Organ: head kidney; Vector: pAL17.3; Tissue contributors: Robert Devlin (DFO, Vancouver, B.C.)
EG847658.1	Atlantic salmon	Salmo salar	taxon:8030	739					ssal_eve_506_074_rev	ssaleve thyroid Salmo salar cDNA			McConnell	Organ: thyroid; Vector: pAL17.3; Tissue contributors: Robert Devlin (DFO, Vancouver, B.C.)
CK887792.1	Atlantic salmon	Salmo salar	taxon:8030	551	Pre-smolt	Kidney			BN5-1146	Atlantic salmon Kidney cDNA library	XL 10-Gold			Vector: pBluescript II SK (+) XR; Site_1: EcoRI; Site_2: XhoI
CK887650.1	Atlantic salmon	Salmo salar	taxon:8030	591	Pre-smolt	Kidney			BN5-0732	Atlantic salmon Kidney cDNA library	XL 10-Gold			Vector: pBluescript II SK (+) XR; Site_1: EcoRI; Site_2: XhoI
DW533291.1	Atlantic salmon	Salmo salar	taxon:8030	696					ssal_plnb_015_022_rev	plnb			McConnell	Organ: Pyloric Caecum; Vector: BlueScript; ssalplnb mixed_tissue Salmo salar cDNA ; Tissue contributors: Robert Devlin (DFO, Vancouver, B.C.)
DY707197.1	Atlantic salmon	Salmo salar	taxon:8030	773		mixed tissue			ssal_rgb2_601_245_rev	ssalrgb2 mixed_tissue Salmo salar cDNA			McConnell	Organ: brain, kidney, spleen; Vector: pCMVsport6; Tissue contributors: Robert Devlin (DFO, Vancouver, B.C.)
EG834082.1	Atlantic salmon	Salmo salar	taxon:8030	632					ssal_eve_562_202_fwd	ssaleve thyroid Salmo salar cDNA			McConnell	Organ: thyroid; Vector: pAL17.3; Tissue contributors: Robert Devlin (DFO, Vancouver, B.C.)
EG827325.1	Atlantic salmon	Salmo salar	taxon:8030	626					ssal_eve_554_104_fwd	ssaleve thyroid Salmo salar cDNA			McConnell	Organ: thyroid; Vector: pAL17.3; Tissue contributors: Robert Devlin (DFO, Vancouver, B.C.)
GO057200.1	Atlantic salmon	Salmo salar	taxon:8030	847		mixed tissue			ssal_rgh_507_249	ssalrgh mixed_tissue full-length Salmo salar cDNA				Organ: brain, kidney, spleen; Vector: pENTR222; Tissue contributors: Bob Devlin, Fisheries and Oceans Canada
EG788413.1	Atlantic salmon	Salmo salar	taxon:8030	747					ssal_evd_510_243_fwd	ssalevd thymus Salmo salar cDNA			McConnell	Organ: thymus; Vector: pAL17.3; Tissue contributors: Robert Devlin (DFO, Vancouver, B.C.)
EG860751.1	Atlantic salmon	Salmo salar	taxon:8030	660					ssal_eve_573_204_fwd	ssaleve thyroid Salmo salar cDNA			McConnell	Organ: thyroid; Vector: pAL17.3; Tissue contributors: Robert Devlin (DFO, Vancouver, B.C.)
DY733666.1	Atlantic salmon	Salmo salar	taxon:8030	714		mixed tissue			ssal_rgb2_646_203_rev	ssalrgb2 mixed_tissue Salmo salar cDNA			McConnell	Organ: brain, kidney, spleen; Vector: pCMVsport6; Tissue contributors: Robert Devlin (DFO, Vancouver, B.C.)
DW573517.1	Atlantic salmon	Salmo salar	taxon:8030	722		mixed tissue			ssal_rgb2_561_280_rev	rgb2			McConnell	Organ: brain, kidney, spleen; Vector: pCMVsport6; ssalrgb2 mixed_tissue Salmo salar cDNA; Tissue contributors: Robert Devlin (DFO, Vancouver, B.C.)
CX355274.1	Atlantic salmon	Salmo salar	taxon:8030	568						mixed_tissue			McConnell	Vector: pCMVsport6; Library Creator: Research Genetics ; Atlantic salmon tissue contributors: Carlo Biagi, Mitch Uh and Robert Devlin (DFO, Vancouver, B.C.), Simon Jones (PBS, Nanaimo, B.C.), Seaspring Hatchery (Crofton, B.C.), Rachel Roper (University of Victoria)
EG828102.1	Atlantic salmon	Salmo salar	taxon:8030	779					ssal_eve_555_086_fwd	ssaleve thyroid Salmo salar cDNA			McConnell	Organ: thyroid; Vector: pAL17.3; Tissue contributors: Robert Devlin (DFO, Vancouver, B.C.)
DW563708.1	Atlantic salmon	Salmo salar	taxon:8030	709		mixed tissue			ssal_rgb2_545_264_rev	rgb2			McConnell	Organ: brain, kidney, spleen; Vector: pCMVsport6; ssalrgb2 mixed_tissue Salmo salar cDNA; Tissue contributors: Robert Devlin (DFO, Vancouver, B.C.)
DW561789.1	Atlantic salmon	Salmo salar	taxon:8030	783		mixed tissue			ssal_rgb2_542_219_rev	rgb2			McConnell	Organ: brain, kidney, spleen; Vector: pCMVsport6; ssalrgb2 mixed_tissue Salmo salar cDNA; Tissue contributors: Robert Devlin (DFO, Vancouver, B.C.)
EG847686.1	Atlantic salmon	Salmo salar	taxon:8030	665					ssal_eve_567_018_fwd	ssaleve thyroid Salmo salar cDNA			McConnell	Organ: thyroid; Vector: pAL17.3; Tissue contributors: Robert Devlin (DFO, Vancouver, B.C.)
DN167082.1	Atlantic salmon	Salmo salar	taxon:8030	558	Pre-smolt	White muscle			HM6-0837	Atlantic salmon White muscle cDNA library	XL 10-Gold			Vector: pBluescript II SK (+) XR; Site_1: EcoRI; Site_2: XhoI
EG829085.1	Atlantic salmon	Salmo salar	taxon:8030	718					ssal_eve_556_157_fwd	ssaleve thyroid Salmo salar cDNA			McConnell	Organ: thyroid; Vector: pAL17.3; Tissue contributors: Robert Devlin (DFO, Vancouver, B.C.)
DY710605.1	Atlantic salmon	Salmo salar	taxon:8030	874		mixed tissue			ssal_rgb2_607_355_rev	ssalrgb2 mixed_tissue Salmo salar cDNA			McConnell	Organ: brain, kidney, spleen; Vector: pCMVsport6; Tissue contributors: Robert Devlin (DFO, Vancouver, B.C.)
EG898189.1	Atlantic salmon	Salmo salar	taxon:8030	723					ssal_evf_549_255_fwd	ssalevf mixed_tissue Salmo salar cDNA			McConnell	Organ: head kidney; Vector: pAL17.3; Tissue contributors: Robert Devlin (DFO, Vancouver, B.C.)
DY710605.1	Atlantic salmon	Salmo salar	taxon:8030	874		mixed tissue			ssal_rgb2_607_355_rev	ssalrgb2 mixed_tissue Salmo salar cDNA			McConnell	Organ: brain, kidney, spleen; Vector: pCMVsport6; Tissue contributors: Robert Devlin (DFO, Vancouver, B.C.)
EG779528.1	Atlantic salmon	Salmo salar	taxon:8030	546					ssal_evd_548_205_fwd	ssalevd thymus Salmo salar cDNA			McConnell	Organ: thymus; Vector: pAL17.3; Tissue contributors: Robert Devlin (DFO, Vancouver, B.C.)
DN140484.1	Atlantic salmon	Salmo salar	taxon:8030	506	Pre-smolt	Head kidney			FN4-3926	Atlantic salmon Head kidney cDNA library	XL 10-Gold			Vector: pBluescript II SK (+) XR; Site_1: EcoRI; Site_2: XhoI
CB518008.1	Atlantic salmon	Salmo salar	taxon:8030	734						mixed_tissue			McConnell	Vector: pCMVsport6; Library Creator: Research Genetics ; Atlantic salmon tissue contributors: Carlo Biagi, Mitch Uh and Robert Devlin (DFO, Vancouver, B.C.), Simon Jones (PBS, Nanaimo, B.C.), Seaspring Hatchery (Crofton, B.C.), Rachel Roper (University of Victoria)
CK894848.1	Atlantic salmon	Salmo salar	taxon:8030	543	Pre-smolt	Spleen			MI5-1161	Atlantic salmon Spleen cDNA library	XL 10-Gold			Vector: pBluescript II SK (+) XR; Site_1: EcoRI; Site_2: XhoI
DY722995.1	Atlantic salmon	Salmo salar	taxon:8030	703		mixed tissue			ssal_rgb2_629_214_fwd	ssalrgb2 mixed_tissue Salmo salar cDNA			McConnell	Organ: brain, kidney, spleen; Vector: pCMVsport6; Tissue contributors: Robert Devlin (DFO, Vancouver, B.C.)
CB512442.1	Atlantic salmon	Salmo salar	taxon:8030	644						mixed_tissue			McConnell	Vector: pCMVsport6; Library Creator: Research Genetics ; Atlantic salmon tissue contributors: Carlo Biagi, Mitch Uh and Robert Devlin (DFO, Vancouver, B.C.), Simon Jones (PBS, Nanaimo, B.C.), Seaspring Hatchery (Crofton, B.C.), Rachel Roper (University of Victoria)
EG847657.1	Atlantic salmon	Salmo salar	taxon:8030	593					ssal_eve_506_074_fwd	ssaleve thyroid Salmo salar cDNA			McConnell	Organ: thyroid; Vector: pAL17.3; Tissue contributors: Robert Devlin (DFO, Vancouver, B.C.)
EG763241.1	Atlantic salmon	Salmo salar	taxon:8030	673		mixed tissue			ssal_sjb_006_267_fwd	ssalsjb mixed_tissue Salmo salar cDNA				Organ: brain, kidney, spleen; Vector: pDNR-LiB; Tissue contributors: Vanya Ewart (IMB, Halifax, N.S.), Rachael Richie (RPC, Fredrickton, N.B.)
DY720401.1	Atlantic salmon	Salmo salar	taxon:8030	889		mixed tissue			ssal_rgb2_625_059_rev	ssalrgb2 mixed_tissue Salmo salar cDNA			McConnell	Organ: brain, kidney, spleen; Vector: pCMVsport6; Tissue contributors: Robert Devlin (DFO, Vancouver, B.C.)
DY733271.1	Atlantic salmon	Salmo salar	taxon:8030	800		mixed tissue			ssal_rgb2_645_331_rev	ssalrgb2 mixed_tissue Salmo salar cDNA			McConnell	Organ: brain, kidney, spleen; Vector: pCMVsport6; Tissue contributors: Robert Devlin (DFO, Vancouver, B.C.)
DW537659.1	Atlantic salmon	Salmo salar	taxon:8030	849		mixed tissue			ssal_rgb2_504_159_rev	rgb2			McConnell	Organ: brain, kidney, spleen; Vector: pCMVsport6; ssalrgb2 mixed_tissue Salmo salar cDNA; Tissue contributors: Robert Devlin (DFO, Vancouver, B.C.)
DY722996.1	Atlantic salmon	Salmo salar	taxon:8030	786		mixed tissue			ssal_rgb2_629_214_rev	ssalrgb2 mixed_tissue Salmo salar cDNA			McConnell	Organ: brain, kidney, spleen; Vector: pCMVsport6; Tissue contributors: Robert Devlin (DFO, Vancouver, B.C.)
EG871758.1	Atlantic salmon	Salmo salar	taxon:8030	858					ssal_eve_544_187_fwd	ssaleve thyroid Salmo salar cDNA			McConnell	Organ: thyroid; Vector: pAL17.3; Tissue contributors: Robert Devlin (DFO, Vancouver, B.C.)
EG788832.1	Atlantic salmon	Salmo salar	taxon:8030	546					ssal_evd_511_058_fwd	ssalevd thymus Salmo salar cDNA			McConnell	Organ: thymus; Vector: pAL17.3; Tissue contributors: Robert Devlin (DFO, Vancouver, B.C.)
EG761539.1	Atlantic salmon	Salmo salar	taxon:8030	756		mixed tissue			ssal_sjb_020_212_fwd	ssalsjb mixed_tissue Salmo salar cDNA				Organ: brain, kidney, spleen; Vector: pDNR-LiB; Tissue contributors: Vanya Ewart (IMB, Halifax, N.S.), Rachael Richie (RPC, Fredrickton, N.B.)
CA060462.1	Atlantic salmon	Salmo salar	taxon:8030	658						mixed_tissue			McConnell	Vector: pCMVsport6; Library Creator: Research Genetics ; Atlantic salmon tissue contributors: Carlo Biagi, Mitch Uh and Robert Devlin (DFO, Vancouver, B.C.), Simon Jones (PBS, Nanaimo, B.C.), Seaspring Hatchery (Crofton, B.C.), Rachel Roper (University of Victoria)
CA058271.1	Atlantic salmon	Salmo salar	taxon:8030	651						mixed_tissue			McConnell	Vector: pCMVsport6; Library Creator: Research Genetics ; Atlantic salmon tissue contributors: Carlo Biagi, Mitch Uh and Robert Devlin (DFO, Vancouver, B.C.), Simon Jones (PBS, Nanaimo, B.C.), Seaspring Hatchery (Crofton, B.C.), Rachel Roper (University of Victoria)
DY710606.1	Atlantic salmon	Salmo salar	taxon:8030	705		mixed tissue			ssal_rgb2_607_355_fwd	ssalrgb2 mixed_tissue Salmo salar cDNA			McConnell	Organ: brain, kidney, spleen; Vector: pCMVsport6; Tissue contributors: Robert Devlin (DFO, Vancouver, B.C.)
GO057167.1	Atlantic salmon	Salmo salar	taxon:8030	832		mixed tissue			ssal_rgh_507_229	ssalrgh mixed_tissue full-length Salmo salar cDNA				Organ: brain, kidney, spleen; Vector: pENTR222; Tissue contributors: Bob Devlin, Fisheries and Oceans Canada
EG881959.1	Atlantic salmon	Salmo salar	taxon:8030	702					ssal_eve_534_075_fwd	ssaleve thyroid Salmo salar cDNA			McConnell	Organ: thyroid; Vector: pAL17.3; Tissue contributors: Robert Devlin (DFO, Vancouver, B.C.)
EG829084.1	Atlantic salmon	Salmo salar	taxon:8030	703					ssal_eve_556_157_rev	ssaleve thyroid Salmo salar cDNA			McConnell	Organ: thyroid; Vector: pAL17.3; Tissue contributors: Robert Devlin (DFO, Vancouver, B.C.)
EG805684.1	Atlantic salmon	Salmo salar	taxon:8030	757					ssal_evd_507_118_fwd	ssalevd thymus Salmo salar cDNA			McConnell	Organ: thymus; Vector: pAL17.3; Tissue contributors: Robert Devlin (DFO, Vancouver, B.C.)
EG805683.1	Atlantic salmon	Salmo salar	taxon:8030	800					ssal_evd_507_118_rev	ssalevd thymus Salmo salar cDNA			McConnell	Organ: thymus; Vector: pAL17.3; Tissue contributors: Robert Devlin (DFO, Vancouver, B.C.)
EG828101.1	Atlantic salmon	Salmo salar	taxon:8030	699					ssal_eve_555_086_rev	ssaleve thyroid Salmo salar cDNA			McConnell	Organ: thyroid; Vector: pAL17.3; Tissue contributors: Robert Devlin (DFO, Vancouver, B.C.)
EG922936.1	Atlantic salmon	Salmo salar	taxon:8030	780					ssal_evf_006_343_fwd	ssalevf mixed_tissue Salmo salar cDNA			McConnell	Organ: head kidney; Vector: pAL17.3; Tissue contributors: Robert Devlin (DFO, Vancouver, B.C.)
DY720401.1	Atlantic salmon	Salmo salar	taxon:8030	889		mixed tissue			ssal_rgb2_625_059_rev	ssalrgb2 mixed_tissue Salmo salar cDNA			McConnell	Organ: brain, kidney, spleen; Vector: pCMVsport6; Tissue contributors: Robert Devlin (DFO, Vancouver, B.C.)
EG884329.1	Atlantic salmon	Salmo salar	taxon:8030	770					ssal_evf_502_164_rev	ssalevf mixed_tissue Salmo salar cDNA			McConnell	Organ: head kidney; Vector: pAL17.3; Tissue contributors: Robert Devlin (DFO, Vancouver, B.C.)
DW472122.1	Atlantic salmon	Salmo salar	taxon:8030	504	Pre-smolt	Spleen			MI5-2113	Atlantic salmon Spleen cDNA library	XL 10-Gold			Vector: pBluescript II SK (+) XR; Site_1: EcoRI; Site_2: XhoI
EG884318.1	Atlantic salmon	Salmo salar	taxon:8030	874					ssal_evf_502_164_fwd	ssalevf mixed_tissue Salmo salar cDNA			McConnell	Organ: head kidney; Vector: pAL17.3; Tissue contributors: Robert Devlin (DFO, Vancouver, B.C.)
DY717563.1	Atlantic salmon	Salmo salar	taxon:8030	811		mixed tissue			ssal_rgb2_618_265_rev	ssalrgb2 mixed_tissue Salmo salar cDNA			McConnell	Organ: brain, kidney, spleen; Vector: pCMVsport6; Tissue contributors: Robert Devlin (DFO, Vancouver, B.C.)
DW473494.1	Atlantic salmon	Salmo salar	taxon:8030	490	Pre-smolt	Spleen			MI5-3654	Atlantic salmon Spleen cDNA library	XL 10-Gold			Vector: pBluescript II SK (+) XR; Site_1: EcoRI; Site_2: XhoI
DW473494.1	Atlantic salmon	Salmo salar	taxon:8030	490	Pre-smolt	Spleen			MI5-3654	Atlantic salmon Spleen cDNA library	XL 10-Gold			Vector: pBluescript II SK (+) XR; Site_1: EcoRI; Site_2: XhoI
EG779223.1	Atlantic salmon	Salmo salar	taxon:8030	776					ssal_evd_501_196_rev	ssalevd thymus Salmo salar cDNA			McConnell	Organ: thymus; Vector: pAL17.3; Tissue contributors: Robert Devlin (DFO, Vancouver, B.C.)
EG831551.1	Atlantic salmon	Salmo salar	taxon:8030	815					ssal_eve_559_151_fwd	ssaleve thyroid Salmo salar cDNA			McConnell	Organ: thyroid; Vector: pAL17.3; Tissue contributors: Robert Devlin (DFO, Vancouver, B.C.)
EG813659.1	Atlantic salmon	Salmo salar	taxon:8030	699					ssal_evd_544_294_fwd	ssalevd thymus Salmo salar cDNA			McConnell	Organ: thymus; Vector: pAL17.3; Tissue contributors: Robert Devlin (DFO, Vancouver, B.C.)
EG923832.1	Atlantic salmon	Salmo salar	taxon:8030	806					ssal_evf_507_062_fwd	ssalevf mixed_tissue Salmo salar cDNA			McConnell	Organ: head kidney; Vector: pAL17.3; Tissue contributors: Robert Devlin (DFO, Vancouver, B.C.)
EG941171.1	Atlantic salmon	Salmo salar	taxon:8030	818					ssal_evf_532_224_fwd	ssalevf mixed_tissue Salmo salar cDNA			McConnell	Organ: head kidney; Vector: pAL17.3; Tissue contributors: Robert Devlin (DFO, Vancouver, B.C.)
DW544224.1	Atlantic salmon	Salmo salar	taxon:8030	658		mixed tissue			ssal_rgb2_514_380_rev	rgb2			McConnell	Organ: brain, kidney, spleen; Vector: pCMVsport6; ssalrgb2 mixed_tissue Salmo salar cDNA; Tissue contributors: Robert Devlin (DFO, Vancouver, B.C.)
EG823029.1	Atlantic salmon	Salmo salar	taxon:8030	796					ssal_evd_532_047_fwd	ssalevd thymus Salmo salar cDNA			McConnell	Organ: thymus; Vector: pAL17.3; Tissue contributors: Robert Devlin (DFO, Vancouver, B.C.)
EB174281.1	Atlantic salmon	Salmo salar	taxon:8030	579					GMO7-F114	Atlantic salmon distal intestine SSH II			Aqua Gen breed	Organ: distal intestine; Vector: pCR2.1-TOPO; Suppression subtractive hybridization
EG871162.1	Atlantic salmon	Salmo salar	taxon:8030	743					ssal_eve_543_293_fwd	ssaleve thyroid Salmo salar cDNA			McConnell	Organ: thyroid; Vector: pAL17.3; Tissue contributors: Robert Devlin (DFO, Vancouver, B.C.)
EG866516.1	Atlantic salmon	Salmo salar	taxon:8030	770					ssal_eve_538_051_rev	ssaleve thyroid Salmo salar cDNA			McConnell	Organ: thyroid; Vector: pAL17.3; Tissue contributors: Robert Devlin (DFO, Vancouver, B.C.)
EG918354.1	Atlantic salmon	Salmo salar	taxon:8030	742					ssal_evf_577_006_rev	ssalevf mixed_tissue Salmo salar cDNA			McConnell	Organ: head kidney; Vector: pAL17.3; Tissue contributors: Robert Devlin (DFO, Vancouver, B.C.)
EG871758.1	Atlantic salmon	Salmo salar	taxon:8030	858					ssal_eve_544_187_fwd	ssaleve thyroid Salmo salar cDNA			McConnell	Organ: thyroid; Vector: pAL17.3; Tissue contributors: Robert Devlin (DFO, Vancouver, B.C.)
CK892917.1	Atlantic salmon	Salmo salar	taxon:8030	492	Pre-smolt	Spleen			MI7-0171	Atlantic salmon Spleen cDNA library	XL 10-Gold			Vector: pBluescript II SK (+) XR; Site_1: EcoRI; Site_2: XhoI
DN166542.1	Atlantic salmon	Salmo salar	taxon:8030	512	Pre-smolt	White muscle			HM6-0238	Atlantic salmon White muscle cDNA library	XL 10-Gold			Vector: pBluescript II SK (+) XR; Site_1: EcoRI; Site_2: XhoI
DN166542.1	Atlantic salmon	Salmo salar	taxon:8030	512	Pre-smolt	White muscle			HM6-0238	Atlantic salmon White muscle cDNA library	XL 10-Gold			Vector: pBluescript II SK (+) XR; Site_1: EcoRI; Site_2: XhoI
DY733667.1	Atlantic salmon	Salmo salar	taxon:8030	694		mixed tissue			ssal_rgb2_646_203_fwd	ssalrgb2 mixed_tissue Salmo salar cDNA			McConnell	Organ: brain, kidney, spleen; Vector: pCMVsport6; Tissue contributors: Robert Devlin (DFO, Vancouver, B.C.)
EG831550.1	Atlantic salmon	Salmo salar	taxon:8030	703					ssal_eve_559_151_rev	ssaleve thyroid Salmo salar cDNA			McConnell	Organ: thyroid; Vector: pAL17.3; Tissue contributors: Robert Devlin (DFO, Vancouver, B.C.)
EG834083.1	Atlantic salmon	Salmo salar	taxon:8030	747					ssal_eve_562_202_rev	ssaleve thyroid Salmo salar cDNA			McConnell	Organ: thyroid; Vector: pAL17.3; Tissue contributors: Robert Devlin (DFO, Vancouver, B.C.)
EG823028.1	Atlantic salmon	Salmo salar	taxon:8030	691					ssal_evd_532_047_rev	ssalevd thymus Salmo salar cDNA			McConnell	Organ: thymus; Vector: pAL17.3; Tissue contributors: Robert Devlin (DFO, Vancouver, B.C.)
EG896281.1	Atlantic salmon	Salmo salar	taxon:8030	798					ssal_evf_505_083_fwd	ssalevf mixed_tissue Salmo salar cDNA			McConnell	Organ: head kidney; Vector: pAL17.3; Tissue contributors: Robert Devlin (DFO, Vancouver, B.C.)
CK887584.1	Atlantic salmon	Salmo salar	taxon:8030	480	Pre-smolt	Kidney			BN5-0532	Atlantic salmon Kidney cDNA library	XL 10-Gold			Vector: pBluescript II SK (+) XR; Site_1: EcoRI; Site_2: XhoI
CK887584.1	Atlantic salmon	Salmo salar	taxon:8030	480	Pre-smolt	Kidney			BN5-0532	Atlantic salmon Kidney cDNA library	XL 10-Gold			Vector: pBluescript II SK (+) XR; Site_1: EcoRI; Site_2: XhoI
EG849013.1	Atlantic salmon	Salmo salar	taxon:8030	703					ssal_eve_507_318_fwd	ssaleve thyroid Salmo salar cDNA			McConnell	Organ: thyroid; Vector: pAL17.3; Tissue contributors: Robert Devlin (DFO, Vancouver, B.C.)
EG923833.1	Atlantic salmon	Salmo salar	taxon:8030	688					ssal_evf_507_062_rev	ssalevf mixed_tissue Salmo salar cDNA			McConnell	Organ: head kidney; Vector: pAL17.3; Tissue contributors: Robert Devlin (DFO, Vancouver, B.C.)
DW533292.1	Atlantic salmon	Salmo salar	taxon:8030	724					ssal_plnb_015_022_fwd	plnb			McConnell	Organ: Pyloric Caecum; Vector: BlueScript; ssalplnb mixed_tissue Salmo salar cDNA ; Tissue contributors: Robert Devlin (DFO, Vancouver, B.C.)
EG788412.1	Atlantic salmon	Salmo salar	taxon:8030	732					ssal_evd_510_243_rev	ssalevd thymus Salmo salar cDNA			McConnell	Organ: thymus; Vector: pAL17.3; Tissue contributors: Robert Devlin (DFO, Vancouver, B.C.)
EG779212.1	Atlantic salmon	Salmo salar	taxon:8030	771					ssal_evd_501_196_fwd	ssalevd thymus Salmo salar cDNA			McConnell	Organ: thymus; Vector: pAL17.3; Tissue contributors: Robert Devlin (DFO, Vancouver, B.C.)
DW537659.1	Atlantic salmon	Salmo salar	taxon:8030	849		mixed tissue			ssal_rgb2_504_159_rev	rgb2			McConnell	Organ: brain, kidney, spleen; Vector: pCMVsport6; ssalrgb2 mixed_tissue Salmo salar cDNA; Tissue contributors: Robert Devlin (DFO, Vancouver, B.C.)
DW472078.1	Atlantic salmon	Salmo salar	taxon:8030	600	Pre-smolt	Spleen			MI5-2059	Atlantic salmon Spleen cDNA library	XL 10-Gold			Vector: pBluescript II SK (+) XR; Site_1: EcoRI; Site_2: XhoI
DY722996.1	Atlantic salmon	Salmo salar	taxon:8030	786		mixed tissue			ssal_rgb2_629_214_rev	ssalrgb2 mixed_tissue Salmo salar cDNA			McConnell	Organ: brain, kidney, spleen; Vector: pCMVsport6; Tissue contributors: Robert Devlin (DFO, Vancouver, B.C.)
DW544223.1	Atlantic salmon	Salmo salar	taxon:8030	668		mixed tissue			ssal_rgb2_514_380_fwd	rgb2			McConnell	Organ: brain, kidney, spleen; Vector: pCMVsport6; ssalrgb2 mixed_tissue Salmo salar cDNA; Tissue contributors: Robert Devlin (DFO, Vancouver, B.C.)
EG866517.1	Atlantic salmon	Salmo salar	taxon:8030	737					ssal_eve_538_051_fwd	ssaleve thyroid Salmo salar cDNA			McConnell	Organ: thyroid; Vector: pAL17.3; Tissue contributors: Robert Devlin (DFO, Vancouver, B.C.)
EG918355.1	Atlantic salmon	Salmo salar	taxon:8030	710					ssal_evf_577_006_fwd	ssalevf mixed_tissue Salmo salar cDNA			McConnell	Organ: head kidney; Vector: pAL17.3; Tissue contributors: Robert Devlin (DFO, Vancouver, B.C.)
EG898190.1	Atlantic salmon	Salmo salar	taxon:8030	636					ssal_evf_549_255_rev	ssalevf mixed_tissue Salmo salar cDNA			McConnell	Organ: head kidney; Vector: pAL17.3; Tissue contributors: Robert Devlin (DFO, Vancouver, B.C.)
EG860752.1	Atlantic salmon	Salmo salar	taxon:8030	692					ssal_eve_573_204_rev	ssaleve thyroid Salmo salar cDNA			McConnell	Organ: thyroid; Vector: pAL17.3; Tissue contributors: Robert Devlin (DFO, Vancouver, B.C.)
EG886255.1	Atlantic salmon	Salmo salar	taxon:8030	725					ssal_evf_559_196_fwd	ssalevf mixed_tissue Salmo salar cDNA			McConnell	Organ: head kidney; Vector: pAL17.3; Tissue contributors: Robert Devlin (DFO, Vancouver, B.C.)
DW565435.1	Atlantic salmon	Salmo salar	taxon:8030	723		mixed tissue			ssal_rgb2_548_170_rev	rgb2			McConnell	Organ: brain, kidney, spleen; Vector: pCMVsport6; ssalrgb2 mixed_tissue Salmo salar cDNA; Tissue contributors: Robert Devlin (DFO, Vancouver, B.C.)
EG918784.1	Atlantic salmon	Salmo salar	taxon:8030	689					ssal_evf_577_218_rev	ssalevf mixed_tissue Salmo salar cDNA			McConnell	Organ: head kidney; Vector: pAL17.3; Tissue contributors: Robert Devlin (DFO, Vancouver, B.C.)
EG823029.1	Atlantic salmon	Salmo salar	taxon:8030	796					ssal_evd_532_047_fwd	ssalevd thymus Salmo salar cDNA			McConnell	Organ: thymus; Vector: pAL17.3; Tissue contributors: Robert Devlin (DFO, Vancouver, B.C.)
DY733271.1	Atlantic salmon	Salmo salar	taxon:8030	800		mixed tissue			ssal_rgb2_645_331_rev	ssalrgb2 mixed_tissue Salmo salar cDNA			McConnell	Organ: brain, kidney, spleen; Vector: pCMVsport6; Tissue contributors: Robert Devlin (DFO, Vancouver, B.C.)
BG934422.1	Atlantic salmon	Salmo salar	taxon:8030	549	adult				SK1-0724	Atlantic Salmon kidney				Organ: kidney; Vector: Lambda ZAP II
DW561789.1	Atlantic salmon	Salmo salar	taxon:8030	783		mixed tissue			ssal_rgb2_542_219_rev	rgb2			McConnell	Organ: brain, kidney, spleen; Vector: pCMVsport6; ssalrgb2 mixed_tissue Salmo salar cDNA; Tissue contributors: Robert Devlin (DFO, Vancouver, B.C.)
DW472078.1	Atlantic salmon	Salmo salar	taxon:8030	600	Pre-smolt	Spleen			MI5-2059	Atlantic salmon Spleen cDNA library	XL 10-Gold			Vector: pBluescript II SK (+) XR; Site_1: EcoRI; Site_2: XhoI
EG813660.1	Atlantic salmon	Salmo salar	taxon:8030	656					ssal_evd_544_294_rev	ssalevd thymus Salmo salar cDNA			McConnell	Organ: thymus; Vector: pAL17.3; Tissue contributors: Robert Devlin (DFO, Vancouver, B.C.)
DW533380.1	Atlantic salmon	Salmo salar	taxon:8030	564					ssal_plnb_015_079_rev	plnb			McConnell	Organ: Pyloric Caecum; Vector: BlueScript; ssalplnb mixed_tissue Salmo salar cDNA ; Tissue contributors: Robert Devlin (DFO, Vancouver, B.C.)
EG941170.1	Atlantic salmon	Salmo salar	taxon:8030	644					ssal_evf_532_224_rev	ssalevf mixed_tissue Salmo salar cDNA			McConnell	Organ: head kidney; Vector: pAL17.3; Tissue contributors: Robert Devlin (DFO, Vancouver, B.C.)
EG763242.1	Atlantic salmon	Salmo salar	taxon:8030	593		mixed tissue			ssal_sjb_006_267_rev	ssalsjb mixed_tissue Salmo salar cDNA				Organ: brain, kidney, spleen; Vector: pDNR-LiB; Tissue contributors: Vanya Ewart (IMB, Halifax, N.S.), Rachael Richie (RPC, Fredrickton, N.B.)
EG876061.1	Atlantic salmon	Salmo salar	taxon:8030	750					ssal_eve_526_367_rev	ssaleve thyroid Salmo salar cDNA			McConnell	Organ: thyroid; Vector: pAL17.3; Tissue contributors: Robert Devlin (DFO, Vancouver, B.C.)
EG886254.1	Atlantic salmon	Salmo salar	taxon:8030	633					ssal_evf_559_196_rev	ssalevf mixed_tissue Salmo salar cDNA			McConnell	Organ: head kidney; Vector: pAL17.3; Tissue contributors: Robert Devlin (DFO, Vancouver, B.C.)
EG828102.1	Atlantic salmon	Salmo salar	taxon:8030	779					ssal_eve_555_086_fwd	ssaleve thyroid Salmo salar cDNA			McConnell	Organ: thyroid; Vector: pAL17.3; Tissue contributors: Robert Devlin (DFO, Vancouver, B.C.)
GE779463.1	Atlantic salmon	Salmo salar	taxon:8030	841		mixed tissue			ssal_rgf_516_234	ssalrgf mixed_tissue full-length Salmo salar cDNA				Organ: brain, kidney, spleen; Vector: pENTR222; Tissue contributors: Bob Devlin, Fisheries and Oceans Canada
DW533379.1	Atlantic salmon	Salmo salar	taxon:8030	644					ssal_plnb_015_079_fwd	plnb			McConnell	Organ: Pyloric Caecum; Vector: BlueScript; ssalplnb mixed_tissue Salmo salar cDNA ; Tissue contributors: Robert Devlin (DFO, Vancouver, B.C.)
EG803338.1	Atlantic salmon	Salmo salar	taxon:8030	364					ssal_evd_003_091_rev	ssalevd thymus Salmo salar cDNA			McConnell	Organ: thymus; Vector: pAL17.3; Tissue contributors: Robert Devlin (DFO, Vancouver, B.C.)
EG803339.1	Atlantic salmon	Salmo salar	taxon:8030	374					ssal_evd_003_091_fwd	ssalevd thymus Salmo salar cDNA			McConnell	Organ: thymus; Vector: pAL17.3; Tissue contributors: Robert Devlin (DFO, Vancouver, B.C.)
DW554033.1	Atlantic salmon	Salmo salar	taxon:8030	446		mixed tissue			ssal_rgb2_530_085_rev	rgb2			McConnell	Organ: brain, kidney, spleen; Vector: pCMVsport6; ssalrgb2 mixed_tissue Salmo salar cDNA; Tissue contributors: Robert Devlin (DFO, Vancouver, B.C.)
EB174281.1	Atlantic salmon	Salmo salar	taxon:8030	579					GMO7-F114	Atlantic salmon distal intestine SSH II			Aqua Gen breed	Organ: distal intestine; Vector: pCR2.1-TOPO; Suppression subtractive hybridization
DW565434.1	Atlantic salmon	Salmo salar	taxon:8030	591		mixed tissue			ssal_rgb2_548_170_fwd	rgb2			McConnell	Organ: brain, kidney, spleen; Vector: pCMVsport6; ssalrgb2 mixed_tissue Salmo salar cDNA; Tissue contributors: Robert Devlin (DFO, Vancouver, B.C.)
EG813229.1	Atlantic salmon	Salmo salar	taxon:8030	591					ssal_evd_544_092_rev	ssalevd thymus Salmo salar cDNA			McConnell	Organ: thymus; Vector: pAL17.3; Tissue contributors: Robert Devlin (DFO, Vancouver, B.C.)
EG813230.1	Atlantic salmon	Salmo salar	taxon:8030	591					ssal_evd_544_092_fwd	ssalevd thymus Salmo salar cDNA			McConnell	Organ: thymus; Vector: pAL17.3; Tissue contributors: Robert Devlin (DFO, Vancouver, B.C.)
EG827326.1	Atlantic salmon	Salmo salar	taxon:8030	628					ssal_eve_554_104_rev	ssaleve thyroid Salmo salar cDNA			McConnell	Organ: thyroid; Vector: pAL17.3; Tissue contributors: Robert Devlin (DFO, Vancouver, B.C.)
DW544224.1	Atlantic salmon	Salmo salar	taxon:8030	658		mixed tissue			ssal_rgb2_514_380_rev	rgb2			McConnell	Organ: brain, kidney, spleen; Vector: pCMVsport6; ssalrgb2 mixed_tissue Salmo salar cDNA; Tissue contributors: Robert Devlin (DFO, Vancouver, B.C.)
DW554033.1	Atlantic salmon	Salmo salar	taxon:8030	446		mixed tissue			ssal_rgb2_530_085_rev	rgb2			McConnell	Organ: brain, kidney, spleen; Vector: pCMVsport6; ssalrgb2 mixed_tissue Salmo salar cDNA; Tissue contributors: Robert Devlin (DFO, Vancouver, B.C.)
DW573517.1	Atlantic salmon	Salmo salar	taxon:8030	722		mixed tissue			ssal_rgb2_561_280_rev	rgb2			McConnell	Organ: brain, kidney, spleen; Vector: pCMVsport6; ssalrgb2 mixed_tissue Salmo salar cDNA; Tissue contributors: Robert Devlin (DFO, Vancouver, B.C.)
FC072761.1	Atlantic salmon	Salmo salar	taxon:8030	729		spleen, kidney, brain			ssal_rgb_553_323_fwd	ssal_rgb				Vector: pCMVsport6; Tissue contributors: Carlo Biagi, Mitch Uh and Robert Devlin (DFO, Vancouver, B.C.), Simon Jones (PBS, Nanaimo, B.C.), Seaspring Hatchery (Crofton, B.C.), Rachel Roper (University of Victoria)
EG871163.1	Atlantic salmon	Salmo salar	taxon:8030	775					ssal_eve_543_293_rev	ssaleve thyroid Salmo salar cDNA			McConnell	Organ: thyroid; Vector: pAL17.3; Tissue contributors: Robert Devlin (DFO, Vancouver, B.C.)
EG871162.1	Atlantic salmon	Salmo salar	taxon:8030	743					ssal_eve_543_293_fwd	ssaleve thyroid Salmo salar cDNA			McConnell	Organ: thyroid; Vector: pAL17.3; Tissue contributors: Robert Devlin (DFO, Vancouver, B.C.)
GO057168.1	Atlantic salmon	Salmo salar	taxon:8030	800		mixed tissue			ssal_rgh_507_229	ssalrgh mixed_tissue full-length Salmo salar cDNA				Organ: brain, kidney, spleen; Vector: pENTR222; Tissue contributors: Bob Devlin, Fisheries and Oceans Canada
EG923832.1	Atlantic salmon	Salmo salar	taxon:8030	806					ssal_evf_507_062_fwd	ssalevf mixed_tissue Salmo salar cDNA			McConnell	Organ: head kidney; Vector: pAL17.3; Tissue contributors: Robert Devlin (DFO, Vancouver, B.C.)
DY733666.1	Atlantic salmon	Salmo salar	taxon:8030	714		mixed tissue			ssal_rgb2_646_203_rev	ssalrgb2 mixed_tissue Salmo salar cDNA			McConnell	Organ: brain, kidney, spleen; Vector: pCMVsport6; Tissue contributors: Robert Devlin (DFO, Vancouver, B.C.)
DW563708.1	Atlantic salmon	Salmo salar	taxon:8030	709		mixed tissue			ssal_rgb2_545_264_rev	rgb2			McConnell	Organ: brain, kidney, spleen; Vector: pCMVsport6; ssalrgb2 mixed_tissue Salmo salar cDNA; Tissue contributors: Robert Devlin (DFO, Vancouver, B.C.)
DY717564.1	Atlantic salmon	Salmo salar	taxon:8030	575		mixed tissue			ssal_rgb2_618_265_fwd	ssalrgb2 mixed_tissue Salmo salar cDNA			McConnell	Organ: brain, kidney, spleen; Vector: pCMVsport6; Tissue contributors: Robert Devlin (DFO, Vancouver, B.C.)
EG829085.1	Atlantic salmon	Salmo salar	taxon:8030	718					ssal_eve_556_157_fwd	ssaleve thyroid Salmo salar cDNA			McConnell	Organ: thyroid; Vector: pAL17.3; Tissue contributors: Robert Devlin (DFO, Vancouver, B.C.)
EG908832.1	Atlantic salmon	Salmo salar	taxon:8030	588					ssal_evf_513_104_rev	ssalevf mixed_tissue Salmo salar cDNA			McConnell	Organ: head kidney; Vector: pAL17.3; Tissue contributors: Robert Devlin (DFO, Vancouver, B.C.)
EG908831.1	Atlantic salmon	Salmo salar	taxon:8030	588					ssal_evf_513_104_fwd	ssalevf mixed_tissue Salmo salar cDNA			McConnell	Organ: head kidney; Vector: pAL17.3; Tissue contributors: Robert Devlin (DFO, Vancouver, B.C.)
EG876062.1	Atlantic salmon	Salmo salar	taxon:8030	776					ssal_eve_526_367_fwd	ssaleve thyroid Salmo salar cDNA			McConnell	Organ: thyroid; Vector: pAL17.3; Tissue contributors: Robert Devlin (DFO, Vancouver, B.C.)
CK893837.1	Atlantic salmon	Salmo salar	taxon:8030	609	Pre-smolt	Spleen			MI6-0577	Atlantic salmon Spleen cDNA library	XL 10-Gold			Vector: pBluescript II SK (+) XR; Site_1: EcoRI; Site_2: XhoI
EG898189.1	Atlantic salmon	Salmo salar	taxon:8030	723					ssal_evf_549_255_fwd	ssalevf mixed_tissue Salmo salar cDNA			McConnell	Organ: head kidney; Vector: pAL17.3; Tissue contributors: Robert Devlin (DFO, Vancouver, B.C.)
EG917535.1	Atlantic salmon	Salmo salar	taxon:8030	542					ssal_evf_576_006_fwd	ssalevf mixed_tissue Salmo salar cDNA			McConnell	Organ: head kidney; Vector: pAL17.3; Tissue contributors: Robert Devlin (DFO, Vancouver, B.C.)
EG917536.1	Atlantic salmon	Salmo salar	taxon:8030	542					ssal_evf_576_006_rev	ssalevf mixed_tissue Salmo salar cDNA			McConnell	Organ: head kidney; Vector: pAL17.3; Tissue contributors: Robert Devlin (DFO, Vancouver, B.C.)
EG941171.1	Atlantic salmon	Salmo salar	taxon:8030	818					ssal_evf_532_224_fwd	ssalevf mixed_tissue Salmo salar cDNA			McConnell	Organ: head kidney; Vector: pAL17.3; Tissue contributors: Robert Devlin (DFO, Vancouver, B.C.)
EG799159.1	Atlantic salmon	Salmo salar	taxon:8030	694					ssal_evd_575_205_fwd	ssalevd thymus Salmo salar cDNA			McConnell	Organ: thymus; Vector: pAL17.3; Tissue contributors: Robert Devlin (DFO, Vancouver, B.C.)
DW573518.1	Atlantic salmon	Salmo salar	taxon:8030	655		mixed tissue			ssal_rgb2_561_280_fwd	rgb2			McConnell	Organ: brain, kidney, spleen; Vector: pCMVsport6; ssalrgb2 mixed_tissue Salmo salar cDNA; Tissue contributors: Robert Devlin (DFO, Vancouver, B.C.)
EG831551.1	Atlantic salmon	Salmo salar	taxon:8030	815					ssal_eve_559_151_fwd	ssaleve thyroid Salmo salar cDNA			McConnell	Organ: thyroid; Vector: pAL17.3; Tissue contributors: Robert Devlin (DFO, Vancouver, B.C.)
CK889928.1	Atlantic salmon	Salmo salar	taxon:8030	272	Pre-smolt	Ovaries			KG6-0479	Atlantic salmon Ovaries cDNA library	XL 10-Gold			Vector: pBluescript II SK (+) XR; Site_1: EcoRI; Site_2: XhoI
EG761539.1	Atlantic salmon	Salmo salar	taxon:8030	756		mixed tissue			ssal_sjb_020_212_fwd	ssalsjb mixed_tissue Salmo salar cDNA				Organ: brain, kidney, spleen; Vector: pDNR-LiB; Tissue contributors: Vanya Ewart (IMB, Halifax, N.S.), Rachael Richie (RPC, Fredrickton, N.B.)
BG934422.1	Atlantic salmon	Salmo salar	taxon:8030	549	adult				SK1-0724	Atlantic Salmon kidney				Organ: kidney; Vector: Lambda ZAP II
DW469898.1	Atlantic salmon	Salmo salar	taxon:8030	579	Pre-smolt	Testis			MG4-3104	Atlantic salmon Testis cDNA library	XL 10-Gold			Vector: pBluescript II SK (+) XR; Site_1: EcoRI; Site_2: XhoI
EG847686.1	Atlantic salmon	Salmo salar	taxon:8030	665					ssal_eve_567_018_fwd	ssaleve thyroid Salmo salar cDNA			McConnell	Organ: thyroid; Vector: pAL17.3; Tissue contributors: Robert Devlin (DFO, Vancouver, B.C.)
EG763241.1	Atlantic salmon	Salmo salar	taxon:8030	673		mixed tissue			ssal_sjb_006_267_fwd	ssalsjb mixed_tissue Salmo salar cDNA				Organ: brain, kidney, spleen; Vector: pDNR-LiB; Tissue contributors: Vanya Ewart (IMB, Halifax, N.S.), Rachael Richie (RPC, Fredrickton, N.B.)
EG884318.1	Atlantic salmon	Salmo salar	taxon:8030	874					ssal_evf_502_164_fwd	ssalevf mixed_tissue Salmo salar cDNA			McConnell	Organ: head kidney; Vector: pAL17.3; Tissue contributors: Robert Devlin (DFO, Vancouver, B.C.)
CB512442.1	Atlantic salmon	Salmo salar	taxon:8030	644						mixed_tissue			McConnell	Vector: pCMVsport6; Library Creator: Research Genetics ; Atlantic salmon tissue contributors: Carlo Biagi, Mitch Uh and Robert Devlin (DFO, Vancouver, B.C.), Simon Jones (PBS, Nanaimo, B.C.), Seaspring Hatchery (Crofton, B.C.), Rachel Roper (University of Victoria)
EV389704.1	brook trout	Salvelinus fontinalis	taxon:8038	734		mixed tissue			sfon_evi_505_370_rev	sfonevi mixed_tissue Salvelinus fontinalis cDNA				Organ: brain, spleen, kidney, liver; Vector: pAL17.3; Tissue contributors: L. Bernatchez (Laval University)
EV391187.1	brook trout	Salvelinus fontinalis	taxon:8038	744		mixed tissue			sfon_evi_507_374_rev	sfonevi mixed_tissue Salvelinus fontinalis cDNA				Organ: brain, spleen, kidney, liver; Vector: pAL17.3; Tissue contributors: L. Bernatchez (Laval University)
EV391186.1	brook trout	Salvelinus fontinalis	taxon:8038	748		mixed tissue			sfon_evi_507_374_fwd	sfonevi mixed_tissue Salvelinus fontinalis cDNA				Organ: brain, spleen, kidney, liver; Vector: pAL17.3; Tissue contributors: L. Bernatchez (Laval University)
EV389703.1	brook trout	Salvelinus fontinalis	taxon:8038	737		mixed tissue			sfon_evi_505_370_fwd	sfonevi mixed_tissue Salvelinus fontinalis cDNA				Organ: brain, spleen, kidney, liver; Vector: pAL17.3; Tissue contributors: L. Bernatchez (Laval University)
EV387092.1	brook trout	Salvelinus fontinalis	taxon:8038	868		mixed tissue			sfon_evi_502_175_fwd	sfonevi mixed_tissue Salvelinus fontinalis cDNA				Organ: brain, spleen, kidney, liver; Vector: pAL17.3; Tissue contributors: L. Bernatchez (Laval University)
EV387093.1	brook trout	Salvelinus fontinalis	taxon:8038	823		mixed tissue			sfon_evi_502_175_rev	sfonevi mixed_tissue Salvelinus fontinalis cDNA				Organ: brain, spleen, kidney, liver; Vector: pAL17.3; Tissue contributors: L. Bernatchez (Laval University)
EV385864.1	brook trout	Salvelinus fontinalis	taxon:8038	796		mixed tissue			sfon_evi_3_303_rev	sfonevi mixed_tissue Salvelinus fontinalis cDNA				Organ: brain, spleen, kidney, liver; Vector: pAL17.3; Tissue contributors: L. Bernatchez (Laval University)
EV385863.1	brook trout	Salvelinus fontinalis	taxon:8038	854		mixed tissue			sfon_evi_3_303_fwd	sfonevi mixed_tissue Salvelinus fontinalis cDNA				Organ: brain, spleen, kidney, liver; Vector: pAL17.3; Tissue contributors: L. Bernatchez (Laval University)
GE804049.1	copper rockfish	Sebastes caurinus	taxon:72063	664		mixed tissue			scau_evk_014_070	scauevk mixed_tissue Sebastes caurinus cDNA				Organ: brain, kidney, spleen; Vector: pAL17.3; Tissue contributors: Ben Koop
GE799984.1	copper rockfish	Sebastes caurinus	taxon:72063	662		mixed tissue			scau_evk_006_153	scauevk mixed_tissue Sebastes caurinus cDNA				Organ: brain, kidney, spleen; Vector: pAL17.3; Tissue contributors: Ben Koop
GE805790.1	copper rockfish	Sebastes caurinus	taxon:72063	682		mixed tissue			scau_evk_016_310	scauevk mixed_tissue Sebastes caurinus cDNA				Organ: brain, kidney, spleen; Vector: pAL17.3; Tissue contributors: Ben Koop
GE805791.1	copper rockfish	Sebastes caurinus	taxon:72063	682		mixed tissue			scau_evk_016_310	scauevk mixed_tissue Sebastes caurinus cDNA				Organ: brain, kidney, spleen; Vector: pAL17.3; Tissue contributors: Ben Koop
GE798058.1	copper rockfish	Sebastes caurinus	taxon:72063	867		mixed tissue			scau_evk_002_171	scauevk mixed_tissue Sebastes caurinus cDNA				Organ: brain, kidney, spleen; Vector: pAL17.3; Tissue contributors: Ben Koop
GE798387.1	copper rockfish	Sebastes caurinus	taxon:72063	660		mixed tissue			scau_evk_002_338	scauevk mixed_tissue Sebastes caurinus cDNA				Organ: brain, kidney, spleen; Vector: pAL17.3; Tissue contributors: Ben Koop
GE805833.1	copper rockfish	Sebastes caurinus	taxon:72063	797		mixed tissue			scau_evk_016_332	scauevk mixed_tissue Sebastes caurinus cDNA				Organ: brain, kidney, spleen; Vector: pAL17.3; Tissue contributors: Ben Koop
GE804048.1	copper rockfish	Sebastes caurinus	taxon:72063	345		mixed tissue			scau_evk_014_070	scauevk mixed_tissue Sebastes caurinus cDNA				Organ: brain, kidney, spleen; Vector: pAL17.3; Tissue contributors: Ben Koop
GE804048.1	copper rockfish	Sebastes caurinus	taxon:72063	345		mixed tissue			scau_evk_014_070	scauevk mixed_tissue Sebastes caurinus cDNA				Organ: brain, kidney, spleen; Vector: pAL17.3; Tissue contributors: Ben Koop
EW981651.1	grass rockfish	Sebastes rastrelliger	taxon:72095	661		mixed tissue			sras_evg_505_231_rev	srasevg mixed_tissue Sebastes rastrelliger cDNA				Organ: brain, pituitary; Vector: pAL17.3; Tissue contributors: N. Sherwood (University of Victoria)
EW981650.1	grass rockfish	Sebastes rastrelliger	taxon:72095	661		mixed tissue			sras_evg_505_231_fwd	srasevg mixed_tissue Sebastes rastrelliger cDNA				Organ: brain, pituitary; Vector: pAL17.3; Tissue contributors: N. Sherwood (University of Victoria)
FG261680.1	gilthead seabream	Sparus aurata	taxon:8175	533						Seabream Head Kidney Library	E. coli			Organ: Head kidney; Vector: pAL9 vector; Total RNA was isolated following the OMNIZOL protocol. cDNA was prepared using SMART approach and normalized using DNS normalization method. Amplified normalized cDNA was ligated into modified pAL9 vector (Evrogen) and used for E. coli transformation.
AM968676.1	gilthead seabream	Sparus aurata	taxon:8175	656	adult	trunk kidney			cDN09P0003O11	cDN09		mixed		Total RNA was extracted from 9 specimens of both sex (4 females and 5 males) and weight range 350 g to 4kg. Collected tissue frozen in liq N2 and stored at -80C prior to RNA extraction. mRNA purification and concentration were performed using the Dynal's oligo-dT magnetic beads. Library construction was performed with Creator SMART cDNA library construction kit (Clontech) and the thermostable dup…
AM974186.1	gilthead seabream	Sparus aurata	taxon:8175	817	adult	spleen			cDN12P0001I12	cDN12		mixed		Total RNA was extracted from 9 specimens of both sex (4 females and 5 males) and weight range 350 g to 4kg. Collected tissue frozen in liq N2 and stored at -80C prior to RNA extraction. mRNA purification and concentration were performed using the Dynal's oligo-dT magnetic beads. Library construction was performed with Creator SMART cDNA library construction kit (Clontech) and the thermostable dup…
FM145402.1	gilthead seabream	Sparus aurata	taxon:8175	775	adult	ultimobranchial gland tissue			cDN16P0007H24	cDN16		mixed		collection_date: 10-Oct-2004; collected_by: Juan Fuentes and Carla Viegas; isolation_source: aquaculture fish. Total RNA was extracted from 9 specimens of both sex (4 females and 5 males) and weight range 350 g to 4kg. Collected tissue frozen in liq N2 and stored at -80C prior to RNA extraction. mRNA purification and concentration were performed using the Dynal's oligo-dT magnetic beads. Library …
FM152851.1	gilthead seabream	Sparus aurata	taxon:8175	497	adult	ultimobranchial gland tissue			cdn16P0032I12	cDN16		mixed		collection_date: 10-Oct-2004; collected_by: Juan Fuentes and Carla Viegas; isolation_source: aquaculture fish. Total RNA was extracted from 9 specimens of both sex (4 females and 5 males) and weight range 350 g to 4kg. Collected tissue frozen in liq N2 and stored at -80C prior to RNA extraction. mRNA purification and concentration were performed using the Dynal's oligo-dT magnetic beads. Library …
AM971380.1	gilthead seabream	Sparus aurata	taxon:8175	752	adult	gill			cDN10P0005I07	cDN10		mixed		Total RNA was extracted from 9 specimens of both sex (4 females and 5 males) and weight range 350 g to 4kg. Collected tissue frozen in liq N2 and stored at -80C prior to RNA extraction. mRNA purification and concentration were performed using the Dynal's oligo-dT magnetic beads. Library construction was performed with Creator SMART cDNA library construction kit (Clontech) and the thermostable dup…
AM959043.1	gilthead seabream	Sparus aurata	taxon:8175	882	adult	cartilage and bone			cDN04P0006L14	cDN04		mixed		Total RNA was extracted from 9 specimens of both sex (4 females and 5 males) and weight range 350 g to 4kg. Collected tissue frozen in liq N2 and stored at -80C prior to RNA extraction. mRNA purification and concentration were performed using the Dynal's oligo-dT magnetic beads. Library construction was performed with Creator SMART cDNA library construction kit (Clontech) and the thermostable dup…
FG266175.1	gilthead seabream	Sparus aurata	taxon:8175	780				Mixed		Seabream cDN38 Library				Organ: Spleen; Total RNA was isolated from Photobacterium damselae subspecies piscicida treated and untreated sea breams and used to prepare normalized cDNA library.
AM962634.1	gilthead seabream	Sparus aurata	taxon:8175	688	adult	heart and vessels			cDN06P0004M02	cDN06		mixed		Total RNA was extracted from 9 specimens of both sex (4 females and 5 males) and weight range 350 g to 4kg. Collected tissue frozen in liq N2 and stored at -80C prior to RNA extraction. mRNA purification and concentration were performed using the Dynal's oligo-dT magnetic beads. Library construction was performed with Creator SMART cDNA library construction kit (Clontech) and the thermostable dup…
AM965785.1	gilthead seabream	Sparus aurata	taxon:8175	449	adult	head kidney			cDN08P0001I20	cDN08		mixed		Total RNA was extracted from 9 specimens of both sex (4 females and 5 males) and weight range 350 g to 4kg. Collected tissue frozen in liq N2 and stored at -80C prior to RNA extraction. mRNA purification and concentration were performed using the Dynal's oligo-dT magnetic beads. Library construction was performed with Creator SMART cDNA library construction kit (Clontech) and the thermostable dup…
FG265027.1	gilthead seabream	Sparus aurata	taxon:8175	589				Mixed		Seabream cDN38 Library				Organ: Spleen; Total RNA was isolated from Photobacterium damselae subspecies piscicida treated and untreated sea breams and used to prepare normalized cDNA library.
FG264664.1	gilthead seabream	Sparus aurata	taxon:8175	680				Mixed		Seabream cDN38 Library				Organ: Spleen; Total RNA was isolated from Photobacterium damselae subspecies piscicida treated and untreated sea breams and used to prepare normalized cDNA library.
FM147191.1	gilthead seabream	Sparus aurata	taxon:8175	480	adult	ultimobranchial gland tissue			cDN16P0013D23	cDN16		mixed		collection_date: 10-Oct-2004; collected_by: Juan Fuentes and Carla Viegas; isolation_source: aquaculture fish. Total RNA was extracted from 9 specimens of both sex (4 females and 5 males) and weight range 350 g to 4kg. Collected tissue frozen in liq N2 and stored at -80C prior to RNA extraction. mRNA purification and concentration were performed using the Dynal's oligo-dT magnetic beads. Library …
AM952588.1	gilthead seabream	Sparus aurata	taxon:8175	531	adult	liver			cDN01P0006J14	cDN01		mixed		Total RNA was extracted from 9 specimens of both sex (4 females and 5 males) and weight range 350 g to 4kg. Collected tissue frozen in liq N2 and stored at -80C prior to RNA extraction. mRNA purification and concentration were performed using the Dynal's oligo-dT magnetic beads. Library construction was performed with Creator SMART cDNA library construction kit (Clontech) and the thermostable dup…
AM955196.1	gilthead seabream	Sparus aurata	taxon:8175	636	adult	testis			cDN03P0001P07	cDN03		male		Total RNA was extracted from 5 male specimens of weight ranging between 350g and 4kg. Collected tissue frozen in liq N2 and stored at -80C prior to RNA extraction. mRNA purification and concentration were performed using the Dynal's oligo-dT magnetic beads. Library construction was performed with Creator SMART cDNA library construction kit (Clontech) and the thermostable duplex-specific nuclease …
FM145402.1	gilthead seabream	Sparus aurata	taxon:8175	775	adult	ultimobranchial gland tissue			cDN16P0007H24	cDN16		mixed		collection_date: 10-Oct-2004; collected_by: Juan Fuentes and Carla Viegas; isolation_source: aquaculture fish. Total RNA was extracted from 9 specimens of both sex (4 females and 5 males) and weight range 350 g to 4kg. Collected tissue frozen in liq N2 and stored at -80C prior to RNA extraction. mRNA purification and concentration were performed using the Dynal's oligo-dT magnetic beads. Library …
FM148095.1	gilthead seabream	Sparus aurata	taxon:8175	425	adult	ultimobranchial gland tissue			cdn16P0017B21	cDN16		mixed		collection_date: 10-Oct-2004; collected_by: Juan Fuentes and Carla Viegas; isolation_source: aquaculture fish. Total RNA was extracted from 9 specimens of both sex (4 females and 5 males) and weight range 350 g to 4kg. Collected tissue frozen in liq N2 and stored at -80C prior to RNA extraction. mRNA purification and concentration were performed using the Dynal's oligo-dT magnetic beads. Library …
FM143822.1	gilthead seabream	Sparus aurata	taxon:8175	351	adult	ultimobranchial gland tissue			cDN16P0002I10	cDN16		mixed		collection_date: 10-Oct-2004; collected_by: Juan Fuentes and Carla Viegas; isolation_source: aquaculture fish. Total RNA was extracted from 9 specimens of both sex (4 females and 5 males) and weight range 350 g to 4kg. Collected tissue frozen in liq N2 and stored at -80C prior to RNA extraction. mRNA purification and concentration were performed using the Dynal's oligo-dT magnetic beads. Library …
AM955196.1	gilthead seabream	Sparus aurata	taxon:8175	636	adult	testis			cDN03P0001P07	cDN03		male		Total RNA was extracted from 5 male specimens of weight ranging between 350g and 4kg. Collected tissue frozen in liq N2 and stored at -80C prior to RNA extraction. mRNA purification and concentration were performed using the Dynal's oligo-dT magnetic beads. Library construction was performed with Creator SMART cDNA library construction kit (Clontech) and the thermostable duplex-specific nuclease …
ES451942.1	spiny dogfish	Squalus acanthias	taxon:7797	656	Adult	Rectal gland, kidney, brain, testis, ovary, gill, intestine, heart, spleen			SA_MX1_73a01	Dogfish Shark Multiple Tissues, Normalized				Vector: pCMV Sport 6.1; Total RNA samples were prepared individually from each tissue, checked for quality, then pooled for construction and normalization of the cDNA library by Invitrogen. Plasmids were isolated and inserts end-sequenced by the Marine DNA Sequencing and Analysis Facility at the Center for Marine Functional Genomic Studies, Mount Desert Island Biological Laboratory (J.N. Forrest,…
ES788375.1	spiny dogfish	Squalus acanthias	taxon:7797	673	Adult	Rectal gland, kidney, brain, testis, ovary, gill, intestine, heart, spleen			SA_MX2_10h03	Dogfish Shark Multiple Tissues, Normalized				Vector: pCMV Sport 6.1; Total RNA samples were prepared individually from each tissue, checked for quality, then pooled for construction and normalization of the cDNA library by Invitrogen. Plasmids were isolated and inserts end-sequenced by the Marine DNA Sequencing and Analysis Facility at the Center for Marine Functional Genomic Studies, Mount Desert Island Biological Laboratory (J.N. Forrest,…
BU572497.1	green pufferfish	Tetraodon fluviatilis	taxon:47145	504	Adult				TF95A19	Tetraodon fluviatilis cDNA library	E.coli			Organ: whole fish; Vector: pSPORT1; Site_1: MluI; Site_2: MluI; The DESCR Library was constructed according 'SupersScript Plasmid system for cDNA synthesis and plasmid cloning' (GibcoBRL ; Life Technologies)
FF838037.1	graying	Thymallus thymallus	taxon:36185	819		brain, pituitary, kidney, spleen			tthy_evl_501_312_rev_0	tthy_evl				Vector: pAL17.3; Tissue contributors: Craig Primmer, Department of Biology, University of Turku, Finland
FF838036.1	graying	Thymallus thymallus	taxon:36185	911		brain, pituitary, kidney, spleen			tthy_evl_501_312_fwd_0	tthy_evl				Vector: pAL17.3; Tissue contributors: Craig Primmer, Department of Biology, University of Turku, Finland
FF838036.1	graying	Thymallus thymallus	taxon:36185	911		brain, pituitary, kidney, spleen			tthy_evl_501_312_fwd_0	tthy_evl				Vector: pAL17.3; Tissue contributors: Craig Primmer, Department of Biology, University of Turku, Finland
DR842335.1	Silurana	Xenopus (Silurana) tropicalis	taxon:8364	694	Adult	Fat body			IMAGE:7806031	NIH_XGC_tropFat1	ElectroMAX DH10B T1 Phage Resistant cells		N6 (Nigerian 6th generation inbred)	Vector: pCS107; Site_1: EcoRI; Site_2: XhoI; The library was prepared from 5 ug of poly A+ RNA by oligo-dT priming (5'-ACTAGTGCGGCCGCCTAGGCCTCGAGTTTTTTTTTTTTTTTTTTV-3') and Stratascript reverse transcriptase. After ligation of EcoRI adapters (5'-AATTCGGCACGAGG-3') followed by kinasing adapters and by XhoI digestion, the cDNA was size selected by chromatography on Sepharose CL-2B columns and fract…
DR842336.1	Silurana	Xenopus (Silurana) tropicalis	taxon:8364	711	Adult	Fat body			IMAGE:7806031	NIH_XGC_tropFat1	ElectroMAX DH10B T1 Phage Resistant cells		N6 (Nigerian 6th generation inbred)	Vector: pCS107; Site_1: EcoRI; Site_2: XhoI; The library was prepared from 5 ug of poly A+ RNA by oligo-dT priming (5'-ACTAGTGCGGCCGCCTAGGCCTCGAGTTTTTTTTTTTTTTTTTTV-3') and Stratascript reverse transcriptase. After ligation of EcoRI adapters (5'-AATTCGGCACGAGG-3') followed by kinasing adapters and by XhoI digestion, the cDNA was size selected by chromatography on Sepharose CL-2B columns and fract…
EL676540.1	Silurana	Xenopus (Silurana) tropicalis	taxon:8364	685	Adult	Thymus			IMAGE:8928236	NICHD_XGC_tropThy1	ElectroMAX DH10B T1 Phage Resistant cells			Vector: pCS107; Site_1: SalI; Site_2: NotI; This library was made from dT primed cDNA and cloned into pCS107 vector. The work was done at DOE Joint Genome Institute. Poly A RNA were primed with 5' GACTAGTTCTAGATCGCGAGCGGCCGCCCTTTTTTTTTTTTTTT 3'. CDNA were ligated to SalI adapter (5' TCGACCCACGCGTCCG and 5'CGGACGCGTGGG), digested with NotI, size fractionated in 1.1% agarose gel electrophoresis and…
EL676539.1	Silurana	Xenopus (Silurana) tropicalis	taxon:8364	685	Adult	Thymus			IMAGE:8928236	NICHD_XGC_tropThy1	ElectroMAX DH10B T1 Phage Resistant cells			Vector: pCS107; Site_1: SalI; Site_2: NotI; This library was made from dT primed cDNA and cloned into pCS107 vector. The work was done at DOE Joint Genome Institute. Poly A RNA were primed with 5' GACTAGTTCTAGATCGCGAGCGGCCGCCCTTTTTTTTTTTTTTT 3'. CDNA were ligated to SalI adapter (5' TCGACCCACGCGTCCG and 5'CGGACGCGTGGG), digested with NotI, size fractionated in 1.1% agarose gel electrophoresis and…
EL718829.1	Silurana	Xenopus (Silurana) tropicalis	taxon:8364	694	Adult	Spleen			IMAGE:8894854	NICHD_XGC_tropSp1	ElectroMAX DH10B T1 Phage Resistent cells			Vector: pCS107; Site_1: SalI; Site_2: NotI; This library was made from dT primed cDNA and cloned into pCS107 vector. The work was done at DOE Joint Genome Institute. Poly A RNA were primed with 5' GACTAGTTCTAGATCGCGAGCGGCCGCCCTTTTTTTTTTTTTTT 3'. CDNA were ligated to SalI adapter (5' TCGACCCACGCGTCCG and 5'CGGACGCGTGGG), digested with NotI, size fractionated in 1.1% agarose gel electrophoresis and…
EL718828.1	Silurana	Xenopus (Silurana) tropicalis	taxon:8364	641	Adult	Spleen			IMAGE:8894854	NICHD_XGC_tropSp1	ElectroMAX DH10B T1 Phage Resistent cells			Vector: pCS107; Site_1: SalI; Site_2: NotI; This library was made from dT primed cDNA and cloned into pCS107 vector. The work was done at DOE Joint Genome Institute. Poly A RNA were primed with 5' GACTAGTTCTAGATCGCGAGCGGCCGCCCTTTTTTTTTTTTTTT 3'. CDNA were ligated to SalI adapter (5' TCGACCCACGCGTCCG and 5'CGGACGCGTGGG), digested with NotI, size fractionated in 1.1% agarose gel electrophoresis and…
EB729345.1	African clawed frog	Xenopus laevis	taxon:8355	612		dorsal back skin, pooled			IMAGE:8640214	NICHD_XGC_skin_m	DH10B TonA			Organ: skin; Vector: pCS111; Site_1: SmaI; Site_2: NotI; cDNA was primed using oligo-dT primer: GACTAGTTCTAGATCGCGAGCGGCCGCC(T)25 and cloned into the SmaI/NotI sites of pCS111. Size-selection >900 bp resulted in an average insert size of 1.2 kb. This primary library was constructed by Express Genomics (Frederick, MD). Use M13(-21) primer for 3' end reads and m13rp for 5' reads. Note: this is a (h…
EB729325.1	African clawed frog	Xenopus laevis	taxon:8355	738		dorsal back skin, pooled			IMAGE:8640214	NICHD_XGC_skin_m	DH10B TonA			Organ: skin; Vector: pCS111; Site_1: SmaI; Site_2: NotI; cDNA was primed using oligo-dT primer: GACTAGTTCTAGATCGCGAGCGGCCGCC(T)25 and cloned into the SmaI/NotI sites of pCS111. Size-selection >900 bp resulted in an average insert size of 1.2 kb. This primary library was constructed by Express Genomics (Frederick, MD). Use M13(-21) primer for 3' end reads and m13rp for 5' reads. Note: this is a (h…
EB737530.1	African clawed frog	Xenopus laevis	taxon:8355	790		dorsal back skin, pooled			IMAGE:8641195	NICHD_XGC_skin_m	DH10B TonA			Organ: skin; Vector: pCS111; Site_1: SmaI; Site_2: NotI; cDNA was primed using oligo-dT primer: GACTAGTTCTAGATCGCGAGCGGCCGCC(T)25 and cloned into the SmaI/NotI sites of pCS111. Size-selection >900 bp resulted in an average insert size of 1.2 kb. This primary library was constructed by Express Genomics (Frederick, MD). Use M13(-21) primer for 3' end reads and m13rp for 5' reads. Note: this is a (h…
EB738387.1	African clawed frog	Xenopus laevis	taxon:8355	841		dorsal back skin, pooled			IMAGE:8644779	NICHD_XGC_skin_m	DH10B TonA			Organ: skin; Vector: pCS111; Site_1: SmaI; Site_2: NotI; cDNA was primed using oligo-dT primer: GACTAGTTCTAGATCGCGAGCGGCCGCC(T)25 and cloned into the SmaI/NotI sites of pCS111. Size-selection >900 bp resulted in an average insert size of 1.2 kb. This primary library was constructed by Express Genomics (Frederick, MD). Use M13(-21) primer for 3' end reads and m13rp for 5' reads. Note: this is a (h…
EB732525.1	African clawed frog	Xenopus laevis	taxon:8355	819		dorsal back skin, pooled			IMAGE:8641909	NICHD_XGC_skin_m	DH10B TonA			Organ: skin; Vector: pCS111; Site_1: SmaI; Site_2: NotI; cDNA was primed using oligo-dT primer: GACTAGTTCTAGATCGCGAGCGGCCGCC(T)25 and cloned into the SmaI/NotI sites of pCS111. Size-selection >900 bp resulted in an average insert size of 1.2 kb. This primary library was constructed by Express Genomics (Frederick, MD). Use M13(-21) primer for 3' end reads and m13rp for 5' reads. Note: this is a (h…
EB734751.1	African clawed frog	Xenopus laevis	taxon:8355	748		dorsal back skin, pooled			IMAGE:8641909	NICHD_XGC_skin_m	DH10B TonA			Organ: skin; Vector: pCS111; Site_1: SmaI; Site_2: NotI; cDNA was primed using oligo-dT primer: GACTAGTTCTAGATCGCGAGCGGCCGCC(T)25 and cloned into the SmaI/NotI sites of pCS111. Size-selection >900 bp resulted in an average insert size of 1.2 kb. This primary library was constructed by Express Genomics (Frederick, MD). Use M13(-21) primer for 3' end reads and m13rp for 5' reads. Note: this is a (h…
EB728777.1	African clawed frog	Xenopus laevis	taxon:8355	836		dorsal back skin, pooled			IMAGE:8644478	NICHD_XGC_skin_m	DH10B TonA			Organ: skin; Vector: pCS111; Site_1: SmaI; Site_2: NotI; cDNA was primed using oligo-dT primer: GACTAGTTCTAGATCGCGAGCGGCCGCC(T)25 and cloned into the SmaI/NotI sites of pCS111. Size-selection >900 bp resulted in an average insert size of 1.2 kb. This primary library was constructed by Express Genomics (Frederick, MD). Use M13(-21) primer for 3' end reads and m13rp for 5' reads. Note: this is a (h…
EB734511.1	African clawed frog	Xenopus laevis	taxon:8355	815		dorsal back skin, pooled			IMAGE:8641195	NICHD_XGC_skin_m	DH10B TonA			Organ: skin; Vector: pCS111; Site_1: SmaI; Site_2: NotI; cDNA was primed using oligo-dT primer: GACTAGTTCTAGATCGCGAGCGGCCGCC(T)25 and cloned into the SmaI/NotI sites of pCS111. Size-selection >900 bp resulted in an average insert size of 1.2 kb. This primary library was constructed by Express Genomics (Frederick, MD). Use M13(-21) primer for 3' end reads and m13rp for 5' reads. Note: this is a (h…
EB732841.1	African clawed frog	Xenopus laevis	taxon:8355	813		dorsal back skin, pooled			IMAGE:8640647	NICHD_XGC_skin_m	DH10B TonA			Organ: skin; Vector: pCS111; Site_1: SmaI; Site_2: NotI; cDNA was primed using oligo-dT primer: GACTAGTTCTAGATCGCGAGCGGCCGCC(T)25 and cloned into the SmaI/NotI sites of pCS111. Size-selection >900 bp resulted in an average insert size of 1.2 kb. This primary library was constructed by Express Genomics (Frederick, MD). Use M13(-21) primer for 3' end reads and m13rp for 5' reads. Note: this is a (h…
EB738515.1	African clawed frog	Xenopus laevis	taxon:8355	946		dorsal back skin, pooled			IMAGE:8640647	NICHD_XGC_skin_m	DH10B TonA			Organ: skin; Vector: pCS111; Site_1: SmaI; Site_2: NotI; cDNA was primed using oligo-dT primer: GACTAGTTCTAGATCGCGAGCGGCCGCC(T)25 and cloned into the SmaI/NotI sites of pCS111. Size-selection >900 bp resulted in an average insert size of 1.2 kb. This primary library was constructed by Express Genomics (Frederick, MD). Use M13(-21) primer for 3' end reads and m13rp for 5' reads. Note: this is a (h…
EB728666.1	African clawed frog	Xenopus laevis	taxon:8355	860		dorsal back skin, pooled			IMAGE:8642028	NICHD_XGC_skin_m	DH10B TonA			Organ: skin; Vector: pCS111; Site_1: SmaI; Site_2: NotI; cDNA was primed using oligo-dT primer: GACTAGTTCTAGATCGCGAGCGGCCGCC(T)25 and cloned into the SmaI/NotI sites of pCS111. Size-selection >900 bp resulted in an average insert size of 1.2 kb. This primary library was constructed by Express Genomics (Frederick, MD). Use M13(-21) primer for 3' end reads and m13rp for 5' reads. Note: this is a (h…
EB729336.1	African clawed frog	Xenopus laevis	taxon:8355	644		dorsal back skin, pooled			IMAGE:8641323	NICHD_XGC_skin_m	DH10B TonA			Organ: skin; Vector: pCS111; Site_1: SmaI; Site_2: NotI; cDNA was primed using oligo-dT primer: GACTAGTTCTAGATCGCGAGCGGCCGCC(T)25 and cloned into the SmaI/NotI sites of pCS111. Size-selection >900 bp resulted in an average insert size of 1.2 kb. This primary library was constructed by Express Genomics (Frederick, MD). Use M13(-21) primer for 3' end reads and m13rp for 5' reads. Note: this is a (h…
EB733216.1	African clawed frog	Xenopus laevis	taxon:8355	617		dorsal back skin, pooled			IMAGE:8641323	NICHD_XGC_skin_m	DH10B TonA			Organ: skin; Vector: pCS111; Site_1: SmaI; Site_2: NotI; cDNA was primed using oligo-dT primer: GACTAGTTCTAGATCGCGAGCGGCCGCC(T)25 and cloned into the SmaI/NotI sites of pCS111. Size-selection >900 bp resulted in an average insert size of 1.2 kb. This primary library was constructed by Express Genomics (Frederick, MD). Use M13(-21) primer for 3' end reads and m13rp for 5' reads. Note: this is a (h…
EB730158.1	African clawed frog	Xenopus laevis	taxon:8355	866		dorsal back skin, pooled			IMAGE:8642102	NICHD_XGC_skin_m	DH10B TonA			Organ: skin; Vector: pCS111; Site_1: SmaI; Site_2: NotI; cDNA was primed using oligo-dT primer: GACTAGTTCTAGATCGCGAGCGGCCGCC(T)25 and cloned into the SmaI/NotI sites of pCS111. Size-selection >900 bp resulted in an average insert size of 1.2 kb. This primary library was constructed by Express Genomics (Frederick, MD). Use M13(-21) primer for 3' end reads and m13rp for 5' reads. Note: this is a (h…
AM178561.1	grass goby	Zosterisessor ophiocephalus	taxon:85428	821	juvenile	gills, liver, brain, eye, spleen, muscle, intestine walls			Zo_ZOPD1_03K14	ZOPD			wild	Vector: pcDNAII (Invitrogen); Site_1: BstXI; Site_2: NotI; country: Italy:Venice Lagoon

## Sheet: est_report
common name	organism	taxon:id	numbers
	Total		878
oriental weatherfish	Misgurnus anguillicaudatus	taxon:75329	177
Atlantic salmon	Salmo salar	taxon:8030	167
zebrafish	Danio rerio	taxon:7955	132
channel catfish	Ictalurus punctatus	taxon:7998	99
rainbow trout	Oncorhynchus mykiss	taxon:8022	35
Anoplopoma fimbria	Anoplopoma fimbria	taxon:229290	28
Atlantic cod	Gadus morhua	taxon:8049	20
gilthead seabream	Sparus aurata	taxon:8175	19
Eastern tiger salamander	Ambystoma tigrinum tigrinum	taxon:43116	15
northern pike	Esox lucius	taxon:8010	15
African clawed frog	Xenopus laevis	taxon:8355	14
axolotl	Ambystoma mexicanum	taxon:8296	12
eastern newt	Notophthalmus viridescens	taxon:8316	12
common carp	Cyprinus carpio	taxon:7962	10
blue catfish	Ictalurus furcatus	taxon:66913	10
Nile tilapia	Oreochromis niloticus	taxon:8128	10
copper rockfish	Sebastes caurinus	taxon:72063	9
Japanese firebelly newt	Cynops pyrrhogaster	taxon:8330	8
brook trout	Salvelinus fontinalis	taxon:8038	8
European seabass	Dicentrarchus labrax	taxon:13489	7
sea lamprey	Petromyzon marinus	taxon:7757	7
Silurana	Xenopus (Silurana) tropicalis	taxon:8364	6
Lipochromis sp. 'matumbi hunter'	Lipochromis sp. 'matumbi hunter'	taxon:400101	5
lake whitefish	Coregonus clupeaformis	taxon:59861	4
mummichog	Fundulus heteroclitus	taxon:8078	4
white sturgeon	Acipenser transmontanus	taxon:7904	3
Japanese medaka	Oryzias latipes	taxon:8090	3
Ptyochromis sp. 'redtail sheller'	Ptyochromis sp. 'redtail sheller'	taxon:257976	3
graying	Thymallus thymallus	taxon:36185	3
Antarctic toothfish	Dissostichus mawsoni	taxon:36200	2
Stickleback	Gasterosteus aculeatus	taxon:69293	2
Atlantic halibut	Hippoglossus hippoglossus	taxon:8267	2
Karenia brevis	Karenia brevis	taxon:156230	2
salmon louse	Lepeophtheirus salmonis	taxon:72036	2
Miichthys miiuy	Miichthys miiuy	taxon:240162	2
fathead minnow	Pimephales promelas	taxon:90988	2
turbot	Psetta maxima	taxon:52904	2
roach minnow	Rutilus rutilus	taxon:48668	2
grass rockfish	Sebastes rastrelliger	taxon:72095	2
spiny dogfish	Squalus acanthias	taxon:7797	2
goldfish	Carassius auratus	taxon:7957	1
Emiliania huxleyi	Emiliania huxleyi	taxon:2903	1
Lateolabrax japonicus	Lateolabrax japonicus	taxon:8164	1
barramundi perch	Lates calcarifer	taxon:8187	1
Lethenteron japonicum	Lethenteron japonicum	taxon:94989	1
little skate	Leucoraja erinacea	taxon:7782	1
rainbow smelt	Osmerus mordax	taxon:8014	1
Japanese flounder	Paralichthys olivaceus	taxon:8255	1
guppy	Poecilia reticulata	taxon:8081	1
green pufferfish	Tetraodon fluviatilis	taxon:47145	1
grass goby	Zosterisessor ophiocephalus	taxon:85428	1
